# Supplementary material for: Distinct Strains of Toxoplasma gondii Feature Divergent Transcriptomes Regardless of Developmental Stage
Source: PLoS One. 2014 Nov 13;9(11):e111297. doi: 10.1371/journal.pone.0111297 (PMC4230917; doi:10.1371/journal.pone.0111297)
Supplement: Table S1 — RPKM normalized expression values for all genes, across all samples (TgME49_6.1). RNA-seq transcriptome data expressed as RPKM for each of 3 biological replicates grown and harvested at pH 7 or pH 8. r = RH; p = PLK; c = CTG. (XLS) [file pone.0111297.s001.xls]

## Sheet: Sheet1
ID	Description	r7.1	r7.2	r7.3	r8.1	r8.2	r8.3	p7.1	p7.2	p7.3	p8.1	p8.2	p8.3	c7.1	c7.2	c7.3	c8.1	c8.2	c8.3
TGME49_000010	hypothetical protein	364.091	439.872	524.394	390.658	446.469	472.696	454.199	494.39	594.417	401.139	481.658	512.183	196.113	128.129	216.169	166.779	109.068	164.67
TGME49_000110	hypothetical protein, conserved	0.166632	0	0	0	0	0	0.140881	0.038307	0.173009	0.185741	0	0.320172	0.830338	0.131761	0.527756	0.282677	0.0501232	0.23063
TGME49_000130	hypothetical protein	0.41658	1.94614	3.96688	1.5357	2.63663	4.38281	2.39497	6.55049	14.057	1.85741	4.5282	19.8506	10.4448	6.31628	15.1994	9.32833	5.4133	12.3771
TGME49_000230	PAN domain-containing protein	63.2369	1.54807	3.74149	72.2959	1.29739	4.91637	79.034	1.95366	2.89791	90.0226	2.08536	6.7236	27.8382	0.156466	0.316654	51.1645	0.250616	1.3069
TGME49_000240	PAN domain-containing protein	86.6487	1.45961	78.5712	94.6225	1.04628	95.5834	128.342	2.1835	38.4081	122.589	1.96619	59.0488	54.7805	0.658804	18.0493	71.7999	0.551355	33.1722
TGME49_000250	PAN domain-containing protein	298.938	127.782	312.302	259.06	113.543	377.76	316.277	156.944	158.65	373.216	164.803	207.105	168.952	43.761	56.3116	204.469	64.1075	102.553
TGME49_000260	hypothetical protein	23.4951	0.973071	34.2594	23.1536	1.25554	31.4419	25.0767	1.60889	25.3891	19.2552	1.90661	31.1024	13.4165	0.979971	25.0684	12.0609	0.902217	20.3723
TGME49_000270	PAN domain-containing protein	255.364	50.6882	230.845	260.478	53.6115	241.703	315.009	72.6683	136.245	302.449	64.944	165.254	186.739	33.5908	84.5465	160.466	29.0213	111.087
TGME49_000280	WD-repeat protein, putative	29.8271	53.7843	69.781	23.2717	41.8094	71.7257	44.2365	69.8336	82.5687	56.9606	67.6847	81.9182	59.6751	74.066	79.3745	46.9243	76.7386	88.9462
TGME49_000290	rhomboid family domain-containing protein	271.527	280.952	279.485	320.488	281.659	238.92	571.552	385.445	304.324	467.882	394.371	316.97	508.997	320.014	358.874	404.416	293.822	255.692
TGME49_000300	hypothetical protein	1.16642	1.28268	1.21711	5.67026	1.59035	1.44823	4.3673	1.03429	1.85985	3.40526	0.536235	2.74433	9.63629	7.32919	12.93	13.0031	5.81429	4.26665
TGME49_000310	hypothetical protein, conserved	195.376	156.753	112.831	211.69	179.626	100.538	200.332	129.631	71.0636	182.088	132.867	82.1011	132.22	108.283	69.9277	83.6723	98.5421	73.4556
TGME49_000320	hypoxanthine-xanthine-guanine phosphoribosyl transferase	719.601	284.889	209.613	738.906	347.449	139.64	176.664	105.038	85.2504	236.201	124.645	123.861	145.987	175.357	106.079	158.582	164.705	141.376
TGME49_000330	hypothetical protein, conserved	105.395	79.1726	114.634	115.295	86.3392	81.8252	171.452	96.9549	105.319	156.023	127.624	100.534	122.213	91.7714	71.9859	105.815	167.662	185.734
TGME49_000340	hypothetical protein	150.719	103.544	110.081	222.912	158.072	90.7433	156.8	76.6905	95.1552	135.467	92.7686	110.871	83.7768	44.1234	39.0539	44.5687	37.041	14.0684
TGME49_000350	subtilase family serine protease, putative	398.917	422.357	398.942	514.222	516.152	321.965	555.915	344.992	422.402	433.953	309.765	391.478	525.386	350.022	312.168	402.437	256.43	243.507
TGME49_000360	hypothetical protein	2166.88	2286.54	1678.53	2332.6	2388.08	1799.24	1715.36	1687.08	1460.76	1352.82	1436.81	1186.28	1881.09	1939.13	1510.23	1733.28	1470.06	1115.79
TGME49_000370	protein farnesyltranstransferase beta subunit, putative	98.5629	60.2862	59.6384	115.295	63.7395	55.8713	86.7824	69.7187	55.0602	104.882	66.0165	65.315	59.391	63.1628	70.2971	71.7999	56.6893	62.5007
TGME49_000380	myb-like DNA binding domain-containing protein	1130.77	833.17	1095.53	1160.99	774.332	837.46	673.409	676.271	1020.76	816.394	801.85	1015.54	714.222	488.742	1027.91	664.102	406.85	746.51
TGME49_000390	hypothetical protein	179.713	101.199	194.467	170.226	88.4736	146.119	113.55	72.0171	193.252	136.891	108.141	197.363	120.29	61.5488	199.703	117.311	49.3212	129.883
TGME49_000400	protein phosphatase 2A, putative	255.364	123.492	140.824	218.305	130.074	130.798	254.149	282.935	531.744	285.484	236.599	392.988	275.082	190.46	312.643	281.263	148.966	190.308
TGME49_000410	hypothetical protein	12.2475	20.8326	24.1619	10.868	18.2053	23.7434	6.76227	29.3431	14.576	15.2927	28.0034	21.4972	15.6235	27.9003	23.1685	17.9971	25.9638	28.4443
TGME49_000420	hypothetical protein	0.833161	1.45961	3.33578	1.18131	2.38552	3.12514	2.11321	1.53228	1.8166	3.591	3.63448	3.15598	0.589977	2.05876	3.79984	1.69606	2.35579	5.22761
TGME49_000430	deoxycytidylate deaminase, putative	1.08311	2.16729	3.38086	1.65383	2.42737	2.21046	3.38113	4.21377	2.76815	4.45779	5.06444	2.65285	1.0707	3.56578	4.1165	3.39212	7.06737	6.26544
TGME49_000440	hypothetical protein	31.1602	29.4575	32.9521	32.3678	28.2078	27.021	42.1233	38.3453	51.2973	43.03	34.319	41.0734	18.0708	13.8266	18.102	17.0548	14.1347	12.454
TGME49_000450	hypothetical protein	14.6636	14.4191	12.8924	12.5218	15.9035	10.0233	6.90315	16.5486	10.7266	10.6492	16.0275	8.09577	10.0733	9.24796	14.7772	7.91495	10.3254	14.6066
TGME49_000460	hypothetical protein	49.823	32.421	47.5124	42.6451	35.6573	47.4868	46.7723	41.1034	53.3734	50.3978	40.5751	48.7118	58.3422	45.7292	57.842	51.0703	44.5094	64.9607
TGME49_000470	hypothetical protein	83.7326	71.8303	100.885	95.4494	77.4249	88.6471	74.3849	70.2933	80.4926	68.2289	72.2725	69.0199	77.3089	79.1965	119.748	70.8576	58.193	77.2994
TGME49_000590	hypothetical protein	146.136	151.091	117.203	164.674	131.706	101.338	66.3547	65.1601	51.1243	70.0244	58.9262	48.3459	133.772	78.1671	135.053	142.092	68.8191	67.0364
TGME49_000600	hypothetical protein	0	0	0.0450782	0	0	0	0	0	0	0.123827	0	0	0	0	0.0527756	0	0	0
TGME49_001100	hypothetical protein	0.41658	0	0.0901563	0	0	0	0	0	0.0432524	0.123827	0	0	0	0	0	0.0942256	0	0.0384383
TGME49_001110	hypothetical protein	58.2379	36.7113	28.2189	70.2877	42.1442	20.4658	28.317	18.9236	14.3598	26.2514	15.67	13.3557	45.3408	24.4169	24.8045	28.5503	14.5357	18.7963
TGME49_001120	hypothetical protein, conserved	120.058	143.705	172.108	113.169	147.609	154.618	99.1799	157.748	149.35	109.525	166.054	141.104	80.5865	164.009	201.392	107.983	157.286	166.322
TGME49_001130	Rhoptry kinase family protein ROP33, putative	38.9086	95.8033	120.314	47.7247	98.3924	94.1733	54.239	113.274	71.1069	60.304	111.12	89.831	42.8717	127.009	128.509	58.1372	93.9809	118.813
TGME49_001140	proline rich protein, putative	64.32	46.442	66.8058	61.0735	43.065	66.9236	59.4516	68.1098	79.022	70.2721	70.068	77.4358	42.5876	67.8486	79.8495	57.0065	64.5085	75.1084
TGME49_001150	copper-transporting ATPase, putative	110.477	82.6668	106.97	106.317	85.9625	77.0232	67.6227	55.0088	52.5949	92.4991	76.0857	65.0406	60.134	56.9207	82.9105	64.2618	55.7871	63.8844
TGME49_001160	hypothetical protein	1.08311	4.2019	2.4793	2.12635	5.39881	1.60068	0.845283	0.957674	0.692038	0.681051	1.90661	0.686082	0.589977	1.11997	1.05551	0.376902	1.75431	1.19159
TGME49_001170	hypothetical protein	111.893	114.822	263.166	117.067	164.224	205.42	279.225	165.563	225.994	428.876	303.39	265.194	249.495	271.567	120.223	325.738	451.76	418.593
TGME49_001180	megakaryocyte stimulating factor, putative	158.967	77.4476	60.4498	152.743	101.113	50.5738	139.049	81.1725	81.92	157.199	77.0391	73.9139	196.157	139.576	212.738	125.885	69.2201	128.345
TGME49_001190	hypothetical protein	3.24933	6.50188	5.40938	4.2527	6.02658	4.72581	8.03019	10.0364	6.79062	5.94372	10.7247	7.95855	4.19539	8.84444	8.6552	5.08818	7.21774	9.60957
TGME49_001200	zinc finger (CCCH type) protein, putative	22.662	20.8768	27.678	16.0657	21.679	22.2571	20.4277	35.2807	29.6711	27.7993	34.7361	32.9319	33.7161	27.4227	29.6599	20.9181	25.7633	31.135
TGME49_001210	hypothetical protein	14.4137	10.8365	14.5602	13.4669	11.3835	9.37541	6.62139	14.8248	12.8892	10.0919	15.0742	15.0481	9.11187	13.9749	17.4159	12.0609	11.3278	14.7603
TGME49_001220	hypothetical protein	13.8305	19.3287	27.9485	17.0108	20.5908	20.1228	8.45283	21.1454	19.3338	11.2683	22.1644	24.333	16.6942	17.623	25.1212	14.5107	22.4552	24.2161
TGME49_001230	kinesin motor domain-containing protein	0.666528	2.0346	6.76173	2.12635	2.34367	3.58247	5.63522	4.90329	9.08299	15.9118	11.2013	12.1208	2.79693	16.2889	5.91087	10.7417	36.1388	22.2942
TGME49_001240	hypothetical protein	3.91585	5.17497	9.9172	6.85157	7.49138	8.53696	4.64906	6.35896	5.83907	10.5872	6.19649	6.81508	10.554	8.0127	4.96091	6.31311	10.175	8.95612
TGME49_001250	chypothetical protein, conserved	21.3289	26.7152	36.5584	21.9723	23.3949	36.7013	36.2063	57.4604	58.7367	47.8593	63.4544	62.0676	9.52704	27.538	28.7627	13.0031	28.0188	26.7146
TGME49_001260	sugar transporter, putative	1495.27	903.629	802.076	1465.65	940.859	686.005	1056.6	745.568	666	943.441	633.77	623.466	1430.04	736.353	937.189	956.766	627.442	832.304
TGME49_001270	hypothetical protein	13.0806	35.3402	26.2355	16.4201	30.5514	19.5893	31.5572	26.8915	9.47227	28.2946	40.4559	17.9753	21.8292	48.7021	27.9183	24.5929	50.6745	42.2437
TGME49_001380	chorismate synthase, putative	1036.78	805.614	730.988	1193.47	1145.93	550.138	346.425	345.452	184.298	429.062	460.387	277.909	251.811	490.957	311.429	341.097	552.107	415.902
TGME49_001390	hypothetical protein	4180.63	5048.43	4333.95	4854.57	5316.95	4718	3806.59	3300.18	3431.21	2751.32	2962.04	2981.67	4857.02	3541.07	3218.57	3669.71	3097.96	2765.37
TGME49_001400	hypothetical protein	187.628	142.113	240.943	253.036	196.659	228.021	129.047	94.7714	138.494	99.9907	104.387	142.979	103.29	133.844	130.039	58.1372	92.778	97.5179
TGME49_001410	protein phosphatase 2C, putative	106.395	113.894	145.963	77.848	95.0442	192.425	132.428	151.657	182.611	155.156	163.73	214.515	141.267	114.475	105.551	202.208	224.301	242.353
TGME49_001520	protein phosphatase 2C, putative	33.4097	24.371	117.519	26.5794	30.2585	106.559	37.4742	24.0568	63.4079	85.6886	33.7828	76.0179	47.373	54.7878	51.4034	94.5083	121.198	210.065
TGME49_001630	hypothetical protein	14.497	13.5345	32.2309	15.5932	16.8242	21.7616	14.0881	11.9135	9.51552	28.6661	20.079	13.7674	20.4088	28.658	9.60516	44.0033	63.7567	53.2755
TGME49_001640	hypothetical protein	0.166632	0.221153	0.49586	0.945044	1.04628	0.152446	15.2151	3.37101	3.67645	13.1257	5.60067	5.99178	0	0.263522	0.211102	0.0942256	0.350862	0.192191
TGME49_001650	hypothetical protein	0.499896	0.0442305	0.225391	0.236261	0.585918	0.152446	7.04403	1.60889	1.94636	9.59663	3.5749	3.70484	0	0.148231	0.316654	0.282677	0.150369	0.0768766
TGME49_001660	hypothetical protein	0	0	0	0	0	0	0	0	0	0	0	0.0457388	0	0	0.105551	0	0	0
TGME49_001670	DnaJ domain-containing protein	10.0812	15.4364	11.3597	7.91474	14.355	11.8145	10.1434	18.0043	13.1487	11.9494	17.2787	16.2373	3.10284	11.1008	10.5551	5.37086	7.21774	8.0336
TGME49_001680	eukaryotic translation initiation factor 3 subunit 10, putative	149.969	204.08	207.63	135.85	178.077	201.724	164.408	240.568	134.818	202.706	271.216	192.926	208.262	321.373	294.488	232.643	363.593	385.344
TGME49_001690	BT1 transmembrane domain-containing protein	7.58176	11.7653	11.2245	5.67026	12.2206	8.49884	19.5824	35.5489	4.36849	23.0319	36.464	5.21422	5.15684	3.3599	0.633307	6.12466	3.50862	2.3063
TGME49_001700	sec 13, putative	45.5739	59.7996	54.229	49.9692	60.8518	44.7047	68.7497	76.5756	56.1416	61.7899	85.0826	64.6289	57.1622	50.6373	38.6317	53.8028	75.285	50.8154
TGME49_001710	U3 small nucleolar ribonucleoprotein complex-associated protein, putative	37.7422	42.3286	35.4765	25.5162	39.5495	37.5397	50.9988	55.9665	44.8959	42.7205	51.5977	44.1837	52.4861	76.6683	50.4007	37.1249	60.0476	56.2352
TGME49_001720	hypothetical protein	10.9144	8.8461	7.03219	8.151	7.61693	9.26107	7.32579	7.58478	9.47227	7.05817	7.98394	8.27872	4.10799	8.98444	9.81626	5.18241	7.41823	8.64862
TGME49_001730	hypothetical protein, conserved	0.583212	1.45961	3.11039	0.590653	2.09256	2.43913	2.53585	2.37503	1.60034	3.09569	2.14494	4.11649	2.57842	1.96818	1.9527	3.39212	3.10764	6.18856
TGME49_001740	hypothetical protein	9.49803	15.2595	23.7562	13.2306	17.2846	17.7599	18.5962	17.4297	17.2577	21.2364	20.079	22.412	29.3896	27.5956	21.0047	39.7632	34.7354	36.4011
TGME49_001750	Tctex-1 family domain containing protein	0.249948	0.132692	0.0450782	0.236261	0.292959	0.190557	2.39497	0.114921	0.432524	1.54784	0.774561	0.548866	0	0.107056	0.369429	0.0942256	0.200493	0.0768766
TGME49_001760	hypothetical protein	46.3237	51.5728	79.8334	62.0185	47.1664	82.5493	204.136	125.111	135.596	202.706	142.162	178.701	122.54	110.951	68.9777	190.147	196.784	164.324
TGME49_001770	cullin 3, putative	85.4823	47.8132	65.9043	74.0678	55.2018	54.0039	84.3874	48.1519	67.3872	84.2646	50.2869	79.0366	41.9102	54.1949	67.5528	45.6052	44.5595	54.198
TGME49_001780	microneme protein 2	5707.65	7754.85	7426.45	6468.12	8026.24	7851.22	4452.25	5070.81	5314.59	3657.62	4596.78	4836.74	4659.33	5307.72	5207.79	4478.73	3560.3	4208.26
TGME49_001790	forkhead-associated domain-containing protein	123.058	91.3802	88.0827	146.364	105.549	94.5544	163.421	144.992	100.605	158.128	134.893	122.397	164.538	176.279	119.326	99.6907	157.186	132.535
TGME49_001800	RNA-binding protein, putative	53.9888	50.6882	42.689	47.8429	54.7415	40.5124	74.5258	106.417	55.7523	84.2646	114.635	76.6582	47.4167	81.0741	62.6446	83.7665	101.9	78.2988
TGME49_001810	hypothetical protein	11.5809	18.1345	20.4204	11.4587	19.9631	17.798	10.7069	23.9419	21.4532	24.7036	29.6717	31.6055	8.54374	17.4665	17.7326	12.6262	25.4124	33.0185
TGME49_001820	AT hook motif-containing protein	16.4966	21.8056	21.9531	19.8459	33.9832	10.2139	12.3975	31.4117	13.2352	25.3846	43.435	15.0481	25.9153	52.1443	72.5664	28.6446	49.4214	56.5427
TGME49_001830	hypothetical protein, conserved	29.1606	18.5768	17.5354	37.8018	18.9586	12.3481	30.0076	20.5708	18.2957	32.319	18.6491	16.0086	22.1788	20.53	19.9492	16.6779	16.0895	9.95552
TGME49_001840	eukaryotic aspartyl protease, putative	724.6	626.171	471.157	773.4	597.343	440.149	499.562	505.882	201.513	670.278	510.019	226.224	409.75	263.991	319.873	332.334	359.132	299.319
TGME49_001850	peroxisome biogenesis factor 7, putative	6.99855	3.09614	1.35235	6.26092	3.68291	1.56257	66.6365	69.8336	9.1695	63.0901	49.6315	11.8921	43.6802	50.1185	42.8538	51.4472	35.4872	25.1771
TGME49_001860	hypothetical protein	257.78	471.409	515.289	171.762	332.801	705.709	487.728	716.187	838.187	688.357	876.803	945.101	548.613	561.153	249.206	737.786	1428.01	894.459
TGME49_001870	TPR domain-containing protein	20.6624	26.4941	28.1739	19.4915	22.6834	31.7087	24.9359	30.952	33.1313	41.3584	38.8472	35.3561	16.4101	32.1332	27.76	31.0944	49.2209	48.9704
TGME49_001880	hypothetical protein	207.207	198.728	212.363	221.377	213.316	226.077	310.642	285.655	272.403	305.854	307.858	314.317	286.576	274.161	196.536	333.653	354.12	279.6
TGME49_001890	MORN repeat domain containing protein	0.0833161	0.0442305	0.0450782	0	0	0	0.563522	0.153228	0.259514	2.66229	0.35749	0.640343	0	0.0329402	0	0	0	0
TGME49_001900	hypothetical protein	19.9125	19.373	21.8629	15.1207	16.2383	23.248	13.6654	23.2523	28.8926	20.7411	20.7344	23.3725	23.5991	24.7957	29.7127	17.8086	24.8611	28.944
TGME49_002010	hypothetical protein	15.4135	39.5863	61.5317	46.5434	80.1033	35.3674	37.6151	19.3067	11.2456	70.7674	41.2305	24.5617	19.4692	101.76	38.579	36.4653	99.294	63.9998
TGME49_002020	hypothetical protein	18.8294	14.5518	2.65961	13.8213	15.0665	2.74402	151.024	216.204	115.916	241.587	118.806	144.58	690.907	199	126.292	507.028	177.336	447.306
TGME49_002030	hypothetical protein	87.2319	108.674	90.7424	95.8038	104.21	78.8906	124.398	141.161	69.074	113.302	113.861	77.756	134.34	181.945	201.339	104.873	135.984	161.249
TGME49_002040	hypothetical protein, conserved	75.0678	56.0843	78.5712	78.6749	57.8385	79.7291	116.086	94.7714	107.179	142.835	107.307	114.484	127.129	83.841	70.6137	93.9429	106.411	104.168
TGME49_002050	hypothetical protein	3.33264	3.1846	4.01196	11.8131	18.3727	0.914674	12.1157	5.97589	2.29237	15.2927	8.28185	4.07075	5.74682	15.5807	4.48593	2.54409	11.2276	5.57355
TGME49_002060	hypothetical protein	33.3264	45.9997	65.5887	31.0683	46.162	48.3634	35.6428	71.7106	80.9252	54.1745	105.579	84.754	32.2084	22.6381	42.326	33.3559	62.1527	61.655
TGME49_002070	hypothetical protein, conserved	17.1631	44.717	50.3974	19.7278	36.3269	40.8935	26.9082	69.7187	56.055	37.7055	82.6993	63.5312	15.8857	23.5275	28.5516	23.7448	49.9728	50.7001
TGME49_002080	hypothetical protein	58.1546	43.1247	50.2171	61.0735	42.1442	43.3327	52.9711	54.0894	66.0031	85.4409	53.7426	54.7036	52.2239	48.0186	66.9195	47.7724	39.9482	44.3962
TGME49_002090	hypothetical protein	2.74943	1.45961	0.586016	2.717	2.00886	0.990897	3.94466	1.72381	2.76815	2.78612	1.48954	2.05825	8.91521	2.16582	1.84715	0.942256	2.6064	0.999396
TGME49_002100	hypothetical protein	1.583	0.486536	0.0901563	2.59887	0.460364	0	5.21258	0.229842	0.0865047	4.33396	1.07247	0.228694	0.502573	1.6223	0.580532	0.565353	0.95234	0.422821
TGME49_002110	hypothetical protein	0.41658	0.0442305	0	0.472522	0.0837026	0	9.57988	0.344763	0.129757	5.57224	1.3108	0.274433	0.087404	0.321167	0.105551	0	0.451108	0.115315
TGME49_002120	hypothetical protein	41.3248	27.3787	40.0745	37.8018	23.8134	32.0136	27.6126	26.7383	28.2005	35.9719	43.6138	36.774	17.3716	20.8429	28.8682	43.1553	49.5718	52.9295
TGME49_002130	hypothetical protein	50.9061	34.3671	39.7139	46.8978	33.7321	37.2348	26.6264	35.319	32.05	41.7918	44.4479	42.7658	21.5888	27.8345	31.1904	45.6994	50.2234	63.0388
TGME49_002140	enoyl-CoA hydratase/isomerase family protein, putative	1.08311	0.221153	0	1.06317	0.33481	0.0762228	13.5245	4.63514	2.50864	16.4691	10.8439	2.83581	5.55016	21.5429	13.88	12.6262	19.0969	8.41799
TGME49_002150	hypothetical protein, conserved	31.5768	29.1037	35.0708	21.6179	27.6218	31.5562	66.9183	59.8738	67.2142	62.0995	59.82	58.2255	47.7445	40.1541	46.9175	38.9152	33.2818	39.5146
TGME49_002160	hypothetical protein	12.9973	8.09418	9.46642	14.4119	7.24027	8.53696	19.7233	14.5566	18.4255	13.3115	16.7424	15.2768	11.1222	11.9655	13.6689	9.79946	10.4757	9.37894
TGME49_002170	hypothetical protein	1.91627	5.30766	4.37258	5.90653	5.94288	4.72581	3.52201	5.70774	4.88752	1.67167	6.85189	4.57388	6.97047	11.4879	9.60516	4.4286	7.81921	7.18796
TGME49_002180	hypothetical protein, conserved	33.1598	35.7825	33.7635	25.1618	32.351	29.0409	28.0352	34.3997	29.7576	23.4034	35.8681	33.2978	14.8368	16.1983	22.1657	22.6141	24.7608	25.1002
TGME49_002190	hypothetical protein	32.2433	41.0901	39.7589	27.4063	36.2851	49.5829	23.9497	47.9986	53.1139	32.1332	47.1887	46.6993	34.4372	44.7245	49.8729	40.6112	54.6343	51.9301
TGME49_002200	hypothetical protein	105.811	199.612	373.878	67.6888	111.659	543.164	146.234	241.564	335.984	217.255	278.723	427.109	175.944	156.919	93.8878	323.382	386.951	453.956
TGME49_002210	nucleoside diphosphate kinase 7, putative	1.41637	1.06153	0.586016	1.5357	0.544067	0.762228	8.87547	2.06858	1.85985	4.70544	2.74076	3.29319	0.152957	0.164701	0.422205	0.282677	0.250616	0.115315
TGME49_002220	hypothetical protein	13.2473	16.3211	41.7875	10.0411	17.5357	28.6598	15.7786	19.1152	28.8926	25.8799	31.9358	35.7677	20.2996	29.6956	17.8382	31.0944	51.4264	45.5494
TGME49_002230	histone deactylase, putative	85.0657	59.7996	93.8527	74.8947	63.7813	88.3422	65.5095	75.5796	93.1656	85.6267	76.9199	76.0636	58.8448	81.7823	100.59	66.1464	60.8996	83.3727
TGME49_002240	hypothetical protein	25.4947	19.5057	27.2723	23.0354	20.4234	25.8395	34.0931	26.0104	39.7489	36.4053	26.5734	29.0899	29.1492	25.0428	39.8983	25.5351	24.1092	26.6377
TGME49_002250	hypothetical protein	39.8251	30.696	47.9181	38.1562	27.0778	46.3816	47.8994	64.4706	71.7124	57.5179	64.4673	54.5664	44.0298	39.9976	57.8948	41.365	35.6376	36.8239
TGME49_002260	hypothetical protein	0	0.0442305	0.0450782	0.236261	0.0418513	0.0762228	3.38113	0.995981	2.76815	2.53846	0.655398	1.55512	0	0.00823505	0.0527756	0	0	0
TGME49_002270	WD domain, G-beta repeat-containing protein	0.666528	0.0442305	0.135235	0.590653	0.0418513	0.114334	3.38113	0.651218	2.42213	4.58162	0.834143	2.56137	0.764785	0.0247051	0.158327	0	0.501232	1.46066
TGME49_002280	hypothetical protein	2.74943	0.707688	1.21711	0.826914	1.08813	1.02901	9.29812	2.91133	6.92038	13.2495	3.21741	6.22048	23.2058	36.7777	83.2799	20.8239	31.2267	71.4568
TGME49_002290	hypothetical protein, conserved	38.3254	28.9268	23.666	47.0159	28.2496	23.6672	31.839	29.8794	18.5985	34.1764	25.0243	19.3475	57.7741	30.6426	33.1958	47.1128	31.0262	29.1362
TGME49_002300	inosine triphosphate pyrophosphatase, putative	101.229	75.2803	78.2557	125.455	78.22	74.4316	115.663	67.3436	63.581	99.9288	58.6283	52.9198	82.6842	52.1361	65.389	64.5445	43.557	48.5476
TGME49_002310	glycoprotease family domain-containing protein	174.797	106.33	126.67	158.059	87.3855	133.085	209.489	136.756	205.795	149.15	114.158	157.341	233.609	153.707	210.838	144.73	89.8207	121.58
TGME49_002320	tRNA-Glu	0	0	0.0450782	0.236261	0	0.114334	0	0	0.648785	0.123827	0	0.320172	0	0	1.26661	0	0	0.345945
TGME49_002330	hypothetical protein, conserved	0	0	0	0	0	0	0	0	0	0	0	0	0	0	0	0	0	0
TGME49_002340	proline oxidase, putative	1.83295	0.132692	0.135235	1.65383	0.251108	0.152446	3.38113	0.153228	0.302766	2.29081	0.536235	0.457388	0.021851	0.172936	0.527756	0.188451	0.100246	0.0384383
TGME49_002350	hypothetical protein	77.4006	33.7479	40.4802	66.035	34.4017	40.4362	50.717	44.4361	46.5395	51.0788	36.5235	36.774	68.5248	38.8447	49.2396	48.3377	35.4371	47.6635
TGME49_002360	hypothetical protein	9.74798	8.4038	7.4379	10.5136	5.85918	7.16494	1.69057	4.29038	6.05533	5.63415	5.89858	7.91281	7.4949	5.82218	6.59695	6.21889	8.62118	9.91708
TGME49_002370	TCP-1/cpn60 family chaperonin, putative	145.72	176.48	180.538	146.009	142.043	205.954	101.575	141.085	142.257	106.925	151.695	172.984	162.768	146.559	142.019	147.275	205.806	224.018
TGME49_002380	rab GDP dissociation inhibitor alpha, putative	253.947	157.814	168.683	248.783	164.434	144.861	226.254	173.607	136.461	247.345	176.66	158.759	200.986	161.745	162.707	239.521	239.589	212.948
TGME49_002390	hypothetical protein	67.6526	48.5209	82.8537	62.3729	55.4948	63.8747	116.79	94.35	96.7555	161.904	117.495	109.865	108.447	105.664	58.4754	120.703	161.146	130.46
TGME49_002400	fibrillin-2 precursor, putative	0.999793	0.088461	0.405704	1.29944	0.502215	0.304891	10.7069	1.60889	4.75776	11.2683	2.62159	5.99178	0.043702	0.93056	1.05551	0.376902	0.651601	0.999396
TGME49_002410	hypothetical protein, conserved	55.4052	59.7112	80.6899	45.3621	51.6863	83.4259	66.9183	119.173	131.098	83.4597	114.933	117.412	81.2639	72.4931	95.3127	66.3348	77.3902	88.6387
TGME49_002420	hypothetical protein	5.1656	11.2345	13.2981	3.07139	3.72476	20.2753	13.3837	16.7784	19.5501	16.8405	16.9212	23.9214	7.05788	6.84333	3.90539	13.7569	15.3878	16.0288
TGME49_002430	hypothetical protein	25.578	38.6132	9.55657	26.6975	38.5869	11.6621	29.0214	71.9788	34.3424	41.606	70.8426	33.1149	34.1531	47.3433	42.2732	32.3194	55.0854	39.6299
TGME49_002440	hypothetical protein	3.74922	5.35189	5.49954	6.37905	6.23584	4.49715	1.26792	2.7581	1.42733	4.89118	3.09825	2.51563	0.043702	1.72113	2.00547	1.22493	3.65899	5.18917
TGME49_002450	hypothetical protein	64.8199	36.4459	32.5464	62.2548	41.0561	26.0301	55.2252	46.045	29.4116	58.137	34.9148	27.0316	52.9887	63.9122	38.579	52.3894	53.5817	32.365
TGME49_002460	diacylglycerol kinase, putative	10.9977	12.1192	22.1785	7.79661	11.2998	15.3589	9.29812	11.1473	13.4515	8.04879	18.0532	18.0668	3.93318	6.82686	6.33307	7.91495	23.9087	25.9843
TGME49_002470	zinc finger (C2H2 type) domain-containing protein	29.1606	44.4517	48.9098	28.7057	46.3294	52.9749	37.0516	63.9726	59.9478	41.5441	60.7733	50.2212	19.797	52.762	53.3561	20.8239	44.359	51.8533
TGME49_002480	hypothetical protein	10.9977	7.43073	17.4453	8.74166	8.74692	12.2719	10.2843	13.2542	15.9601	12.4447	13.7634	16.8319	10.9037	12.7561	16.3604	9.98791	12.0296	14.1069
TGME49_002490	hypothetical protein	144.137	209.255	270.875	143.765	208.378	264.874	73.8214	150.546	194.376	106.987	171.595	173.167	27.3575	51.7985	104.126	57.8545	95.9859	110.549
TGME49_002500	hypothetical protein	76.6508	75.8111	311.175	68.0432	86.0044	265.294	347.975	320.131	459.297	558.771	479.036	557.83	300.189	305.487	106.554	573.551	761.02	626.16
TGME49_002510	hypothetical protein	42.9911	52.4132	41.1113	37.4474	43.2742	45.162	47.8994	50.7184	48.9617	80.5498	62.6799	74.0054	108.053	71.579	55.7838	133.989	108.416	88.0237
TGME49_002520	hypothetical protein	69.5689	89.6995	99.3974	70.5239	99.062	88.1517	97.0667	139.705	133.217	97.1426	143.83	135.158	96.9311	190.197	138.536	94.7909	155.282	160.518
TGME49_002530	aspartyl-tRNA synthetase, putative	123.974	106.861	103.59	130.416	113.166	85.7507	134.259	78.491	61.1156	150.574	111.954	94.5878	179.44	168.769	122.65	128.806	157.136	161.556
TGME49_002540	3',5'-cyclic nucleotide phosphodiesterase, putative	255.197	193.641	242.16	227.992	178.077	205.306	298.667	216.473	351.252	278.24	242.676	333.573	203.193	167.27	246.62	212.196	189.365	256.46
TGME49_002550	NLI interacting factor-like phosphatase domain-containing protein	26.4945	35.8709	47.287	24.2168	37.2058	38.7212	16.6239	43.5167	32.4825	33.3715	50.5252	31.3311	22.0914	21.5429	26.0184	15.9241	32.2793	29.1747
TGME49_002560	hypothetical protein, conserved	0.249948	0.088461	0.360625	0.354392	0.376661	0.381114	0.140881	0	0	0.0619137	0.35749	0.0914776	0	0.0329402	0.263878	0.0942256	0.100246	0.192191
TGME49_002570	ribophorin I, putative	67.3194	54.0939	62.3882	71.5871	63.6976	59.0727	112.282	79.0273	66.9546	102.901	80.3756	62.4792	71.8024	64.291	61.6947	66.2406	73.4806	63.1925
TGME49_002580	heat shock protein, putative	25.4114	12.5615	12.712	29.7689	16.615	13.6439	79.7384	53.783	132.785	68.4147	50.7636	95.2282	232.779	276.047	447.22	195.518	137.287	167.168
TGME49_002590	hypothetical protein, conserved	46.657	40.2055	37.5952	33.1947	35.1969	38.988	33.8113	51.0249	46.2368	31.2664	44.4479	40.6618	43.5928	41.6693	39.6872	25.4409	33.1314	36.4779
TGME49_002600	hypothetical protein	0.333264	0	0.0450782	0.118131	0	0	0.845283	0.88106	2.94116	1.7955	0.536235	1.73807	0	0.107056	0.105551	0.188451	0.150369	0.0384383
TGME49_002610	protein phosphatase 2C, putative	191.877	198.507	286.066	189.363	174.896	298.755	207.658	172.611	300.561	203.449	175.706	271.597	201.16	198.596	282.719	185.153	154.83	206.452
TGME49_002620	hypothetical protein	1268.49	1510.52	1054.69	1283.13	1201.26	1252.65	783.014	919.444	875.903	705.074	840.339	965.638	1196.93	1100.15	1093.99	1057.87	776.157	747.779
TGME49_002630	AFG3 ATPase family protein	93.3973	76.8284	123.649	93.9138	89.2269	106.102	141.021	155.718	210.163	178.435	170.046	189.267	120.202	142.615	147.772	120.043	136.936	166.861
TGME49_002640	RNA pseudouridylate synthase domain-containing protein	4.08249	5.88266	6.08555	4.2527	5.39881	3.50625	11.9748	9.69166	11.5916	12.8161	17.1595	18.1126	4.61056	6.16805	2.69156	6.12466	13.2325	12.1849
TGME49_002650	hypothetical protein	18.9961	21.6729	23.7562	23.508	28.5844	16.1592	24.795	35.5872	21.6694	33.1238	34.6765	20.3538	21.9603	30.4367	34.2514	39.8574	41.502	31.4425
TGME49_002660	tRNA-Gly	1.99959	0	1.71297	0.708783	0	4.61148	1.83145	0	28.1573	1.7955	0	27.2603	2.44731	0	56.9976	1.03648	0	9.26363
TGME49_002670	tRNA-Gly	1.99959	0	2.65961	0.708783	0	5.37371	2.11321	0	29.4116	2.29081	0	30.6907	5.50645	0	64.7557	1.22493	0	10.6858
TGME49_002680	mitochondrial-processing peptidase alpha subunit, putative	149.302	146.27	167.51	137.976	150.162	164.413	125.525	158.399	166.089	144.383	169.569	177.97	143.845	227.526	213.266	225.67	230.316	248.196
TGME49_002690	DNA-directed RNA polymerase II subunit, putative	34.6595	37.1536	36.2428	32.1315	38.838	30.8702	37.3333	38.9199	33.7368	29.0375	33.4849	28.9984	43.0902	43.6952	42.6955	36.3711	40.3491	36.8239
TGME49_002700	hypothetical protein	14.9969	23.3537	21.908	13.585	23.5204	23.2861	21.1321	33.0589	24.1781	18.2026	31.3399	23.7384	20.1903	25.1334	26.0711	10.459	20.8512	20.6798
TGME49_002710	hypothetical protein	2.83275	3.36152	3.56118	1.77196	2.38552	3.46814	3.94466	6.35896	5.10378	3.1576	5.36235	4.61962	1.98844	2.49522	4.69703	1.69606	2.65653	2.92131
TGME49_002720	ribonuclease II RNB family protein	17.663	19.2403	19.023	12.7581	14.9828	19.3225	19.7233	31.3734	27.8545	16.531	28.1225	26.9402	7.27639	16.3548	22.9046	13.5685	16.7913	17.5279
TGME49_002730	hypothetical protein	1.583	2.29999	4.10211	0.708783	1.88331	6.0216	4.93082	7.1634	13.884	5.38649	12.9888	22.4578	0.699232	7.00803	1.42494	5.74776	22.0041	18.7963
TGME49_002740	hypothetical protein	20.9123	16.4095	23.9365	15.7114	13.3506	20.9232	12.5384	18.1958	25.6054	10.4634	16.6233	18.9816	8.80596	12.5584	17.9965	9.13988	12.0797	13.8762
TGME49_002750	exosome complex exonuclease, putative	12.8307	9.95186	17.31	15.2388	12.0532	15.5495	32.1208	17.6212	26.5137	18.2646	16.7424	24.0129	9.54889	13.769	14.8827	14.2281	11.9293	15.5291
TGME49_002760	hypothetical protein	10.8311	25.1672	22.9899	13.2306	24.776	20.3515	9.29812	26.9298	15.6141	9.10132	26.5138	16.8319	24.8227	37.6671	33.407	10.9302	27.2169	31.0581
TGME49_002770	RNA-binding protein, putative	792.836	723.567	667.427	796.672	687.7	674.267	998.843	927.297	753.629	873.355	839.267	699.209	1008.36	1023.36	1079.89	730.814	744.68	853.522
TGME49_002780	Rhoptry kinase family protein ROP25	292.189	446.817	344.532	256.343	435.128	324.481	285.424	491.746	306.573	315.017	455.561	309.057	246.501	382.954	425.055	247.436	303.496	314.156
TGME49_002790	dihydrouridine synthase domain-containing protein	68.1525	63.0727	55.4912	69.8151	57.6292	56.4049	69.8768	46.6579	44.1607	51.0788	42.303	45.3272	73.2227	65.4522	65.4417	55.8758	43.9079	43.6275
TGME49_002800	cytochrome c oxidase assembly protein COX11, putative	20.1625	10.3499	9.96227	22.7992	9.83505	6.74572	25.7811	9.19367	9.90479	18.5122	10.7247	11.9378	28.166	10.7467	10.6079	14.1338	11.1775	14.2606
TGME49_002810	DnaJ domain-containing protein	32.3266	22.3364	15.2815	26.5794	20.8419	14.4061	54.8025	49.2628	21.4099	53.0601	53.5043	19.9421	42.8717	26.5004	21.9019	21.7661	27.8685	26.9068
TGME49_002820	ubiquitin-conjugating enzyme E2, putative	53.0723	64.3112	57.0239	66.6256	66.8783	54.1944	44.9409	39.2646	27.8978	45.3209	52.0148	46.1962	86.1367	78.8506	82.4883	85.651	73.8815	82.9883
TGME49_002830	C2 domain-containing protein	1028.12	1085.42	903.366	1187.09	1139.65	868.864	944.463	899.869	664.183	750.642	868.402	731.546	1860.66	1080.49	1313.16	1494.13	891.892	881.006
TGME49_002840	zinc finger (C3HC4 type) / FHA domain-containing protein	383.171	349.863	445.417	364.787	337.782	433.708	437.575	641.68	543.033	492.771	578.716	488.719	511.095	520.529	680.277	454.45	470.957	573.422
TGME49_002850	hypothetical protein	14.8303	19.1518	15.6872	18.9009	15.3176	15.8543	27.0491	27.9641	29.3683	21.7936	26.1563	29.9132	9.13372	26.4674	24.8045	14.1338	24.0591	23.063
TGME49_002860	hypothetical protein, conserved	10.7478	19.0633	18.5271	14.1757	17.7449	19.3606	40.8554	33.8634	27.768	24.8274	28.9567	28.3581	28.7559	21.6005	24.5934	16.1126	25.5628	27.714
TGME49_002870	mitochondrial carrier domain-containing protein	5.41554	7.34226	15.1913	9.80483	7.57508	14.7491	8.31195	11.7219	21.9722	6.99625	11.9759	19.0731	13.3947	12.5502	22.0074	6.97269	10.5259	19.2576
TGME49_002880	mitochondrial carrier domain-containing protein	23.3285	15.3922	14.6504	17.2471	20.0049	11.0904	12.2566	11.7602	5.66606	11.0826	12.393	7.40969	2.73138	4.58692	6.22752	3.2979	9.02217	9.8402
TGME49_002890	hypothetical protein	128.89	156.532	168.096	138.685	145.475	168.643	125.384	129.976	134.169	133.362	130.424	131.773	129.511	129.801	130.408	99.408	121.749	99.7858
TGME49_002900	tRNA-Met	6.41534	0	2.43422	7.67848	0	2.36291	8.45283	0	1.29757	6.06755	0	1.96677	8.19413	0	5.01368	8.66875	0	3.99758
TGME49_002910	hypothetical protein	11.081	4.42305	4.19227	11.4587	2.84589	3.54436	8.17107	5.36297	11.0726	9.4728	5.12402	11.2517	0.589977	0.7988	1.16106	2.44986	0.451108	0.499698
TGME49_002920	para-aminobenzoate synthase, putative	135.972	93.2379	75.4609	135.85	87.7203	66.1614	83.2604	72.2086	74.7401	105.811	80.316	80.2259	98.4606	86.6492	113.731	108.265	96.838	95.7882
TGME49_002930	hypothetical protein	13.9138	9.73071	4.23735	20.2003	14.8154	2.05802	42.8277	25.2826	8.86673	52.1933	20.3769	10.4742	29.0837	43.9422	17.8382	21.4834	24.2596	17.5279
TGME49_002940	hypothetical protein	45.9905	44.8055	42.3284	43.5902	40.805	39.1023	132.146	101.169	67.6467	114.045	92.5899	62.5707	83.9079	71.6861	63.5946	90.1739	63.907	55.5433
TGME49_002950	hypothetical protein, conserved	66.4862	53.3862	67.1214	59.1834	50.8493	59.8349	57.3384	54.166	64.2297	67.1145	65.1227	56.9448	42.8498	34.2084	47.8147	45.6052	58.594	57.7728
TGME49_002960	glycine cleavage system H protein, putative	10.1646	11.7653	11.8105	12.9944	11.0069	9.64219	13.9472	11.8752	7.91518	11.2683	13.4654	10.4284	13.3073	9.4209	5.48866	9.04566	10.3254	6.61139
TGME49_002970	hypothetical protein	3.24933	1.32692	0.721251	2.12635	1.25554	0.53356	52.5484	69.3356	45.1987	57.6417	69.8893	37.4601	16.5631	99.99	363.571	22.0488	62.6038	128.115
TGME49_002980	hypothetical protein	60.7374	80.1015	84.0257	62.7273	78.1363	76.7183	100.166	103.888	78.33	92.3134	127.683	86.8122	108.905	135.779	148.616	109.773	134.48	136.994
TGME49_002990	hypothetical protein	0.41658	0.221153	0	0.472522	0.209256	0.114334	0.986164	0.114921	0.562281	2.10507	0.119163	0.640343	0	0.0988206	0	0	0	0
TGME49_003000	hypothetical protein	0.333264	0.309614	0.450782	0.236261	0.502215	0.952785	2.25409	1.1109	3.54669	3.28143	1.78745	5.99178	0.021851	0.312932	0.105551	0.0942256	0.200493	0.23063
TGME49_003010	Aurora kinase	19.9959	47.7247	71.5391	19.8459	38.0428	56.8241	85.3736	82.2067	71.1069	119.741	109.332	89.8767	38.3048	37.2554	28.5516	64.1676	70.8742	64.6916
TGME49_003020	small GTP-binding protein, putative	46.407	30.0767	37.0993	43.9445	25.7804	29.2315	25.3585	24.1717	25.9082	29.7186	30.0887	23.0981	32.0773	27.8015	34.6736	25.064	23.4075	26.2149
TGME49_003030	hypothetical protein	243.533	116.99	128.157	245.357	126.558	115.897	267.673	170.734	127.551	267.777	156.998	125.919	323.089	159.933	176.904	305.197	159.843	161.633
TGME49_003040	hypothetical protein	40.325	51.3074	50.6679	42.8814	48.2964	47.3725	43.1094	64.3174	35.2939	57.8893	54.2193	41.0277	32.9732	38.9518	39.5289	32.2251	31.728	39.9374
TGME49_003050	hypothtetical protein, conserved	170.381	171.659	201.094	178.968	169.916	126.149	98.8981	126.221	124.048	139.244	161.466	142.659	94.8115	116.798	187.617	99.3138	70.6235	100.362
TGME49_003060	hypothetical protein, conserved	945.637	765.542	654.355	1038.13	850.041	557.113	816.544	669.606	570.931	645.76	537.903	534.732	661.933	594.34	648.718	519.937	335.224	358.937
TGME49_003070	hypothetical protein	0.166632	0.132692	0.0450782	0.472522	0	0.0762228	1.69057	0.689525	1.08131	2.29081	0.655398	1.87529	0.349616	0.0411752	0.263878	0	0	0.23063
TGME49_003080	RNA recognition motif-containing protein	94.7304	48.6536	55.8518	74.6585	50.0123	56.0619	63.5371	49.3777	54.2384	64.6998	42.5413	56.3502	99.3565	65.6663	70.4554	73.3075	55.8372	62.2316
TGME49_003090	hypothetical protein	0	0	0.0901563	0	0	0	2.67673	0.191535	3.7197	1.23827	0.178745	5.07701	0	0.115291	0.0527756	0.376902	0	0
TGME49_003100	hypothetical protein	0	0	0.0450782	0	0	0	0.140881	0	2.11937	0.371482	0	1.09773	0	0	0	0	0	0.0384383
TGME49_003110	citrate synthase, putative	0.0833161	0.0442305	0	0.945044	0.292959	0.152446	8.31195	0.459684	19.031	4.45779	0.417071	19.3475	0.983295	0.979971	1.00274	0.471128	0.751847	0.615013
TGME49_003120	hypothetical protein	32.2433	19.6383	20.781	23.0354	15.1502	23.1717	16.0604	16.4337	16.0899	13.8687	16.8616	17.518	19.8189	18.043	21.5852	20.5412	12.0797	17.4125
TGME49_003130	hypothetical protein	1.08311	0.309614	0.180313	0.945044	0	0.152446	9.72076	1.18752	1.64359	8.60601	0.893725	1.73807	0.196659	0	0	0	0	0
TGME49_003140	dynein beta chain, flagellar outer arm, putative	0.0833161	0.132692	0.360625	0.826914	0.0418513	1.18145	4.3673	0.344763	9.64527	7.18199	1.25121	6.99804	1.24551	5.00691	17.7854	2.35564	6.7165	19.1807
TGME49_003150	hypothetical protein	24.245	42.3728	55.2658	31.7771	51.4352	40.7792	37.4742	62.2488	55.6658	40.6773	69.2339	53.24	23.5554	49.3444	57.7893	28.1734	46.9654	55.774
TGME49_003160	hypothetical protein, conserved	132.806	77.3149	99.0818	138.449	88.3899	89.0283	227.804	138.671	155.362	193.48	130.543	141.058	223.143	110.827	152.733	165.083	92.7279	108.473
TGME49_003170	replication factor-A C terminal domain-containing protein	32.9932	56.0843	65.9944	22.9173	43.3998	73.4026	30.4302	57.7286	56.3578	76.0301	107.247	113.935	39.9873	69.1744	35.8346	67.4655	173.727	173.088
TGME49_003180	leucine rich repeat containing protein / ankyrin repeat containing protein	13.9971	23.0883	35.9724	14.8844	24.9015	34.7195	31.4164	87.5697	45.1987	46.0019	89.9683	61.1528	13.2854	23.5358	32.457	26.0063	41.0509	41.0137
TGME49_003190	hypothetical protein	11.7476	22.4691	26.2806	10.2774	22.0556	22.4476	15.4969	65.6964	31.877	36.4672	63.514	40.1129	10.6414	19.5171	25.4378	18.374	29.9737	29.1747
TGME49_003200	leucine rich repeat protein, putative	0.749844	0.973071	1.66789	4.01644	2.88774	1.18145	8.45283	1.87704	1.51383	10.6492	4.46862	1.6466	0.371467	2.14935	2.11102	0.471128	2.70665	2.84443
TGME49_003210	hypothetical protein	21.6622	23.7518	24.7028	15.357	21.5534	26.0682	20.9912	34.8976	32.05	24.5798	34.0211	25.385	23.9706	35.3778	36.7318	17.4317	27.3672	32.6725
TGME49_003220	ATP-dependent RNA helicase, putative	22.4953	27.2902	41.3818	20.0822	27.4963	33.1188	25.922	40.2606	47.1883	32.6285	42.3625	41.0277	21.4795	44.461	52.7228	19.8816	36.64	45.0112
TGME49_003230	hypothetical protein	8.24829	5.57304	3.74149	13.4669	12.2206	3.31569	20.4277	24.9378	8.30445	34.9193	22.2835	9.87958	3.43061	6.81862	7.70524	5.46508	4.21035	4.53572
TGME49_003240	hypothetical protein	206.041	119.245	189.509	229.528	132.417	165.022	126.933	111.052	120.285	168.282	112.073	107.715	90.5069	65.7816	108.454	85.5568	57.2908	71.5337
TGME49_003250	hypothetical protein	4.08249	1.81345	2.29899	5.67026	2.76218	2.21046	22.4	13.2542	18.685	21.7936	10.1289	17.7467	4.47946	1.68818	1.53049	1.22493	1.9548	1.49909
TGME49_003260	hypothetical protein	28.744	22.8229	26.1453	23.6261	20.549	27.9738	18.1736	33.1738	46.4098	31.3903	31.2804	35.0359	3.2558	7.86447	18.2604	9.79946	10.7264	11.6468
TGME49_003270	ATP-dependent Clp protease proteolytic subunit, putative	2.66611	2.38845	3.69641	2.83513	1.50665	2.21046	0.422642	1.72381	2.03286	1.23827	1.84703	1.73807	1.76993	1.9023	3.21931	0.942256	1.20296	2.53693
TGME49_003280	hypothetical protein	8.33161	13.3134	14.3349	4.96148	12.5554	17.455	9.72076	19.0769	25.2161	11.9494	19.3044	19.5305	9.83295	26.2369	26.0711	12.1551	21.0016	29.2131
TGME49_003290	hypothetical protein	268.944	227.787	65.2281	91.5511	97.0113	63.9128	436.73	1345.3	486.978	664.272	983.693	508.844	117.427	79.9129	48.5008	86.6875	114.231	142.222
TGME49_003300	hypothetical protein	1489.77	988.065	1793.16	1913.01	1780.27	1598.54	837.253	1051.99	1692.29	1161.38	1023.55	1718.41	678.955	1197.56	1073.67	573.174	745.331	808.665
TGME49_003310	dense granule protein 7	9254.83	17193.9	13357.8	8432.86	17001.8	14742.3	8198.83	13131.9	14692.6	7513.23	11347.6	11248.7	6817.14	10337.2	9886.56	7483.49	7973.54	6781.9
TGME49_003320	hypothetical protein	153.718	159.363	203.122	177.078	175.022	168.643	263.447	260.755	450.776	258.861	256.618	429.03	135.826	168.95	230.207	136.816	176.684	185.58
TGME49_003330	golgi autoantigen, golgin subfamily A member 1, putative	2.41617	1.37115	0.49586	4.13457	3.4318	0.647894	16.9057	3.25609	6.40135	12.5066	4.11113	6.40343	0.983295	1.33408	0.633307	0.282677	1.00246	0.461259
TGME49_003340	alkyl sulfatase, putative	2.91606	2.38845	0.450782	6.14279	3.3481	0.26678	7.32579	1.91535	0.778542	6.62477	2.08536	1.14347	1.22366	0.724684	0.527756	0.282677	0.350862	0.153753
TGME49_003350	hypothetical protein	16.9132	13.2692	12.3965	20.791	13.6017	9.41352	16.6239	12.0284	5.57955	15.045	14.7762	7.45542	21.3266	20.3735	20.3714	17.9029	22.4051	24.4083
TGME49_003360	hypothetical protein	93.5639	65.1515	79.5179	103.6	77.2156	71.4208	97.2076	98.7553	89.4026	122.28	95.8073	81.4608	104.426	98.0877	106.607	73.3075	86.0114	109.818
TGME49_003370	hypothetical protein	24.0783	42.8151	43.3201	26.4612	40.4702	39.9408	24.5132	40.0691	20.4584	28.7899	40.5751	23.2353	76.1289	133.647	102.965	69.35	97.6399	97.2104
TGME49_003380	DnaJ domain-containing protein	65.653	67.8054	78.0754	77.9661	74.3279	69.5533	47.0541	54.5108	76.6432	63.5854	66.4335	82.3756	50.1481	71.4473	64.9668	48.055	87.515	92.8285
TGME49_003390	CRAL/TRIO domain-containing protein	19.1627	37.9498	69.3753	23.3898	51.5189	54.9185	39.3057	72.2086	67.9927	51.8837	82.6993	60.421	31.7058	99.8664	64.439	42.0246	105.66	106.09
TGME49_003400	hypothetical protein	42.1579	64.7535	52.9218	36.2661	65.7484	52.4794	36.4881	71.5191	47.0586	46.0638	71.5575	55.161	32.7328	54.6313	47.9202	39.4805	58.995	64.9991
TGME49_003410	hypothetical protein, conserved	0.0833161	0.132692	0	0	0.125554	0.152446	0	0.421377	0.648785	0.0619137	0.297908	0.36591	0.305914	0.378812	0.686083	0.188451	0.150369	0.499698
TGME49_003420	phosphopantethiene--protein transferase domain containing protein	17.3297	18.3557	24.5225	15.2388	19.6282	21.7616	6.62139	18.7321	21.4099	13.4353	19.4236	21.6802	10.7507	15.8772	33.7764	8.29185	18.6458	28.675
TGME49_003430	anaphase promoting complex subunit 10, putative	1.33306	1.19422	1.0368	0.826914	0.753323	1.44823	2.67673	1.91535	1.21107	0.742965	1.01289	1.87529	1.09255	0.568218	0.633307	0.376902	0.751847	0.884081
TGME49_003440	anaphase-promoting complex subunit 10 domain-containing protein	5.41554	4.55574	4.64305	3.78018	2.59478	4.61148	4.22642	4.59684	6.96363	4.39587	5.95816	7.04378	1.50772	2.70933	3.90539	3.10944	3.80936	3.95914
TGME49_003450	hypothetical protein, conserved	10.4978	8.80187	9.33118	4.48896	5.56622	11.1285	4.78994	12.2582	15.9169	12.5066	13.3463	23.8299	3.32135	3.97753	10.6079	4.61705	9.67377	12.6078
TGME49_003460	hypothetical protein, conserved	12.7474	11.7211	12.8022	11.3405	13.225	8.49884	12.2566	11.4538	8.3477	9.0394	11.8567	9.55941	2.84063	8.74562	8.28577	5.08818	10.1249	9.95552
TGME49_003470	hypothetical protein, conserved	0.166632	0.176922	0.0901563	0.236261	0.125554	0.190557	0.140881	0.306456	0.129757	0.247655	0.0595816	0.182955	0	0.362342	0.527756	0.0942256	0.300739	0.461259
TGME49_003480	hypothetical protein, conserved	17.913	21.9383	27.4075	11.9312	22.516	22.2952	7.32579	21.2604	21.5397	10.1539	21.509	21.8174	13.5039	15.1772	18.3131	7.53805	13.8841	19.027
TGME49_003490	GTPase domain containing protein	23.995	26.1845	24.5225	17.3652	20.5071	31.2895	23.6679	33.2887	29.0656	19.3171	35.6894	28.6325	32.4487	54.2525	49.0285	34.8635	39.4469	45.6647
TGME49_003500	alanine dehydrogenase, putative	0.583212	0	0	0.354392	0.125554	0.0762228	6.05786	0.344763	0.129757	4.70544	0.71498	0.320172	0	0.601159	0.316654	0.188451	0.551355	0.269068
TGME49_003510	zinc finger (C3HC4 RING finger) protein, putative	74.1513	72.9803	87.8123	84.227	76.8808	89.2188	79.1749	81.1341	75.4754	80.7974	80.316	68.2423	96.6252	127.355	117.426	79.1495	121.649	135.995
TGME49_003520	hypothetical protein	40.6582	29.5902	35.161	40.4006	28.9192	27.1734	33.3887	36.2001	30.7524	32.6905	33.7828	27.7177	23.9269	19.8053	27.7072	23.8391	15.5382	15.26
TGME49_003530	RNA recognition motif domain containing protein	286.607	125.261	308.785	288.947	120.741	249.668	157.082	66.2327	228.545	184.008	81.2694	213.692	160.823	81.2058	242.451	161.032	64.3581	160.557
TGME49_003540	RNA binding protein, putative	736.764	548.237	815.149	729.101	513.055	737.265	433.912	299.139	678.456	498.963	343.488	581.889	406.145	361.082	704.976	412.425	255.929	419.861
TGME49_003550	hypothetical protein	241.367	164.847	245.225	268.274	151.418	203.82	152.433	88.2209	193.987	162.771	98.4884	182.727	172.951	103.383	204.98	152.363	83.004	132.036
TGME49_003560	hypothetical protein	627.537	447.48	574.702	697.679	466.893	458.899	557.746	310.555	455.144	519.58	279.497	439.824	585.716	296.668	483.002	481.775	269.161	346.137
TGME49_003570	acyltransferase, putative	0.666528	0.132692	0.0450782	0.826914	0.33481	0	1.12704	0.153228	0.216262	2.66229	0.0595816	0.457388	1.96659	0.411752	0.633307	0.753805	0.451108	0.768766
TGME49_003580	NAD-binding domain-containing protein	0.666528	0.398075	0	0.826914	0.125554	0	3.94466	0.153228	0.129757	3.1576	0.119163	0.36591	1.66068	0.88115	0.897185	0.188451	0.250616	0.153753
TGME49_003590	hypothetical protein	0	0	0	0	0	0.0381114	0	0	0.0432524	0.0619137	0	0	0	0	0	0	0	0
TGME49_003600	hypothetical protein	129.307	218.012	153.356	164.674	197.203	144.671	225.691	228.195	86.0289	182.769	185.537	113.798	397.186	393.948	273.325	267.789	316.678	339.602
TGME49_003610	3'-5' exoribonuclease csl4, putative	132.389	108.497	92.1849	133.251	109.943	86.1699	106.928	99.3683	93.5116	102.529	84.308	87.1782	134.471	100.657	105.393	107.323	84.1067	93.7894
TGME49_003620	hypothetical protein	22.7453	21.1422	20.5556	21.2635	17.6612	16.1211	13.2428	20.0728	10.2941	19.8743	24.8455	15.5512	16.7816	21.3535	14.1966	20.2585	28.7707	28.7903
TGME49_003630	ribosomal protein L41	553.219	619.139	598.097	455.275	548.838	793.213	344.453	491.632	525.213	293.223	513.772	548.18	697.331	1068.41	838.024	710.555	1064.06	850.217
TGME49_003640	hypothetical protein	3.74922	1.85768	7.61821	4.72522	3.68291	6.21216	7.60755	3.75408	9.60202	6.25329	7.56687	10.6571	3.1684	4.41399	9.65793	5.08818	5.66392	8.99456
TGME49_003650	hypothetical protein	4.74901	2.07883	6.17571	5.67026	3.30625	4.38281	5.21258	2.7581	8.08819	4.33396	5.60067	8.14151	7.05788	3.12932	8.49687	4.71128	4.51108	8.72549
TGME49_003660	hypothetical protein, conserved	0.249948	0	0	0	0	0	0	0.114921	0.432524	0.433396	0.0595816	0.0914776	0	0	0	0	0	0
TGME49_003670	hypothetical protein	5.49886	4.37882	7.97884	8.03287	4.72919	6.40272	8.31195	4.9799	6.27159	8.54409	6.79231	10.5657	1.85734	4.82574	7.49413	9.32833	6.36564	9.30207
TGME49_003680	hypothetical protein	20.9123	20.8326	15.2815	23.0354	20.5071	14.8253	29.0214	24.4781	13.1055	21.3602	27.4076	20.9941	11.2096	17.7301	12.6134	16.0183	28.7707	19.9495
TGME49_003690	hypothetical protein	162.883	161.309	236.841	178.495	158.491	202.448	242.455	217.852	341.045	249.203	214.017	282.712	221.613	218.328	309.582	228.12	192.774	269.76
TGME49_003700	hypothetical protein	20.4957	39.5421	35.0257	22.2085	30.3422	37.8446	25.4994	29.0367	22.102	33.3715	38.6089	30.8737	26.9204	32.9073	31.9292	61.4351	58.3434	42.4743
TGME49_003710	hypothetical protein	99.9793	50.8209	63.6053	67.3344	58.7592	40.703	51.1396	50.1821	42.171	115.407	123.453	88.5503	55.0864	99.1829	67.1833	86.4049	194.227	197.227
TGME49_003720	vitamin K epoxide reductase complex subunit 1, putative	86.2321	54.6247	14.3349	69.8151	49.8449	16.3879	113.831	94.1202	98.5721	92.3134	53.1468	113.661	733.407	412.09	402.783	515.791	304.598	252.962
TGME49_003730	hypothetical protein	87.7318	57.9862	61.8022	92.2599	53.4022	48.7445	73.8214	64.2025	43.2091	77.3922	67.1485	47.797	62.7124	43.8352	65.7056	70.1981	49.2711	53.2755
TGME49_003740	hypothetical protein	93.1473	55.067	33.9889	84.3452	43.609	30.7178	97.2076	90.2129	74.8266	116.584	91.4578	73.3193	129.511	94.6289	105.182	153.87	113.328	87.9084
TGME49_003750	hypothetical protein	82.8162	38.7017	39.7589	74.4222	40.5957	40.5505	52.8302	32.4077	43.2956	54.1745	36.5235	30.2791	48.5966	25.224	40.5317	37.1249	26.064	29.7512
TGME49_003760	hypothetical protein	28.744	30.696	32.0055	24.453	26.4919	29.5745	22.4	41.5631	26.0379	28.1707	37.7748	26.437	34.1094	42.3446	52.0895	31.0944	30.9761	33.9794
TGME49_003770	hypothetical protein	17.663	23.2652	19.0681	13.8213	19.2097	20.1609	11.9748	27.3129	10.8563	12.3208	22.9985	9.74236	16.5194	25.5616	26.1239	10.8359	20.7009	23.0245
TGME49_003780	hypothetical protein	48.1567	50.7324	58.1058	48.6698	52.6071	45.3145	52.8302	50.91	77.1189	79.3115	60.4158	75.652	45.4501	75.0789	97.371	66.7117	68.5685	80.9895
TGME49_003790	hypothetical protein	362.175	331.817	395.561	245.711	194.901	578.493	261.897	393.642	478.544	320.775	394.49	495.305	207.169	181.056	180.176	298.789	350.511	366.586
TGME49_003800	hypothetical protein	1.41637	0.221153	0.135235	4.2527	1.08813	0.0381114	11.2704	1.53228	0.951552	11.1445	2.38327	1.23495	0.786636	4.08458	1.47772	0.659579	2.35579	1.3069
TGME49_003810	kelch motif domain-containing protein	119.808	111.505	158.585	152.388	151.418	130.722	158.913	117.181	91.7382	165.619	127.683	74.0054	142.84	164.421	179.859	131.35	157.838	177.854
TGME49_003820	hypothetical protein	218.788	188.068	229.403	291.782	236.292	193.301	273.59	215.592	145.544	349.565	257.691	197.592	182.718	229.313	168.143	149.536	247.408	211.987
TGME49_003830	zinc finger (C3HC4 type) / FHA domain-containing protein	20.3291	14.7288	21.4121	29.4145	14.7735	17.3026	12.5384	7.62309	6.70411	17.8312	16.0275	10.5657	8.34709	12.7643	13.405	8.66875	16.5406	18.3351
TGME49_003840	helicase, putative	41.5747	39.2767	49.2254	39.1012	35.1551	44.2855	59.4516	61.2145	68.4685	58.3846	64.8248	56.03	43.6802	52.2184	50.559	35.4288	50.0229	57.2346
TGME49_003850	hypothetical protein, conserved	0	0	0	0	0.0418513	0	0.140881	0.114921	0.0432524	0.247655	0	0.137216	0	0	0.0527756	0	0	0
TGME49_003860	hypothetical protein	12.7474	16.0557	17.5805	10.0411	14.8154	16.7309	6.90315	11.0324	10.1643	5.81989	12.1547	9.69663	12.6517	19.4265	14.4077	8.29185	13.2325	19.6035
TGME49_003870	isy1-like splicing family domain-containing protein	9.99793	35.119	35.3413	9.56857	35.1969	33.0807	23.3862	42.4058	30.1469	15.2308	39.3835	28.6325	28.2971	78.6694	50.8229	43.1553	61.6515	60.6172
TGME49_003880	hypothetical protein	560.051	308.685	312.933	647.828	304.217	264.722	467.723	329.823	288.666	684.085	333.3	336.089	375.575	261.973	321.034	283.996	231.469	300.318
TGME49_003890	hypothetical protein	27.3277	6.98842	16.0929	50.9142	10.3791	13.4533	30.5711	8.236	10.4238	32.6905	7.80519	12.075	31.3343	11.8502	17.9965	9.70523	8.52094	10.4168
TGME49_003900	hypothetical protein, conserved	1.83295	1.37115	1.8482	6.49718	1.96701	1.10523	10.0025	0.727832	0.73529	4.58162	1.3108	1.14347	1.52957	1.95994	1.47772	0.471128	1.3032	0.922519
TGME49_003910	TBC domain-containing protein	76.1509	65.9477	91.3284	65.3262	57.0851	85.6363	86.6415	87.5697	107.828	109.835	100.455	104.102	94.3308	79.427	126.345	90.9277	98.1913	128.192
TGME49_003920	hypothetical protein	33.9929	41.9305	42.689	30.1233	36.871	44.9715	35.9245	60.2952	53.5897	53.4935	61.3095	54.978	45.5157	51.9137	67.1306	39.3863	57.8923	74.0321
TGME49_003930	hypothetical protein	16.7465	21.0537	39.5336	10.7499	11.5091	52.1364	73.3988	55.162	109.774	86.5554	70.6638	122.992	74.0749	42.3529	20.9519	118.63	131.523	136.994
TGME49_003940	ABC1 domain-containing protein	38.9086	22.1595	25.4241	28.3513	18.6657	19.7036	34.9384	30.1093	27.6383	32.6905	29.3737	31.1024	15.5142	14.996	24.1712	20.3527	18.0443	19.4882
TGME49_003950	myb-like DNA-binding / high mobility group box domain-containing protein	48.5733	63.6919	75.6862	42.8814	52.1885	73.555	52.4076	120.705	117.517	60.6135	109.869	84.9827	41.1673	73.646	99.2709	48.9973	75.4354	72.1871
TGME49_003960	hypothetical protein	42.4912	35.8267	44.9429	36.8567	41.2235	42.6848	50.1535	54.5874	48.0101	51.6361	46.1162	37.4143	38.2174	43.1022	50.084	24.8756	40.299	38.1692
TGME49_003970	dolichyl-di-phosphooligosaccharide-protein glycotransferase, putative	37.4089	25.8306	22.8546	24.2168	22.7671	18.2173	7.18491	12.7562	8.69372	12.8161	13.525	13.0813	7.25453	4.75162	5.85809	7.7265	8.52094	11.1471
TGME49_003980	hypothetical protein	234.368	301.917	371.895	246.775	337.07	300.737	252.035	420.687	374.868	358.295	454.489	366.779	285.046	486.675	549.816	326.397	410.308	464.45
TGME49_003990	hypothetical protein, conserved	33.4097	48.8747	90.3366	23.8624	35.5317	107.169	74.6667	67.8033	90.7002	92.4372	102.48	119.378	55.4142	45.7292	17.627	78.8668	128.165	109.741
TGME49_004000	hypothetical protein	2.33285	1.32692	2.20883	4.2527	3.30625	1.21957	2.95849	2.45165	2.37888	6.00563	4.2303	2.69859	5.04758	3.90341	1.10829	1.69606	2.05505	1.34534
TGME49_004010	hypothetical protein	13.4139	5.2192	2.52438	15.7114	8.20285	2.97269	64.6642	52.0975	27.6815	52.8124	39.741	21.5887	53.1417	45.6222	38.3679	25.4409	22.2046	9.37894
TGME49_004020	60S ribosomal protein L8, putative	395.501	672.392	790.265	354.155	614.628	933.425	482.798	1060.91	881.656	451.413	987.864	926.074	587.639	1510.03	1279.33	822.307	1558.23	1404.27
TGME49_004030	hypothetical protein	34.8261	25.9191	22.2686	24.0986	23.0601	20.0085	5.91698	7.50816	7.74217	10.03	9.83097	4.34519	2.53472	5.99512	9.2885	7.44382	7.46835	5.9195
TGME49_004040	presenilin 1, putative	37.2423	41.4882	37.8657	35.5573	38.4613	37.1205	12.3975	17.4297	12.1972	13.4972	15.8487	6.9523	14.072	11.6855	15.7799	8.4803	15.0369	12.8768
TGME49_004050	subtilase family serine protease, putative	6340.02	10868.3	12130.6	7801.93	12541.6	12391.7	12167.4	10764	12730.3	7661.33	8901.68	9476.44	12514.6	10010.6	11529.9	10677.1	5909.02	6637.64
TGME49_004060	SNARE domain-containing protein	79.4002	50.0247	76.4075	61.7823	49.8867	66.4663	30.0076	48.2285	56.3578	61.1708	46.5928	50.4042	41.6699	58.8394	92.199	54.8393	49.1708	76.9535
TGME49_004070	YT521-B-like family domain-containing protein	111.977	108.984	101.471	126.282	128.442	95.2404	124.961	134.726	106.271	126.737	133.344	100.808	115.592	161.893	120.751	111.563	112.777	99.363
TGME49_004080	histidine acid phosphatase domain containing protein	58.5712	106.33	118.601	48.1972	98.0575	109.418	69.0315	129.822	125.302	74.1107	140.493	133.603	39.7688	89.7373	114.84	62.2831	84.3072	108.934
TGME49_004090	hypothetical protein	19.7459	37.8171	53.643	20.3184	42.8976	41.6177	23.2453	42.9038	37.7161	28.4184	50.8231	44.7783	13.8317	30.6179	42.326	17.526	35.8381	34.902
TGME49_004100	Wee kinase	74.1513	104.163	127.075	77.9661	116.472	102.482	57.4793	97.2997	86.2452	67.7336	116.84	105.428	51.6558	77.2283	91.5657	58.4199	84.2069	85.4483
TGME49_004110	hypothetical protein	11.331	26.9806	33.8537	9.6867	30.2166	27.3259	13.1019	26.6616	19.5068	22.8462	28.1225	23.0524	5.50645	20.6206	24.3823	7.91495	23.4075	29.5975
TGME49_004120	hypothetical protein	2.74943	10.8365	11.4499	1.89009	9.58394	12.8817	1.54969	12.7179	11.8079	3.65291	12.0355	9.23924	1.48587	14.0078	13.2994	2.92099	12.9318	11.9927
TGME49_004130	membrane-attack complex / perforin domain-containing protein	2058.24	2109.4	3021.32	2256.29	2161.62	2884.42	2233.8	1954.54	2491.42	2199.49	1899.7	2352.8	2667	1903.98	2166.6	2276.4	1587.95	1914.38
TGME49_004140	PHD-zinc finger (C3HC4 type) protein, putative	15.1635	22.9556	34.8454	13.4669	26.6174	29.4982	22.1182	39.4179	28.1573	26.8086	41.588	35.6305	16.1916	35.5754	28.4988	12.532	32.0287	27.9062
TGME49_004150	hypothetical protein, conserved	9.91461	4.82113	5.63477	12.5218	5.14771	5.6786	8.31195	5.89927	6.79062	7.42965	5.95816	6.31195	13.4602	5.73983	8.33854	8.76298	5.46343	6.30388
TGME49_004160	hypothetical protein	128.39	103.19	144.025	108.089	107.934	150.121	78.7522	117.104	147.231	94.4184	119.521	133.466	115.548	140.556	204.136	123.907	128.516	173.933
TGME49_004270	hypothetical protein	8.91482	12.4288	23.9365	11.6949	22.3486	13.1103	11.2704	16.2805	14.403	21.9794	26.2755	20.6739	5.28794	28.6333	15.3577	14.605	41.0007	47.3944
TGME49_004280	CMGC kinase, Dyrk family	89.6481	100.669	124.912	90.7242	114.547	87.5419	96.6441	122.008	97.8368	114.664	130.186	104.971	88.1033	141.437	159.277	91.8699	138.29	197.842
TGME49_004290	hypothetical protein	1.16642	0.663458	1.26219	0.472522	0.837026	1.3339	0.845283	1.34074	1.51383	1.54784	1.84703	1.69234	0.568126	1.1035	0.897185	0.282677	1.65406	0.807204
TGME49_004300	hypothetical protein	0	0.088461	0.225391	0.236261	0.376661	0	3.66289	3.67747	1.64359	7.24391	4.46862	1.6466	0.262212	0.76586	0.527756	0.0942256	0.651601	1.23003
TGME49_004310	hypothetical protein	365.757	368.263	418.686	377.545	351.09	368.271	378.264	423.828	380.231	372.473	435.006	373.046	284.981	257.518	404.736	320.555	264.5	344.215
TGME49_004320	hypothetical protein	52.6557	65.0631	67.6623	55.9939	69.222	59.2251	39.3057	50.3353	25.0431	50.7693	44.7458	43.4519	81.832	99.257	103.968	79.0553	76.3877	77.9913
TGME49_004330	hypothetical protein	0.41658	0.442305	0.405704	0.708783	0.753323	0.495448	3.09937	0.49799	1.25432	0.928706	0.774561	2.01251	1.00515	0.181171	0.105551	0	0.100246	0.153753
TGME49_004340	hypothetical protein	1380.55	1274.86	1154.45	1600.9	1409.84	1066.2	1343.01	1012.49	1018.98	1360	909.931	941.853	1731.23	1477.02	1304.14	1139	1020.06	1005.24
TGME49_004350	hypothetical protein	8.49824	18.4884	19.0681	9.21418	16.8242	16.3117	8.31195	19.0769	14.9653	14.364	23.9518	15.5969	13.9409	10.2938	14.8299	15.1703	18.1947	20.4876
TGME49_004360	subtilase family serine protease, putative	19.9125	9.68648	7.79852	19.9641	11.3835	9.22296	96.3623	48.5349	56.2281	88.1032	43.6733	54.5664	93.5442	77.8541	124.656	93.3775	44.1084	62.0394
TGME49_004370	hypothetical protein	106.228	104.915	105.889	103.482	110.906	108.16	111.155	122.544	100.172	113.736	118.031	96.9205	114.324	129.274	110.09	85.4626	132.977	109.357
TGME49_004380	hypothetical protein	33.2431	55.5535	52.1104	28.942	57.4618	43.5995	26.0629	83.9306	41.4358	28.0469	82.5206	30.0047	16.0823	39.4129	50.8757	12.6262	40.5496	36.4779
TGME49_004390	hypothetical protein	14.1637	13.1807	13.7038	14.8844	12.8065	14.5204	13.2428	15.1696	14.0138	16.1595	15.4912	14.4992	12.4769	19.9782	25.3851	17.526	17.3927	19.7573
TGME49_004400	ATP synthase alpha chain, putative	206.79	270.027	333.669	189.363	266.3	323.985	196.247	220.84	236.634	228.152	307.322	329.274	252.445	472.881	456.562	275.139	496.871	547.63
TGME49_004410	endonuclease/exonuclease/phosphatase domain-containing protein	46.9903	32.3767	47.1067	44.8896	35.4062	33.6524	49.0264	42.5207	32.3095	63.5235	52.6702	37.5973	31.531	41.5211	50.9284	40.9881	40.9005	58.3878
TGME49_004420	oocyst wall protein COWP, putative	9.3314	4.29036	1.12695	10.5136	4.8129	0.724117	35.7837	33.8634	21.4532	59.8087	31.8762	24.699	7.12343	10.4256	11.5579	6.97269	5.01232	4.07446
TGME49_004430	hypothetical protein	125.807	36.844	10.368	106.436	33.6484	5.98349	363.472	251.792	63.1052	376.435	193.402	72.9991	106.393	43.2011	50.1368	70.1981	27.3672	18.7963
TGME49_004440	cyclic nucleotide-binding domain containing protein	58.6545	35.0306	31.9604	53.1587	33.0625	21.1899	87.7686	44.1679	45.1122	107.544	41.1113	47.8428	40.2496	31.9932	156.796	21.1065	18.9967	59.81
TGME49_004450	hypothetical protein	79.1502	54.6689	32.862	79.0293	53.4441	26.0301	134.118	106.264	51.9461	164.814	75.9666	60.1923	65.6404	110.885	525.803	39.5747	65.1601	237.011
TGME49_004460	hydroxymethylglutaryl-CoA lyase, putative	1.33306	0.176922	0	0.708783	0	0.0381114	33.8113	2.83472	3.58995	27.4278	3.87281	2.83581	0.786636	0.732919	1.21384	0.0942256	0.350862	0.384383
TGME49_004470	cyclic nucleotide-binding domain containing protein	0.166632	0.0442305	0	0.118131	0.0418513	0.114334	2.39497	0.727832	6.09858	1.30019	1.72787	6.35769	0	0	0.105551	0	0	0
TGME49_004480	DnaJ domain-containing protein	113.726	153.657	158.044	117.304	141.918	155.609	254.853	302.089	271.149	220.908	291.771	285.273	121.382	143.685	161.124	136.344	156.685	162.863
TGME49_004490	hypothetical protein	42.3246	58.4727	45.5289	62.491	66.6691	41.9225	86.6415	127.945	127.292	63.0282	120.891	119.241	31.2251	63.9781	52.4062	26.7601	44.6597	43.7043
TGME49_004500	hypothetical protein	10.0812	14.0653	10.1877	14.5301	21.386	6.70761	25.4994	9.04044	3.11417	17.7692	8.1031	3.6591	8.50004	22.844	7.81079	6.87847	10.3254	5.03542
TGME49_004510	hypothetical protein	237.617	195.985	202.897	295.681	200.007	156.943	219.633	120.207	115.873	173.916	107.843	101.54	222.946	160.954	232.265	160.749	102.903	130.921
TGME49_004520	hypothetical protein	8.24829	9.55379	6.76173	13.9394	9.41654	6.89817	15.4969	6.97187	3.89271	7.80113	3.99197	3.43041	17.4808	17.0548	13.5633	8.4803	9.22266	5.65043
TGME49_004530	microneme protein MIC11	4604.46	5239.72	4767.87	4921.79	5535.58	5155.29	6251.57	4311.6	4455.99	4264.93	3659.15	4152.9	6124.16	4211.91	4110	5304.52	3251.59	3070.8
TGME49_004540	hypothetical protein	12.1641	10.2172	7.48298	8.151	10.2117	6.86005	6.33962	15.476	10.8131	5.81989	15.0146	9.74236	17.743	23.964	25.3851	12.8147	17.2925	16.9513
TGME49_004550	hypothetical protein	72.6516	49.7593	42.5087	73.1228	55.704	43.0659	45.5044	34.2847	35.5102	45.3828	33.9615	28.8154	51.3936	59.8441	60.3225	45.2283	52.5792	51.4304
TGME49_004560	type I fatty acid synthase, putative	2.66611	0.309614	0.0450782	0.708783	0.125554	0.114334	255.557	48.9946	206.876	200.353	29.8504	166.352	10.5322	2.62698	2.63878	3.6748	1.20296	1.19159
TGME49_004870	hypothetical protein	0.333264	0	0	0.118131	0.0418513	0.114334	8.73459	0.536297	0.519028	5.13884	0.655398	0.548866	0.480722	0.452928	0.105551	0.188451	0.150369	0.23063
TGME49_004880	hypothetical protein	5.99876	5.39612	21.7277	4.13457	6.90546	14.711	16.2013	15.1696	29.2818	37.4578	27.2884	33.9382	7.60415	19.0559	7.1247	27.6081	46.5143	43.3968
TGME49_004890	hypothetical protein	46.7403	23.6633	27.9034	48.4335	28.2496	24.62	44.0956	29.4581	22.0587	45.0732	29.5525	23.4183	48.3126	48.0433	43.5926	40.2343	44.0583	51.1998
TGME49_005000	phosphoglycerate mutase domain-containing protein	76.8174	45.9113	60.2244	81.8644	53.2348	51.3361	65.2277	51.0632	42.6468	63.7711	50.6444	41.3936	117.777	88.8315	77.4746	68.8789	80.2973	75.1853
TGME49_005010	splicing factor 3B subunit 1, putative	185.878	135.92	192.123	195.86	139.49	194.635	250.204	181.728	186.245	248.398	182.796	179.891	280.654	235.498	265.092	231.983	215.329	280.984
TGME49_005020	hypothetical protein	2.91606	3.40575	2.61453	9.92296	3.76661	3.0108	11.6931	3.37101	2.55189	7.6773	4.46862	2.92728	5.79052	5.40219	4.96091	3.2979	4.46096	3.38257
TGME49_005030	hypothetical protein, conserved	137.388	104.649	83.8454	167.627	134.343	69.2865	181.877	97.9126	64.4028	133.919	93.8411	58.6829	210.578	160.896	136.214	143.411	123.754	93.5972
TGME49_005040	hypothetical protein	247.365	267.639	289.041	235.67	250.689	251.116	216.674	223.866	270.587	233.043	224.682	245.709	268.964	254.99	345.311	315.938	239.539	279.485
TGME49_005050	hypothetical protein	8.24829	5.97112	7.25758	9.56857	8.03545	4.45903	0.845283	0.957674	0.951552	1.73358	1.19163	2.01251	0.87404	3.70577	2.00547	1.22493	2.40591	4.22821
TGME49_005060	hypothetical protein	61.9038	52.8112	49.0901	61.546	45.2412	49.5448	111.296	82.7047	113.321	107.916	83.9505	110.917	82.3128	82.4493	95.7877	81.5993	43.1059	43.589
TGME49_005070	hypothetical protein	0.249948	0.088461	0.0450782	0.236261	0.125554	0.0762228	1.40881	0	0.216262	0.928706	0	0.503127	0	0.0741154	0	0	0	0.115315
TGME49_005080	hypothetical protein	3.99917	0.530766	0.360625	3.54392	0.753323	0.686005	23.2453	7.04848	12.0674	15.1689	6.97105	12.6696	3.75837	1.7623	2.63878	1.97874	0.400985	0.461259
TGME49_005090	hypothetical protein	1.41637	0.398075	0.270469	1.18131	0.711472	0.0381114	10.9887	3.14117	2.98441	4.64353	2.08536	4.25371	4.02059	1.82818	1.16106	0.942256	0.701724	0.615013
TGME49_005100	hypothetical protein	7.33181	9.46533	6.53633	5.31587	5.14771	7.81284	1.40881	4.67345	4.84426	4.70544	9.4139	9.87958	1.74808	9.85735	7.54691	11.1186	22.5554	18.2966
TGME49_005110	hypothetical protein	6.58197	5.57304	3.47102	2.83513	3.68291	2.97269	5.35346	3.94562	2.46538	3.52908	4.46862	4.11649	4.19539	5.73983	3.74707	5.65353	12.5809	8.57174
TGME49_005120	hypothetical protein	10.1646	15.5691	14.8758	7.56035	18.6657	8.72751	13.2428	17.468	6.09858	11.0206	22.4623	9.51367	10.9474	20.7935	27.76	6.97269	14.2851	21.0642
TGME49_005130	glyoxalase, putative	124.724	184.22	190.004	127.817	179.626	174.512	111.577	199.311	151.08	129.647	196.56	139.549	72.0865	115.777	152.574	83.8608	128.265	134.227
TGME49_005140	hypothetical protein	1.83295	1.0173	1.89328	2.48074	1.75775	1.71501	4.08554	0.995981	1.25432	2.35272	1.01289	2.01251	5.61571	2.71757	1.79437	3.01522	2.25554	1.69128
TGME49_005150	hypothetical protein	25.578	17.9134	35.0257	20.791	15.4431	31.3276	20.8503	20.4559	31.4877	27.4278	20.9132	39.2439	10.5103	14.7654	22.8518	15.8299	14.1849	21.2179
TGME49_005160	hypothetical protein	24.9948	36.3575	35.7921	30.0051	41.3491	35.7866	49.8717	77.7248	53.3301	42.1013	67.9826	52.7368	52.8139	112.038	99.6403	73.4017	82.1519	78.2604
TGME49_005170	hypothetical protein	355.343	452.522	270.018	577.068	641.957	226.839	294.299	252.788	117.776	347.15	272.348	185.974	995.073	1760	892.171	1012.45	1319.59	804.898
TGME49_005180	U1 small nuclear ribonucleoprotein, putative	192.543	221.595	146.188	203.775	249.978	154.123	208.926	256.657	205.622	187.846	241.246	206.373	260.77	473.828	308.104	259.591	391.362	267.531
TGME49_005190	hypothetical protein	30.327	43.744	50.4425	24.0986	46.706	46.1148	38.0377	69.1058	57.0931	50.4597	61.1903	50.5414	47.7445	88.0574	100.379	56.6296	66.2628	75.3006
TGME49_005200	hypothetical protein	67.5693	82.1361	85.7387	76.903	76.2949	67.9526	128.624	122.161	77.1622	116.398	109.213	66.0011	87.7537	100.575	110.143	83.955	59.0451	63.4616
TGME49_005210	hypothetical protein	4.49907	2.91921	2.56946	5.67026	3.80847	2.43913	9.01636	10.228	3.28718	8.66792	8.7585	3.33893	3.23395	12.4432	5.54144	3.58057	4.21035	4.72791
TGME49_005220	U5 snRNP-associated 102 kDa protein, putative	25.7447	42.1517	59.9089	22.3267	43.8601	54.9567	28.7396	60.7165	62.8457	32.4428	63.4544	62.7079	21.3484	65.6169	72.2498	20.1643	54.5841	63.2694
TGME49_005230	hypothetical protein	21.3289	16.1441	22.8997	22.4448	14.5642	20.0847	18.0327	17.6978	21.7127	26.9944	21.1515	27.8092	18.0708	14.6172	19.527	19.0336	19.2974	25.8305
TGME49_005240	cleft lip and palate associated transmembrane protein 1, putative	51.3227	30.6517	39.5336	52.4499	28.6681	35.3293	59.7334	36.4299	35.9427	61.4184	38.8472	42.1712	60.3525	27.1921	40.1095	40.0459	40.1487	47.5866
TGME49_005250	Rhoptry kinase family protein ROP18	166.549	572.343	993.838	122.619	330.792	1408.41	348.679	398.661	568.768	482.122	471.41	657.77	23.3587	2.31405	6.7025	2.44986	2.85702	3.80539
TGME49_005260	hypothetical protein	5.08228	5.35189	1.53266	6.49718	4.14328	0.990897	42.9686	22.6777	11.7214	41.7918	22.641	15.4597	88.3436	108.744	101.804	82.2589	102.151	116.122
TGME49_005270	cation channel domain-containing protein	2.49948	1.54807	0.811407	3.89831	1.21369	1.52446	11.834	5.28636	3.50344	15.2308	4.76653	4.11649	31.7058	20.7853	27.6016	25.3467	20.7009	26.138
TGME49_005280	hypothetical protein	468.07	516.48	728.193	634.361	557.04	670.761	852.891	546.602	606.917	699.563	541.299	589.39	698.249	514.888	503.215	561.208	378.229	493.125
TGME49_005290	dual-specificity phosphatase laforin, putative	77.6506	82.4899	84.1609	105.018	92.5332	74.5459	92.1359	101.743	79.1086	88.5366	84.1889	76.3381	60.2869	81.1399	64.7029	42.1188	58.9448	48.8551
TGME49_005300	hypothetical protein	39.9917	37.7729	54.2741	63.9086	44.6553	41.7701	77.0617	45.8151	47.7506	85.6267	47.8441	46.4249	61.1828	69.0591	84.8632	101.104	54.0328	65.3451
TGME49_005310	tRNA-Leu	0.0833161	0	0	0.236261	0	0.0381114	0.845283	0	0.0432524	0.433396	0	0.228694	0	0	0.158327	0	0	0.0384383
TGME49_005320	hypothetical protein	250.698	153.126	297.651	287.766	180.505	251.269	308.81	199.12	242.559	313.036	252.745	251.838	208.087	282.149	260.448	247.436	319.435	349.058
TGME49_005330	hypothetical protein	369.673	252.733	195.324	462.599	319.325	156.905	513.65	344.992	269.938	554.004	316.438	272.009	569.219	436.194	341.564	553.01	405.597	308.429
TGME49_005340	40S ribosomal protein S12, putative	552.885	824.368	698.576	368.213	643.882	918.256	508.438	898.107	940.739	367.272	707.651	783.048	872.751	1465.67	1366.36	874.319	1189.87	1083.65
TGME49_005350	fatty acid elongation protein, putative	721.1	499.761	489.278	711.264	456.304	474.525	1026.03	588.203	548.353	786.49	540.823	559.111	970.513	498.377	464.636	842.188	494.214	428.472
TGME49_005360	hypothetical protein	25.828	34.9863	99.6678	26.3431	26.1989	118.374	70.5812	83.1644	163.105	116.15	108.439	198.369	77.9863	72.9872	60.5864	134.554	146.711	188.578
TGME49_005370	hypothetical protein	7.16518	3.98075	15.3717	9.21418	6.6125	9.48974	14.0881	8.65737	11.7214	26.3752	14.3592	17.1063	28.9963	22.6381	17.4687	31.4713	28.4198	36.2089
TGME49_005380	fructose-1,6-bisphosphatase, putative	96.48	62.4535	53.5529	84.5814	52.9837	52.5175	103.406	71.3659	68.8145	115.407	81.746	79.5398	123.852	112.548	111.673	142.469	117.489	126.693
TGME49_005390	hypothetical protein	39.8251	39.3652	24.7479	50.9142	40.3865	22.6382	67.4818	32.4843	25.0864	51.2027	34.3786	30.645	29.9796	36.5142	28.1822	38.0671	33.5825	24.0239
TGME49_005400	DNA repair protein RAD54, putative	1.08311	0.398075	0.225391	1.89009	0.251108	0.419225	11.6931	1.95366	2.89791	8.1107	0.953306	2.74433	6.75196	0.238816	1.10829	0.659579	0.100246	0.153753
TGME49_005410	RNA pseudouridylate synthase, putative	14.1637	9.33264	6.98712	11.4587	4.8966	7.50795	5.0717	5.89927	6.27159	6.3152	4.70695	4.02501	2.16325	0.609394	1.37217	1.03648	2.40591	1.84504
TGME49_005420	aspartate-semialdehyde dehydrogenase, putative	1.583	0.619227	0.225391	0.708783	0.33481	0.152446	14.5107	4.13715	1.34082	11.2683	4.70695	1.60086	0.415169	0.0988206	0.105551	0.188451	0.150369	0.192191
TGME49_005430	isovaleryl-CoA dehydrogenase, putative	0.666528	0.0442305	0.135235	0.236261	0	0.0381114	62.1283	8.12108	9.34251	81.9738	6.4944	10.1998	2.2288	3.07167	5.96364	3.76902	2.1553	2.03723
TGME49_005440	TCP-1/cpn60 family chaperonin, putative	129.14	112.876	114.093	120.848	104.67	130.036	140.599	114.576	116.781	138.377	137.693	133.557	194.671	113.833	108.507	115.992	180.644	162.402
TGME49_005450	hypothetical protein	16.8298	4.90959	3.24563	16.302	5.98473	2.97269	9.15724	4.09884	1.16781	10.1539	4.17071	1.28069	9.65815	6.2504	4.48593	4.8055	3.70911	2.49849
TGME49_005460	AN1-like Zinc finger-containing protein	147.469	74.7938	80.5547	159.004	94.7513	78.6238	71.5673	57.3455	72.664	104.448	58.5092	67.2818	104.207	81.3293	80.5356	83.3896	81.6506	71.3415
TGME49_005470	elongation factor 2, putative	462.821	642.537	693.528	459.291	577.589	698.353	415.879	626.664	518.855	536.792	928.401	942.539	773.023	1220.59	1089.66	1284.29	1666.95	1722.73
TGME49_005480	hypothetical protein	11.9975	10.6596	9.60165	19.019	17.3683	8.38451	17.8918	11.607	3.37368	14.9212	7.68603	3.75058	23.7739	23.1323	22.4296	12.0609	14.1347	11.5699
TGME49_005490	integral membrane protein, putative	378.671	416.474	557.842	344.705	337.698	581.618	827.391	883.55	731.095	852.8	790.529	743.713	841.592	626.127	700.174	877.994	557.219	663.791
TGME49_005500	hypothetical protein, conserved	32.8265	91.0264	84.2511	30.5958	79.8104	84.3405	28.317	78.6442	42.171	32.1332	94.2581	61.8846	60.6803	252.487	197.381	88.3836	197.786	218.406
TGME49_005510	nucleolar protein NOP5, putative	86.4821	69.9727	80.8252	99.584	68.0502	79.691	129.61	117.832	112.413	114.912	120.832	127.52	232.473	221.704	201.972	192.22	183.551	209.489
TGME49_005520	hypothetical protein	2.66611	1.68076	0.225391	6.26092	3.05514	0.419225	4.50818	1.72381	0.865047	2.66229	2.38327	0.823298	46.346	59.2594	44.3315	41.4593	29.1216	25.7921
TGME49_005530	hypothetical protein	3.16601	2.25576	0.766329	4.48896	3.89217	1.82935	6.48051	5.59282	4.80101	5.81989	6.13691	8.32446	19.0978	32.8743	37.3651	15.1703	20.7009	24.908
TGME49_005540	RNA helicase, putative	58.2379	98.059	98.2704	49.7329	97.8901	87.8087	43.3912	77.3801	54.7575	37.6435	79.9586	52.4167	40.5555	114.335	101.857	52.7663	75.8865	77.0303
TGME49_005550	AGC kinase	14.4137	14.2422	21.5924	11.4587	13.8946	16.8452	8.03019	14.6333	20.7179	10.7111	17.7553	20.5825	7.95377	16.3466	24.7518	13.0031	14.5858	19.9495
TGME49_005560	nascent polypeptide-associated complex alpha chain, putative	205.207	232.652	201.274	158.413	196.241	231.908	226.536	369.279	218.814	211.188	359.277	267.435	277.442	340.379	290.53	252.336	368.255	322.267
TGME49_005570	hypothetical protein, conserved	15.7467	32.1556	35.0708	20.5547	32.8533	32.509	8.73459	20.7241	23.7455	11.7636	21.0919	17.0148	8.01932	22.6464	21.4797	11.7782	21.8537	20.6798
TGME49_005580	hypothetical protein	35.326	41.3113	53.5979	28.942	44.6135	50.7644	38.1786	60.0653	53.9357	51.2027	58.0325	63.4855	21.6981	64.3404	69.0833	33.9212	50.0229	72.1871
TGME49_005590	hypothetical protein, conserved	0.166632	0	0	0	0	0.114334	2.39497	1.07259	2.89791	2.47655	0.35749	3.6591	0	0.0411752	0.0527756	0	0.0501232	0
TGME49_005600	zinc finger (C3HC4 RING finger) protein, putative	15.1635	11.3672	12.8022	8.38727	11.9276	12.7292	10.2843	16.0889	15.9169	11.2064	12.7505	12.3952	12.9795	14.2137	16.3604	11.9666	10.977	14.7603
TGME49_005610	hypothetical protein, conserved	0.166632	0.398075	0.450782	0.118131	0.544067	0.152446	0.422642	0.229842	0.173009	0.371482	0.536235	0.869037	0.021851	0.485868	0.47498	0.0942256	0.601478	0.153753
TGME49_005620	hypothetical protein	34.9927	82.7553	66.9411	36.1479	72.9049	55.8713	46.4906	87.3399	58.2609	50.212	97.2372	55.2067	38.3485	69.0921	75.6274	50.2222	74.9341	62.3853
TGME49_005630	hypothetical protein	2.0829	8.97879	10.1426	1.65383	7.32397	11.624	7.18491	23.4822	19.8961	15.107	29.0758	25.7967	4.50131	23.7663	12.0328	13.38	50.3738	48.0094
TGME49_005640	200 kDa antigen p200, putative	3.16601	7.16534	13.0727	2.95326	6.11029	12.6149	10.4252	18.2341	19.8961	21.9794	21.3302	27.3975	11.5373	18.5453	11.0829	20.3527	42.7551	40.4755
TGME49_005650	hypothetical protein	144.637	143.351	195.008	95.3313	84.5396	240.597	143.557	178.74	219.981	201.715	220.452	269.127	175.136	165.055	130.039	235.47	335.174	371.045
TGME49_005660	F5/8 type C domain-containing protein	21.3289	8.62495	12.1711	56.8208	11.6765	19.1319	74.5258	10.8409	12.8459	58.818	10.3076	20.0793	43.9424	14.9713	17.0465	18.8451	12.1799	10.9165
TGME49_005670	SF-assemblin, putative	176.88	173.737	110.982	171.289	153.427	134.305	272.181	269.796	191.002	224.313	234.93	195.808	305.827	230.153	200.389	258.649	230.767	183.773
TGME49_005680	transmembrane domain-containing protein	899.98	871.429	637.09	867.787	798.69	603.57	694.541	540.511	603.5	503.854	436.733	449.338	598.281	612.984	556.096	545.189	291.065	331.607
TGME49_005690	hypothetical protein	31.8267	23.5749	31.9153	42.6451	24.0645	34.0716	62.9736	38.2303	35.9427	56.713	35.8086	44.7783	61.3358	46.2727	47.5508	63.6023	37.1914	33.2876
TGME49_005700	20 kDa cyclophilin precursor	815.081	967.542	756.006	920.591	948.978	773.7	1033.5	1089.56	781.008	818.5	1084.09	894.971	1354.09	1119.61	1098.79	1406.32	1262	997.512
TGME49_005710	lysyl-tRNA synthetase, putative	81.3998	64.6208	77.5344	76.6667	59.6381	73.7837	48.0403	73.0514	47.9669	85.2552	93.5432	66.6872	92.2113	72.452	73.3053	98.2773	107.614	117.237
TGME49_005720	adenosine/AMP deaminase domain containing protein	60.6541	28.3518	26.7314	57.5296	26.8267	24.1626	87.4868	35.1275	27.4652	59.6229	34.7957	31.7885	82.6842	29.4238	40.4789	48.8088	28.069	30.0203
TGME49_005730	hypothetical protein	32.4933	28.0421	28.4894	26.225	25.5711	22.0284	29.5849	22.1797	20.2854	35.7861	25.203	18.9359	25.0194	16.4619	14.7772	27.7023	23.7584	15.0678
TGME49_005740	hypothetical protein	60.2375	37.1979	51.93	44.7715	27.7892	52.7081	23.2453	25.7806	34.2991	21.546	37.4768	47.98	9.52704	12.2785	16.466	27.7965	39.9482	42.7049
TGME49_005750	histone deacetylase interacting domain-containing protein	88.4816	52.0151	45.0331	79.1474	43.6927	40.2838	91.995	90.2512	51.2973	103.21	81.746	56.3045	74.1186	60.157	58.5809	87.9125	76.5381	80.7973
TGME49_005760	hypothetical protein, conserved	4.99896	0.663458	0.49586	4.2527	1.25554	0.495448	13.8063	3.02625	7.2664	18.8837	3.21741	7.7756	5.68126	0.469398	0.949961	0.84803	0.200493	0.23063
TGME49_005770	hypothetical protein	0	0	0	0	0	0	0	0	0	0	0	0	0	0	0	0	0	0
TGME49_006180	hypothetical protein	0	0	0	0	0	0	0	0	0	0	0	0	0	0	0	0	0	0
TGME49_006290	hypothetical protein	9.74798	7.38649	6.08555	10.6317	10.128	2.05802	1.69057	1.45566	0.562281	4.64353	4.40904	1.82955	0.699232	2.65169	1.10829	0.84803	2.85702	1.3069
TGME49_006300	hypothetical protein	33.4097	35.9152	26.8215	32.3678	31.514	22.5238	21.1321	30.3774	12.3702	24.5178	33.7828	17.1521	16.6286	49.9044	31.5598	29.5868	37.4921	32.7879
TGME49_006310	cytochrome C oxidase assembly protein, putative	89.0649	41.6651	54.0938	65.9168	39.8424	40.7792	62.1283	55.6217	59.0395	82.4072	50.5252	50.9073	73.2883	43.9587	67.025	62.8485	43.5069	50.0467
TGME49_006320	hypothetical protein	18.8294	8.44803	13.5235	17.9558	9.50024	14.3299	5.7761	6.66541	6.70411	12.0732	11.4397	8.64463	5.79052	3.41755	3.27209	6.87847	12.5809	12.0696
TGME49_006330	PHD-zinc finger (C3HC4 type) protein, putative	98.3129	83.286	93.0413	89.6611	78.0526	89.7524	89.4591	86.3822	60.0343	88.2271	77.2774	60.5582	88.2999	141.873	131.781	96.8639	83.8561	109.857
TGME49_006340	hypothetical protein	522.308	555.181	529.623	593.606	585.667	565.65	670.169	416.55	426.728	420.58	348.016	380.821	704.629	454.295	428.854	640.074	361.839	318.269
TGME49_006350	ER lumen protein retaining receptor 1, putative	107.561	74.0419	82.9889	109.979	73.2397	83.121	107.774	68.263	69.8093	87.4841	71.4384	77.4815	108.818	63.7146	66.4972	112.128	70.3729	75.6466
TGME49_006360	peptidyl-tRNA hydrolase domain-containing protein	12.2475	8.89033	8.65501	9.45044	8.20285	6.32649	7.74843	10.611	8.08819	13.4972	9.77139	8.05003	9.37408	13.1102	13.6161	11.4955	13.0821	13.1459
TGME49_006370	hypothetical protein	61.9871	67.6727	77.1287	53.8675	56.7503	74.6221	71.1447	93.0476	81.1847	74.4203	67.9231	65.2693	59.7188	51.2385	66.7083	55.6873	46.3639	57.1193
TGME49_006380	hypothetical protein	100.396	114.07	184.009	93.3231	94.3328	175.732	90.4453	120.514	191.911	107.668	121.308	141.699	85.3282	95.4277	163.024	90.8335	75.8363	105.667
TGME49_006390	hypothetical protein	57.1548	24.6806	28.3091	48.7879	24.6923	24.8105	31.9799	28.1556	25.3459	36.0957	24.1901	20.1708	39.6159	16.2807	22.5352	32.0367	18.9466	18.7194
TGME49_006400	DNA photolyase, putative	10.6645	16.8076	15.552	21.3816	17.0753	23.0193	69.1723	18.0426	12.8027	38.6342	16.6829	12.3495	108.774	99.4959	75.5219	66.9002	51.7271	42.7049
TGME49_006410	hypothetical protein	3.49927	5.30766	6.85188	3.54392	6.82176	7.24117	15.356	16.0123	12.2837	19.1933	24.4285	18.7072	2.68767	6.23393	2.42768	4.89973	18.6959	16.6438
TGME49_006420	myosin head motor domain-containing protein	8.08166	5.70574	14.3349	6.9697	6.19399	12.8054	22.9635	17.6212	23.2698	42.8443	32.4124	34.1669	0.983295	5.99512	4.48593	6.12466	19.949	26.1765
TGME49_006430	formin homology 2 domain-containing protein	88.6483	147.465	125.723	69.8151	114.38	90.4003	78.3296	207.432	69.8093	118.193	235.526	137.079	89.611	105.483	165.293	161.408	179.792	194.844
TGME49_006440	plasmodium falciparum CPW-WPC domain-containing protein	51.4893	9.99609	10.3229	65.7987	13.8946	9.18485	549.998	216.243	700.429	306.844	154.436	545.069	37.2778	7.71624	13.7217	9.23411	3.85948	4.38197
TGME49_006450	hypothetical protein	460.571	579.508	755.42	422.317	516.319	667.559	338.536	714.31	820.8	422.004	747.69	743.667	301.304	386.52	761.235	307.929	404.243	544.325
TGME49_006460	hypothetical protein	50.8228	40.0728	40.1646	51.7412	34.2343	31.7468	80.0202	64.2408	48.6589	62.9044	45.8183	42.8573	43.0683	29.1603	44.3843	56.818	30.2744	42.5896
TGME49_006470	dihydrolipoyl dehydrogenase, putative	337.013	417.271	411.519	334.664	418.764	432.564	400.242	489.946	330.924	333.096	445.432	328.039	435.84	629.685	610.191	329.413	452.813	497.122
TGME49_006480	hypothetical protein, conserved	77.1507	81.5168	63.6053	67.6888	79.8522	61.5499	50.2944	62.6319	32.6123	57.9513	65.4802	44.2752	73.2883	77.7224	43.1177	66.5233	77.2899	55.6586
TGME49_006490	metacaspase 1 precursor, putative	24.3283	28.5729	29.0303	21.3816	23.353	31.3657	15.0742	25.0911	14.9653	20.06	27.8842	20.3538	52.1147	29.3085	56.1532	50.128	39.2464	55.428
TGME49_006500	hypothetical protein	39.4085	37.994	35.0257	34.6122	42.6883	23.8577	33.1069	40.0308	34.9479	29.7805	39.6814	26.9402	30.8536	36.0942	38.9484	23.9333	24.9112	27.2143
TGME49_006510	peptidase M16 domain containing protein	1147.01	1226.25	1591.67	1215.92	1195.82	1370.83	1101.83	1130.25	1734.72	1165.03	1084.68	1503.25	943.527	1212.27	1726.4	936.414	859.161	1267.93
TGME49_006520	hypothetical protein, conserved	0.666528	1.0173	1.12695	0.708783	0.418513	0.952785	0.140881	0.421377	0.346019	0.123827	0.119163	0.36591	0.131106	0.205876	1.31939	0.0942256	0.100246	0.307506
TGME49_006530	hypothetical protein	90.9811	98.5013	83.9806	77.2573	93.0772	76.2228	92.5585	119.096	105.276	92.1895	111.12	97.012	49.3396	65.8474	76.894	43.3438	66.2127	61.8856
TGME49_006540	hypothetical protein	201.292	216.906	172.108	175.069	208.21	159.572	216.252	266.042	199.999	199.734	235.407	199.467	114.477	159.151	156.955	111.94	140.445	154.214
TGME49_006550	hypothetical protein	7.16518	3.14037	1.39742	3.07139	1.88331	1.10523	2.95849	1.03429	1.85985	8.72984	2.62159	1.96677	9.83295	4.29046	12.8772	3.48635	3.75924	9.18675
TGME49_006560	troponin C, putative	0	0	0	0	0.0418513	0	0.281761	0	0	0	0	0.0457388	0	0	0	0	0	0
TGME49_006570	kinesin, putative	0.249948	0.265383	0.270469	1.29944	0.66962	0.304891	5.0717	0.612911	0.432524	2.84803	1.78745	1.05199	0	0.255287	0.211102	0.471128	0.701724	0.153753
TGME49_006580	hypothetical protein, conserved	56.9882	85.4533	137.984	52.0956	84.3722	123.672	36.2063	83.1644	85.8127	68.0432	93.4836	86.0804	11.0348	25.7757	51.9312	29.8695	38.0435	45.9338
TGME49_006590	CAM kinase, CDPK family	260.029	273.389	319.153	341.161	333.345	266.551	350.37	344.111	307.567	374.454	331.929	301.464	314.327	345.971	351.327	264.868	267.257	303.393
TGME49_006600	sigma-70, region 3 domain containing protein	6.83192	17.9134	18.5722	5.90653	15.4013	20.0466	7.46667	24.3249	23.5725	12.6923	28.5992	26.3455	4.39205	11.9408	13.4578	5.84199	18.5957	24.2546
TGME49_006610	biotin requiring domain-containing protein / 2-oxo acid dehydrogenases acyltransferase catalytic domain-containing protein	10.0812	10.3057	19.3385	17.8377	10.3373	20.8469	15.4969	9.07875	12.6729	16.7167	19.364	30.8737	10.6633	10.9691	4.7498	10.459	27.5176	31.0197
TGME49_006620	hypothetical protein	0.666528	1.94614	1.48758	6.9697	3.85032	1.06712	34.5157	13.4457	3.11417	29.5328	12.5717	5.71735	9.04632	6.40687	3.21931	2.63832	4.66145	1.65285
TGME49_006630	hypothetical protein	56.8215	43.2132	44.8979	60.3647	49.3845	39.2166	35.2201	33.94	27.4652	45.94	33.902	27.0316	22.0477	27.9168	32.457	24.216	29.0714	25.6768
TGME49_006640	AT hook motif-containing protein	126.64	128.578	158.179	122.383	121.662	145.7	101.998	149.435	150.864	138.439	152.171	151.807	90.3758	103.712	114.523	79.4322	108.617	146.988
TGME49_006650	zinc finger (C2H2 type) protein, putative	11.331	7.16534	10.7737	18.6646	14.1039	5.37371	19.1598	15.2079	10.2076	37.0863	18.232	18.7072	5.28794	19.1465	13.2994	4.33438	8.42069	8.34111
TGME49_006660	hypothetical protein	8.8315	6.14804	3.96688	18.3102	8.74692	4.11603	96.9258	51.9442	37.7593	68.6623	41.9455	42.4913	14.8368	12.3361	9.71071	9.70523	8.52094	3.53632
TGME49_006670	hypothetical protein	158.467	184.441	205.827	144.119	183.141	186.975	251.472	317.526	300.863	251.06	317.63	282.574	255.526	303.544	359.085	217.755	293.271	346.713
TGME49_006680	hypothetical protein	20.7457	25.5652	16.3634	20.5547	28.5844	15.5495	25.4994	34.821	12.4999	24.1464	23.4156	11.2975	27.7071	15.9513	13.7744	11.4955	13.032	10.3399
TGME49_006690	hypothetical protein, conserved	58.2379	62.0996	112.65	80.565	85.4185	72.7166	132.146	82.5132	93.7711	164.009	118.627	105.382	106.48	122.628	59.8475	168.946	185.355	151.87
TGME49_006700	hypothetical protein	4.33243	2.87498	2.52438	2.12635	2.55293	2.55346	5.7761	4.86498	4.23873	5.75798	4.40904	5.71735	0.021851	1.07879	0.316654	0.565353	2.6064	2.26786
TGME49_006710	hypothetical protein, conserved	12.664	17.7807	25.1536	12.2856	16.5731	28.4692	13.3837	34.5912	16.5224	18.5741	24.9051	14.9108	12.324	12.649	9.34128	13.0974	19.147	18.8348
TGME49_006910	hypothetical protein, conserved	0	0	0	0	0	0	0	0	0.0432524	0.247655	0	0.0914776	0	0.107056	0.158327	0	0	0.153753
TGME49_007010	SRS48E	0	0	0.0450782	0	0	0.0381114	0.140881	0.038307	0	0	0.0595816	0	0	0	0	0	0	0.0384383
TGME49_007020	hypothetical protein, conserved	9.91461	6.67881	8.11407	14.0575	8.161	5.3356	5.63522	2.68149	4.80101	7.49156	4.88569	3.79632	1.92289	2.93168	5.33033	1.31916	4.00985	5.34292
TGME49_007030	hypothetical protein, conserved	0.333264	0.309614	0.315547	1.29944	0.251108	0.152446	1.12704	0.268149	0.389271	0.742965	0.178745	0.503127	0.021851	0.0576453	0.158327	0.0942256	0.300739	0.23063
TGME49_007040	hypothetical protein	13.8305	13.1365	16.0027	17.6014	15.192	11.8908	14.3698	18.349	9.99129	12.197	15.7296	10.8858	4.63241	6.95038	12.9828	5.37086	7.31798	10.3399
TGME49_007050	hypothetical protein	0.249948	0.221153	0.0901563	1.29944	1.50665	0.0381114	2.11321	0.804446	0.302766	2.47655	1.3108	0.77756	1.61697	4.10929	1.79437	1.13071	2.6064	1.84504
TGME49_007060	ribonucleotide-diphosphate reductase, small subunit, putative	130.89	174.445	231.386	190.663	220.724	224.629	278.521	275.848	231.833	354.58	367.559	399.163	258.082	368.609	229.099	365.501	601.829	512.459
TGME49_007070	glycosyl transferase, putative	8.16497	9.28841	9.46642	6.73344	8.53766	9.22296	11.6931	13.7139	11.4619	8.91558	10.7247	9.10202	8.39079	10.2773	14.5661	9.32833	9.5234	10.3399
TGME49_007080	histone acetyltransferase	30.0771	23.8402	29.7967	19.019	26.3663	23.0574	32.1208	34.5529	46.1935	28.3565	38.8472	46.6993	24.495	24.9604	36.1513	26.1005	25.3623	25.2924
TGME49_007090	hypothetical protein, conserved	7.33181	4.55574	4.10211	4.37083	5.69177	3.77303	1.69057	1.76212	1.03806	5.20075	4.76653	2.05825	2.1414	3.27755	1.84715	3.39212	5.96466	5.99637
TGME49_007100	hypothetical protein	2.66611	5.2192	6.17571	4.13457	6.73806	4.42092	1.26792	4.32869	1.38408	2.97186	6.67314	3.01876	0.480722	4.22458	2.63878	1.31916	7.06737	6.03481
TGME49_007110	hypothetical protein	0	0	0	0	0	0.114334	0	0	0.0432524	0	0	0.137216	0	0	0	0	0	0.0384383
TGME49_007120	hypothetical protein, conserved	30.4937	48.6536	52.6964	27.7607	47.7523	47.22	37.756	68.4162	56.5741	45.94	78.4094	59.0488	26.6364	55.5372	81.8022	35.523	56.5891	63.7307
TGME49_007130	SRS49A (= SAG2Y)	2.0829	0	0.0450782	1.89009	0.376661	0.152446	4.50818	5.70774	1.47058	25.9419	8.87766	7.68412	5.74682	1.37525	0.316654	12.2493	8.8718	16.2594
TGME49_007140	SRS49B (= SAG2X)	6.58197	2.25576	2.20883	5.67026	3.38995	3.3538	5.21258	1.30244	1.34082	19.5028	2.85992	8.82759	13.198	2.66816	0.686083	17.4317	11.8291	35.0942
TGME49_007150	SRS49C (= SAG2D)	0.499896	0.221153	0.0901563	0.472522	0.544067	0.0762228	11.6931	1.14921	0.216262	46.3734	1.84703	1.96677	12.8921	0.461163	0.158327	19.4105	1.65406	4.49728
TGME49_007160	SRS49D (= SAG2C)	1.33306	1.37115	0.856485	1.65383	3.51551	0.419225	41.4189	15.974	11.7646	143.702	23.8922	64.9491	52.6828	8.03741	3.43041	47.3012	36.8405	108.242
TGME49_007170	hypothetical protein	101.396	100.049	106.339	104.545	108.102	105.645	157.364	156.177	108.78	166.176	168.02	148.514	159.491	135.895	99.8514	165.083	173.426	129.345
TGME49_007180	indole-3-glycerol phosphate synthase domain containing protein	22.412	49.892	55.356	29.2964	42.3953	50.9931	28.8805	33.825	38.3648	28.6041	37.2385	33.2521	26.986	33.3602	54.57	35.523	30.2744	40.0911
TGME49_007190	hypothetical protein	11.1644	7.74034	7.75344	7.32409	7.24027	6.78383	7.32579	10.0747	7.39615	5.38649	9.29474	6.58639	4.26095	7.71624	10.5551	7.63227	6.36564	7.26484
TGME49_007200	hypothetical protein	27.161	16.1884	18.0763	25.6343	14.2713	19.0176	15.2151	19.1918	18.1227	23.8987	22.4623	16.6489	11.1877	16.1489	21.7435	21.9546	14.3853	14.6066
TGME49_007210	hypothetical protein	1.99959	3.31729	0.135235	1.41757	1.96701	0.152446	42.1233	241.679	13.1055	187.413	296.061	83.5191	80.2369	38.8447	12.7189	72.5537	94.9333	143.029
TGME49_007220	hypothetical protein	39.9917	32.5094	27.0469	41.8182	36.5362	25.0773	28.1761	33.442	13.4947	59.0038	36.9406	18.4327	35.3986	36.5142	19.4742	22.6141	33.0813	31.6347
TGME49_007230	hypothetical protein, conserved	30.1604	17.5595	20.2852	36.1479	16.4057	19.2844	25.6403	17.7744	10.4238	33.6811	24.1306	15.1853	26.5927	20.1594	15.9382	16.0183	17.9942	19.027
TGME49_007240	hypothetical protein	58.5712	49.6709	67.3919	64.3811	45.9108	65.9708	58.1837	57.1157	65.7003	73.8631	65.659	68.5167	62.1661	44.1975	34.8847	69.7269	64.4083	81.5276
TGME49_007250	hypothetical protein	0	0	0	0	0	0	0.704403	0	0	0	0	0	0	0	0	0	0	0
TGME49_007350	hypothetical protein	0.583212	0.707688	0.676173	1.29944	0.753323	0.457337	84.5283	40.8352	12.4567	83.8931	37.2981	24.9734	10.2918	7.09038	7.59969	5.65353	4.56121	4.53572
TGME49_007360	tRNA-Ser	0.499896	0	1.12695	1.29944	0	1.44823	1.83145	0.038307	0.951552	2.10507	0	0.914776	0.87404	0	2.53323	1.22493	0	1.61441
TGME49_007370	hypothetical protein	384.504	403.825	328.8	422.317	386.287	332.56	420.388	404.79	172.793	495.991	391.392	229.655	400.573	411.777	505.168	366.632	276.63	339.525
TGME49_007380	tRNA-Ser	0.0833161	0	0.360625	0	0	0.457337	0.140881	0	0.605533	0.185741	0	0.457388	0	0	0.422205	0	0	0.461259
TGME49_007390	clathrin coat assembly protein, putative	40.075	31.1383	42.1481	61.4279	34.4855	34.567	60.8604	35.2041	38.6676	53.3696	33.902	38.2834	35.7483	33.5578	41.9038	45.6052	35.8381	40.4755
TGME49_007400	hypothetical protein, conserved	17.2464	21.5403	19.4287	18.4284	23.7715	16.1592	8.87547	20.839	11.5916	20.9888	27.2884	13.4929	20.1029	35.0731	33.2486	23.9333	33.783	29.0593
TGME49_007410	intraflagellar transport particle protein, putative	0.41658	0.132692	0.180313	0.354392	0.167405	0.0381114	5.7761	8.88721	11.0293	8.23453	6.67314	9.46793	1.22366	3.55754	4.90813	3.58057	1.75431	0.730328
TGME49_007420	hypothetical protein	32.0767	9.02302	13.9742	28.3513	12.5135	13.1865	32.6843	11.5687	19.1175	31.576	15.0146	23.6012	55.9386	18.1418	22.6407	48.3377	20.6006	21.8329
TGME49_007430	ATP-dependent RNA helicase DDX family protein, putative	83.4827	81.9149	104.897	111.043	99.2294	74.8127	84.5283	89.5617	67.3007	106.492	100.812	86.9037	129.074	156.128	153.366	102.612	128.967	153.676
TGME49_007440	hypothetical protein	423.912	489.322	492.885	347.186	448.436	594.157	358.541	415.171	539.487	481.441	601.06	681.462	632.871	1072.52	823.985	1028.19	1200.3	1012.77
TGME49_007450	hypothetical protein, conserved	27.7442	40.3825	44.8528	28.7057	37.4987	42.6467	23.2453	34.1698	38.6676	25.5704	46.1162	44.8698	23.1402	41.8917	42.2732	23.3679	42.1035	51.8917
TGME49_007460	GTP-binding protein, putative	52.3225	51.3074	61.8923	54.2219	57.8803	53.6228	142.43	129.516	96.15	124.694	103.136	81.0034	103.246	111.593	104.918	117.028	94.432	91.8675
TGME49_007470	hypothetical protein	3.49927	1.94614	2.65961	3.66205	2.42737	3.39192	5.21258	2.7581	2.29237	9.28706	3.39615	3.33893	0.371467	0.559983	0.527756	0.0942256	0.400985	0.153753
TGME49_007480	hypothetical protein	76.984	57.0131	74.8748	73.1228	48.0453	82.3969	54.6617	63.0533	59.2557	107.235	92.709	92.0722	17.5027	34.1672	30.8209	31.8482	68.1675	99.8242
TGME49_007590	T-cell activation protein phosphatase 2C, putative	30.0771	17.9576	29.5262	26.6975	19.126	19.2463	33.1069	34.8593	29.0656	38.6961	30.625	25.2478	30.7444	29.5885	24.0657	37.2191	31.9285	31.481
TGME49_007600	tubulin delta chain, putative	93.8139	57.6766	40.7056	67.5706	49.803	41.2747	137.64	87.8379	39.7489	148.717	78.8265	31.8342	97.8488	44.5681	38.0512	52.8605	30.4749	22.0251
TGME49_007610	Rhoptry kinase family protein ROP36 (incomplete catalytic triad)	1.08311	0.574997	0.315547	2.00822	0.837026	0.26678	44.6591	15.1696	5.70931	39.6867	11.2609	5.80883	1.00515	0.790565	0.158327	0.188451	0.400985	0.192191
TGME49_007620	pyridine nucleotide-disulphide oxidoreductase domain-containing protein	105.145	131.099	171.162	93.7956	114.003	162.621	96.6441	194.676	153.935	132.372	201.326	187.849	113.582	132.609	133.417	169.512	189.165	224.249
TGME49_007630	peptide chain release factor 1, putative	1.99959	7.87303	10.9991	1.41757	7.11472	10.8618	4.78994	10.4195	10.8131	4.58162	11.3801	15.0938	3.01544	4.09282	6.75528	4.52283	10.576	11.7621
TGME49_007640	isoleucine-tRNA synthetase, putative	108.228	84.4803	104.491	87.2984	65.0369	110.637	110.732	121.548	73.4857	95.6567	119.878	80.9577	140.196	111.107	191.681	132.67	97.7402	144.259
TGME49_007650	OTU-like cysteine protease domain-containing protein	0.333264	0.221153	0.405704	1.77196	0.837026	0.495448	3.09937	1.22582	2.8114	2.60038	0.774561	2.97302	0.174808	0.494103	1.26661	0.376902	0.150369	1.26846
TGME49_007660	kinesin motor domain-containing protein	1.74964	1.5923	1.0368	2.83513	1.25554	0.990897	13.1019	3.02625	19.8096	18.3884	6.61356	29.3643	7.42934	5.43513	1.89992	6.50156	19.949	15.5291
TGME49_007670	hypothetical protein, conserved	0	0	0	0	0	0	0	0	0	0	0	0.0457388	0	0	0	0	0	0
TGME49_007680	S-phase kinase-associated protein, putative	143.304	134.992	113.552	148.018	150.455	108.389	208.221	146.141	107.309	146.116	133.105	111.831	202.69	150.216	119.537	180.913	160.144	123.771
TGME49_007690	double-stranded DNA-binding domain-containing protein	38.5753	32.6863	36.5133	30.4777	34.3599	35.4817	47.195	39.8775	46.28	42.1013	38.0727	43.6806	51.7432	35.3778	40.8483	30.5291	39.0961	43.1662
TGME49_007700	Rhoptry kinase family protein ROP22 (incomplete catalytic triad)	0.0833161	0.0442305	0	0.236261	0.0418513	0	3.52201	1.14921	0.692038	3.52908	1.25121	0.36591	0.131106	0.477633	0.527756	0	0.350862	0.422821
TGME49_007710	phosphatidylinositol synthase, putative	86.982	56.3939	48.414	90.3698	63.2791	42.9897	30.1484	30.454	18.1227	48.4785	33.187	27.3975	38.9166	16.5607	15.1994	29.5868	37.6926	39.3224
TGME49_007720	hypothetical protein	36.4091	46.7959	42.4186	31.0683	37.8754	41.2365	79.8793	81.9386	57.2229	71.8199	70.9617	50.9073	53.2291	61.4335	75.0469	79.9975	51.4264	53.3523
TGME49_007730	hypothetical protein	0	0.132692	0	0	0.0837026	0	7.04403	1.07259	0.259514	1.85741	0.953306	0.411649	0	0.172936	0.47498	0	0.100246	0.0768766
TGME49_007740	hypothetical protein	1.91627	0.486536	0.811407	3.30765	0.920728	0.152446	73.8214	33.442	8.2612	32.6285	29.91	9.28498	7.73526	0.222346	0.316654	0.188451	0.100246	0.0384383
TGME49_007750	hypothetical protein	684.358	506.882	638.487	641.094	430.399	671.18	688.624	759.933	92.9061	592.391	629.122	118.967	136.154	108.019	161.757	126.356	66.1626	100.901
TGME49_007760	DnaJ domain-containing protein	73.4848	64.2669	68.7442	71.9415	59.9729	86.2842	141.021	127.6	59.4287	127.233	136.859	85.4858	129.729	96.0289	108.559	100.35	115.434	145.912
TGME49_007770	proteasome PCI domain-containing protein	75.8176	56.4824	58.1508	81.7463	52.8582	54.9948	57.3384	68.8759	64.792	83.274	70.3063	72.0386	69.3551	68.5485	56.3116	83.2954	89.0689	91.6753
TGME49_007780	hypothetical protein	0	0	0	0	0	0	0	0	0	0	0	0	0	0	0.0527756	0	0	0
TGME49_007790	hypothetical protein	7.83171	2.38845	0.631094	10.0411	2.38552	0.647894	34.7975	8.04446	5.32004	20.2458	7.50729	11.4804	7.21083	2.35522	2.00547	1.50761	1.00246	0.499698
TGME49_007800	hypothetical protein	65.903	39.9401	38.7672	57.5296	32.6021	47.1057	42.9686	31.45	57.4824	52.379	26.8713	46.0132	64.242	66.6298	65.5473	72.4595	59.1955	59.9253
TGME49_007810	tRNA-Ser	0.0833161	0	0.586016	0	0	0.876562	0.140881	0	0.216262	0.0619137	0	0.731821	0	0.00823505	1.21384	0	0	0.922519
TGME49_007820	CMGC kinase, MAPK family	209.623	161.795	170.441	221.731	155.98	170.206	327.406	191.765	161.288	278.302	211.634	162.236	367.097	225.706	225.616	250.075	243.899	247.158
TGME49_007830	MORN repeat-containing protein	36.7424	34.3229	44.988	27.2881	32.3929	43.3708	42.8277	55.0088	52.7679	44.9494	50.1677	45.0527	62.1661	50.6785	48.7646	48.9973	42.9556	47.5482
TGME49_007840	40S ribosomal protein S17, putative	879.568	689.465	589.487	737.371	623.249	742.829	1033.92	1059.49	767.037	979.104	955.392	845.939	1647.33	1626.97	1264.03	1627.84	1615.22	1224.45
TGME49_007850	hypothetical protein	2.99938	1.06153	0.360625	2.12635	1.00443	0.381114	6.62139	2.06858	5.57955	10.03	2.80034	8.09577	1.1581	4.52928	7.59969	1.79029	3.10764	4.88166
TGME49_007860	hypothetical protein	4.6657	1.85768	1.30727	4.01644	2.25997	0.838451	14.2289	5.05652	12.2404	28.0469	5.48151	16.3288	1.04885	3.26108	6.7025	2.54409	3.05751	6.26544
TGME49_007870	hypothetical protein	0.166632	0.132692	0.0901563	0.236261	0.418513	0.0381114	0.563522	0.421377	2.16262	3.34334	0.417071	2.10398	3.43061	0.675274	0.633307	1.69606	0.250616	1.38378
TGME49_007880	hypothetical protein, conserved	72.235	53.1208	63.7405	79.62	64.4928	55.9094	56.0705	31.7182	239.445	55.7224	34.0211	190.136	298.07	517.762	453.765	292.759	307.455	274.142
TGME49_007890	hypothetical protein	4.83233	2.25576	2.83992	5.67026	4.93845	2.09613	13.9472	2.83472	19.7663	9.84428	4.58779	17.7924	32.5362	44.0575	27.0211	17.9971	33.1314	19.8726
TGME49_007900	transcription factor IIIB subunit, putative	72.4016	46.1767	64.8675	78.4387	53.2348	60.1398	85.0919	67.6501	74.3075	72.5629	66.791	73.5023	102.35	86.2951	94.6266	70.7634	65.0599	86.6015
TGME49_007910	manganese resistance 1 protein, putative	88.8982	60.242	76.137	107.026	64.158	54.9567	77.0617	71.4808	64.4028	134.353	86.6317	66.3213	87.8848	72.3778	102.912	123.341	61.9021	73.9937
TGME49_007920	hypothetical protein	28.0775	31.3152	28.9402	31.7771	40.2609	21.6473	35.7837	27.8875	25.5189	43.5873	48.2015	29.8674	21.5888	33.3355	37.5762	30.3406	43.2062	38.0923
TGME49_007930	phosphatidylethanolamine-binding protein, putative	216.705	210.935	177.743	203.657	209.215	190.519	206.39	240.338	143.468	184.936	183.094	133.603	202.209	189.752	168.618	182.232	115.083	109.664
TGME49_007940	ribosomal protein S9 domain-containing protein	32.2433	23.0441	35.206	26.4612	21.0512	29.0409	44.5183	30.6839	42.0845	38.8199	27.4076	42.3541	35.3549	28.0486	40.9539	31.2829	21.4026	35.7476
TGME49_007950	hypothetical protein, conserved	140.721	107.303	94.5289	162.784	117.351	90.6289	71.99	70.7147	66.2194	86.6792	67.9826	61.8846	80.3243	42.7152	60.6919	71.8941	33.6326	37.4773
TGME49_007960	hypothetical protein, conserved	87.2319	53.4305	63.8758	80.3287	58.8429	53.5084	64.9459	58.1883	47.5776	78.7543	59.6412	41.1192	50.8691	44.0575	54.7283	60.3044	42.9054	47.7404
TGME49_007970	hypothetical protein	2.49948	0.176922	0.135235	2.36261	0.585918	0.228668	14.7925	7.01017	5.01727	21.4841	9.89055	6.31195	2.53472	0.872915	0.844409	0.565353	1.10271	2.76756
TGME49_007980	phosphatidylinositol N-acetylglucosaminyltransferase subunit, putative	7.08186	3.36152	5.18399	8.97792	4.10143	4.57337	8.73459	4.86498	8.73698	7.12008	5.42193	7.04378	3.82393	3.79636	3.95817	7.82072	5.31306	4.22821
TGME49_007990	ftsJ-like methyltransferase domain-containing protein	40.325	62.4977	49.7663	35.6754	45.6179	50.6882	50.4352	59.2226	30.9687	35.0432	60.4158	41.9882	113.56	115.908	110.195	81.5051	88.8684	98.2483
TGME49_008000	hypothetical protein	7.41513	10.2615	10.6384	4.84335	7.36582	11.5478	3.80377	9.80658	9.94804	7.05817	7.86478	9.10202	5.37535	7.8233	10.0801	5.84199	6.96712	7.91829
TGME49_008010	hypothetical protein	19.9125	17.2499	17.2199	15.1207	16.5313	17.7218	19.1598	19.2301	15.3546	14.2402	18.3511	13.2643	10.3574	14.3866	19.7381	10.459	12.8315	16.0672
TGME49_008020	hypothetical protein	39.4918	52.7228	38.8123	56.4664	103.08	12.31	26.9082	56.0431	4.5415	42.5347	59.7008	9.87958	13.5039	86.6409	28.3405	11.4013	41.4017	26.138
TGME49_008030	microneme protein MIC4	1716.23	3298.18	3196.63	2432.07	4031.78	2981.99	2356.93	2576.41	2502.32	2102.34	2749.28	2669.09	2238.55	2461.04	2076.35	1965.45	2180.21	1944.05
TGME49_008040	aldo/keto reductase family oxidoreductase, putative	31.3268	34.146	36.7387	29.2964	32.5184	27.6308	21.9774	34.0166	18.6418	30.2758	41.588	29.3186	15.2957	14.8313	23.3796	19.5047	27.9186	34.6713
TGME49_008050	ABC transporter, putative	21.5789	23.4422	25.7847	23.8624	24.1482	23.4766	17.8918	14.7099	16.4791	23.8987	27.8246	33.8467	6.73011	9.72559	11.3468	14.605	32.981	33.941
TGME49_008060	ABC transporter, putative	13.0806	10.9249	15.4167	19.8459	13.6017	13.2247	5.63522	8.12108	8.21795	16.2833	14.1208	17.0148	7.42934	7.16449	6.12197	6.78424	15.5382	19.1038
TGME49_008070	inositol polyphosphate kinase domain-containing protein	52.4891	72.2284	91.6439	50.7961	80.773	74.1648	51.1396	109.558	124.61	70.2721	123.632	108.584	51.1314	78.2494	98.2154	50.0338	83.6054	82.4117
TGME49_008080	hypothetical protein	0	0	0.180313	0	0	0.0762228	0	0.114921	0.216262	0.0619137	0.0595816	0.0457388	0	0.0576453	0.369429	0.0942256	0.150369	0.115315
TGME49_008090	5-formyltetrahydrofolate cyclo-ligase domain-containing protein	6.7486	5.61727	7.70837	6.02466	5.81733	6.25027	2.67673	4.71176	6.57436	3.03377	4.28988	6.86082	6.81751	4.24105	6.01642	5.18241	3.4585	5.76574
TGME49_008200	PHD-finger domain-containing protein	34.7428	24.6806	38.7221	34.4941	21.1767	35.5198	17.4692	27.1979	32.569	24.5178	28.0034	31.1939	12.5206	28.6415	42.5899	28.6446	21.1019	43.0509
TGME49_008310	pinA, putative	56.0717	60.8612	58.3762	51.7412	62.191	51.0693	66.073	74.9284	46.4098	56.6511	58.3304	40.4331	48.3344	94.6784	63.6474	53.4259	66.1626	56.3505
TGME49_008320	polynucleotide kinase-3'-phosphatase, putative	55.3219	51.2189	45.8445	64.263	62.1073	43.0659	48.0403	41.3332	34.2559	52.8124	42.5413	31.2396	67.76	61.0629	57.7365	34.5808	52.6794	41.2827
TGME49_008330	hypothetical protein	0.0833161	0	0.135235	0.354392	0	0.152446	1.26792	0.0766139	0.173009	1.05253	0.0595816	0.182955	2.03214	0.0247051	0.0527756	0.376902	0.150369	0.115315
TGME49_008340	hypothetical protein	60.2375	83.4187	74.965	55.8757	67.9246	69.4009	133.837	161.809	113.191	142.463	178.447	140.372	150.597	165.961	145.713	149.536	203.901	214.87
TGME49_008350	RNA recognition motif-containing protein	21.4955	26.7152	27.4526	23.8624	32.4766	27.707	17.3283	30.9137	27.249	22.7843	28.8971	23.0981	20.0155	33.4425	34.3041	20.2585	24.9112	25.3693
TGME49_008360	hypothetical protein	37.2423	30.121	40.2097	44.7715	38.001	26.678	13.1019	16.472	8.30445	20.3696	14.955	8.69037	35.5516	29.3991	24.0657	32.602	26.5653	24.0624
TGME49_008370	myosin heavy chain, putative	1720.64	1578.41	1405.4	2310.99	2031.96	1249.48	1871.46	1363.23	1106.74	1476.77	1364.72	1152.89	2094.48	1813.4	1818.96	1337.72	1186.32	1130.09
TGME49_008380	hypothetical protein	2.49948	0.486536	0.270469	2.48074	0.795174	0.152446	5.49434	0.842753	1.34082	13.8068	2.62159	1.60086	0.480722	0.494103	0.580532	1.88451	2.50616	2.57537
TGME49_008390	capping protein alpha-like subunit, putative	52.2392	20.8768	23.8464	59.6559	23.353	21.4186	41.278	17.3147	12.2837	37.2102	18.6491	13.5844	13.4384	12.4679	14.4077	14.5107	15.4379	14.03
TGME49_008400	hypothetical protein	107.894	143.97	201.725	115.532	139.658	175.732	116.508	161.655	182.092	137.572	191.257	194.024	123.436	138.003	204.294	123.907	137.889	188.232
TGME49_008410	hypothetical protein	87.5652	35.6498	56.2576	114.232	44.4461	39.674	170.043	61.7125	133.044	198.124	65.8377	124.318	97.5866	48.8174	65.0723	98.0888	60.9498	68.8045
TGME49_008420	transporter, putative	446.907	223.187	276.149	434.484	238.05	255.346	627.059	444.284	400.041	661.92	392.345	373.732	574.813	403.937	487.33	504.955	348.256	424.397
TGME49_008430	serine proteinase inhibitor TgPI-2, putative	158.967	149.765	86.1895	184.756	166.987	85.1028	62.9736	48.1519	29.3251	51.5122	43.1371	29.0441	56.4849	51.3949	66.4972	48.7146	33.4322	25.4846
TGME49_008440	hypothetical protein, conserved	127.724	108.763	68.068	116.595	113.25	76.4515	73.5396	91.8984	58.6502	90.5798	105.817	76.8412	66.6893	86.0068	57.3143	69.8212	116.135	80.6435
TGME49_008450	serine proteinase inhibitor, putative	2249.28	2741.23	2472.27	2305.32	2590.43	2850.05	2082.92	2210.69	2431.21	1330.71	1481.2	1517.34	2415.13	2125.56	2599.99	2233.62	1091.88	1080.23
TGME49_008460	tRNA-Ala	0	0	0	0	0	0	0	0	0.0432524	0	0	0.0914776	0	0	0.105551	0.0942256	0	0.0384383
TGME49_008470	tRNA-Ala	0	0	0	0	0	0.0381114	0.281761	0	0.129757	0	0	0	0	0	0	0.188451	0	0.153753
TGME49_008480	tRNA-Ser	0.0833161	0	0.540938	0	0	0.419225	0.140881	0	0.259514	0.0619137	0	0.640343	0	0.00823505	0.738858	0	0	0.960957
TGME49_008490	hypothetical protein	49.1565	82.0476	79.5179	43.8264	70.9379	83.8832	42.5459	78.1079	74.0913	39.8724	73.5237	63.3482	55.4142	102.782	101.487	54.2739	94.6325	92.4057
TGME49_008500	protein phosphatase 2C, putative	115.643	109.426	112.876	99.1115	101.866	96.0026	25.2176	40.1457	33.5206	38.5723	59.7604	52.0965	28.7778	66.8109	61.0614	34.5808	61.9021	76.5691
TGME49_008510	hypothetical protein	20.829	20.6999	29.436	24.2168	23.2693	20.6945	4.64906	7.39324	16.4791	10.03	11.4993	17.6552	11.4718	10.2444	13.1939	11.1186	12.3804	16.9513
TGME49_008520	hypothetical protein	44.824	57.367	52.471	38.8649	61.6888	39.331	14.3698	21.3753	29.5414	20.4934	28.9567	36.7283	20.5618	30.0415	29.6071	25.6294	32.6302	34.3254
TGME49_008530	nicotinate phosphoribosyltransferase, putative	96.5633	61.0823	91.689	116.004	61.9817	63.6842	124.116	73.6643	80.8386	162.833	83.4739	86.675	86.4426	67.4368	86.1825	105.533	89.2192	100.516
TGME49_008540	ATP-dependent RNA helicase, putative	67.8193	43.6113	55.356	70.5239	40.6376	57.8912	41.9824	42.3292	32.6555	29.8424	43.0179	31.7885	95.5982	67.6756	70.6665	41.8362	43.557	57.619
TGME49_008550	hypothetical protein	108.228	140.83	155.835	119.784	153.176	138.116	131.723	132.351	104.498	122.527	133.88	123.678	119.984	159.258	185.981	173.658	115.734	141.53
TGME49_008560	mitochondrial carrier domain-containing protein	58.4046	33.0402	38.2714	55.7576	29.4633	35.8247	48.8856	40.4522	49.3077	60.8612	59.0454	56.7161	21.261	21.5923	30.5571	33.6385	55.0352	55.5433
TGME49_008570	hypothetical protein	613.206	489.455	446.048	459.173	380.637	463.74	478.994	419.729	385.681	347.15	371.134	297.805	630.555	333.009	508.229	485.544	257.884	350.865
TGME49_008580	DNA ligase 1 precursor, putative	25.9113	36.3132	52.9218	28.2332	36.3688	51.9459	26.7673	46.3131	42.8631	54.9794	65.8377	75.2403	32.3395	34.3237	27.0211	42.7784	77.3902	79.3751
TGME49_008590	vacuolar ATP synthase subunit H, putative	97.3131	111.372	138.48	103.719	125.261	126.187	93.8264	108.294	94.7227	103.086	115.886	97.7896	91.665	147.061	130.989	109.773	139.092	148.641
TGME49_008600	hypothetical protein	0.583212	3.84805	3.56118	0.708783	3.76661	2.93458	1.69057	4.36699	1.68684	2.04315	4.64737	2.10398	2.01029	4.82574	4.38037	0.942256	4.41084	3.19038
TGME49_008710	DNA/RNA non-specific endonuclease domain-containing protein	8.08166	11.7211	16.0027	7.91474	11.7602	11.1666	12.5384	15.2079	6.96363	18.3265	16.5637	9.05628	8.10672	14.9384	15.8855	13.0031	15.5382	12.9153
TGME49_008720	phosphatase, putative	110.31	152.684	189.238	92.7324	164.308	184.726	77.6252	191.994	164.489	142.711	187.086	154.003	96.2318	225.624	206.616	121.08	197.034	226.171
TGME49_008730	hypothetical protein	1194.92	338.894	209.839	1150.24	384.781	247.267	1014.76	688.185	1900.64	1292.82	690.253	1631.46	427.581	215.297	182.551	287.671	205.455	322.843
TGME49_008740	microneme protein, putative	643.117	479.547	29.3008	357.581	306.1	50.0022	267.532	454.244	64.7488	731.387	458.064	185.882	655.421	612.358	616.472	608.226	425.746	367.739
TGME49_008750	RWD domain-containing protein	60.7374	55.1997	36.9641	53.9856	59.7636	36.93	69.1723	48.3817	33.4341	49.0357	44.15	33.9839	61.2484	48.7185	51.6145	41.8362	50.8249	44.2809
TGME49_008760	hypothetical protein	3.66591	1.50384	0.99172	7.32409	4.31068	0.304891	11.5522	3.02625	10.2508	10.5253	2.85992	9.37645	0.305914	0.304697	0.422205	0.282677	0.200493	0.461259
TGME49_008770	hypothetical protein	1.74964	1.19422	0.811407	2.95326	2.21812	0.343003	6.76227	1.41736	1.73009	5.07693	1.13205	2.74433	0.021851	0.839975	0.633307	0.659579	0.350862	0.384383
TGME49_008780	ubiquitin-conjugating enzyme E2, putative	49.2398	30.696	28.8951	47.0159	29.7144	27.5927	40.0101	28.1556	25.6919	39.6867	24.9647	26.62	47.6571	29.8356	31.7709	47.5839	27.3672	23.4858
TGME49_008790	mitochondrial carrier domain-containing protein	151.968	107.79	113.146	181.33	132.836	90.5527	173.142	103.965	65.6138	172.615	108.2	64.1258	106.349	65.7816	76.6829	104.967	94.6827	82.2195
TGME49_008800	hypothetical protein, conserved	135.305	109.161	108.413	157.468	125.972	96.6886	106.365	86.0757	59.8613	116.46	84.6059	58.9573	77.6366	83.3552	73.8858	70.8576	78.7435	67.8436
TGME49_008810	hypothetical protein	7.08186	1.81345	1.8482	8.151	3.2644	1.63879	7.46667	1.45566	2.11937	7.18199	1.54912	1.46364	1.22366	1.04585	1.42494	1.60183	1.10271	0.768766
TGME49_008820	1-deoxy-D-xylulose 5-phosphate synthase, putative	42.3246	55.2439	75.2355	62.2548	54.5322	86.7416	108.901	128.022	73.9183	92.1276	109.571	69.2028	179.834	159.175	163.182	230.193	103.605	104.783
TGME49_008830	hypothetical protein	117.642	518.647	484.726	140.339	407.799	549.986	155.109	268.8	181.617	135.653	327.937	248.133	639.033	878.227	672.994	838.042	657.816	650.376
TGME49_008840	ATP-dependent DNA helicase, putative	29.9938	54.3593	65.8592	28.4695	39.5913	62.6933	15.9195	25.6274	19.8528	22.227	53.9214	47.2024	17.3934	29.5885	26.8628	39.3863	57.2908	70.8033
TGME49_008850	SRS11 (= SAG2B)	26.7445	19.1076	8.38454	28.8238	19.126	8.53696	22.6818	14.9014	10.4238	19.3171	20.5557	13.3557	4.43575	11.9902	2.48045	8.4803	16.3903	6.68826
TGME49_008860	hypothetical protein	3.33264	8.58072	21.8178	0.708783	4.22698	29.1552	20.1459	41.1417	68.6415	35.7242	61.1903	82.7415	14.7713	30.1485	15.8327	47.0186	82.9538	88.4465
TGME49_008970	hypothetical protein	15.9967	19.8153	35.2511	15.9476	19.0842	33.6143	21.9774	26.087	36.678	24.3321	32.7103	46.0132	23.0091	32.5037	36.0985	27.137	33.1314	54.198
TGME49_008980	hypothetical protein, conserved	6.08207	5.74997	6.85188	5.31587	4.51994	6.05971	10.1434	4.82668	5.62281	8.04879	4.2303	6.9523	9.48334	3.49166	4.96091	3.76902	3.40838	3.65164
TGME49_008990	hypothetical protein	11.1644	14.8615	19.023	9.09605	17.2427	13.3771	8.45283	18.2724	17.3442	9.9062	18.3511	15.5055	10.9255	21.8311	22.8518	9.61101	19.2473	19.1423
TGME49_009000	HECT-domain (ubiquitin-transferase) containing protein	133.722	226.328	259.38	114.705	213.358	204.811	155.955	429.421	327.377	240.473	445.015	342.995	142.447	218.715	292.271	274.762	393.417	332.683
TGME49_009010	elongation factor TS, putative	11.9142	9.15572	11.8556	9.80483	6.23584	13.7582	4.93082	8.15938	8.56397	9.78237	8.81808	9.87958	5.83422	7.96329	10.5023	6.40734	10.175	12.2234
TGME49_009020	hypothetical protein	19.4126	11.8095	9.42134	14.1757	8.53766	11.5859	16.483	12.2965	13.3217	15.8499	11.678	12.8526	9.24298	3.2199	7.65246	4.0517	5.71404	5.22761
TGME49_009030	actin	1755.72	1812.35	2148.7	1738.29	1834.8	2168.42	2093.63	2407.98	2584.41	2342.51	3198.46	2955.05	2099.44	2168.96	1621.95	2884.15	3462.86	2874.99
TGME49_009040	ankyrin repeat-containing protein	0.833161	0.0442305	0	0.354392	0.292959	0.0762228	14.5107	3.79239	2.37888	14.8593	5.60067	5.62587	5.98718	4.10105	1.79437	2.92099	3.25801	1.57597
TGME49_009050	Tyrosine kinase-like (TKL) protein	2.5828	3.05191	20.1499	4.01644	5.35696	12.8817	11.6931	7.1634	29.4116	22.3509	22.3431	33.1149	7.12343	15.9431	5.80532	19.9758	35.0361	37.708
TGME49_009060	thrombospondin type 1 domain-containing protein	11.4976	19.3287	16.2732	10.9861	17.8286	17.3026	13.2428	20.1878	9.42901	19.2552	27.2884	16.6032	2.2725	7.99623	6.75528	8.76298	30.4248	27.5603
TGME49_009070	hypothetical protein	94.5637	146.58	136.587	138.213	153.887	130.722	71.1447	89.9064	64.6623	65.8762	83.1164	68.1051	109.124	79.6082	96.4738	69.0673	58.2431	62.5007
TGME49_009080	transport protein particle component Bet3 domain-containing protein	10.4978	17.3384	27.8132	10.6317	15.0246	25.3822	4.3673	10.611	12.4134	10.1539	10.9034	13.5844	15.2957	9.40443	16.5188	8.19762	6.46589	9.49426
TGME49_009090	hypothetical protein	31.4102	46.2209	35.1159	26.3431	44.6135	34.567	32.1208	44.8191	43.5119	31.9475	55.828	60.0093	39.0915	39.8082	31.5598	41.9304	77.4403	50.2004
TGME49_009100	hypothetical protein	62.0705	45.4247	67.7074	59.1834	39.7169	72.1449	77.9069	67.6118	62.7159	85.9363	78.0519	81.9182	82.0068	49.155	57.2615	58.1372	70.2727	86.1786
TGME49_009110	mRNA decapping enzyme, putative	14.9136	13.4903	16.724	10.2774	12.8483	13.3009	9.72076	22.7926	24.6971	15.3546	22.3431	22.9609	19.2726	21.2464	29.0794	17.9971	23.1569	30.5584
TGME49_009120	hypothetical protein	33.9929	29.3248	19.6541	31.8952	28.6263	17.6456	41.278	42.7506	32.0932	46.8687	42.0051	37.1399	28.5156	37.2224	18.9464	44.6629	47.8175	29.4053
TGME49_009130	regulator of chromosome condensation RCC1 domain-containing protein	10.7478	13.7115	21.3671	8.97792	7.95174	22.1046	5.7761	17.4297	25.5621	8.60601	22.4623	29.41	6.57715	7.24684	13.0356	11.4013	15.8389	20.1801
TGME49_009140	anti-silencing protein 1, putative	3.08269	6.10381	9.87212	1.18131	5.77548	9.75652	5.7761	5.17144	5.92557	3.77674	7.62645	10.4284	0.262212	2.79992	1.31939	2.82677	11.8792	14.6834
TGME49_009150	mitochondrial alternative NADH dehydrogenase 1	17.663	25.2999	49	16.5383	26.2408	42.1512	24.9359	40.0308	56.0983	25.2608	47.0695	61.7016	29.3022	52.6467	50.6118	31.6598	55.4362	67.2286
TGME49_009160	glycylpeptide N-tetradecanoyltransferase, putative	30.9103	29.8998	39.3532	32.8403	23.1856	36.4726	75.9346	53.4382	54.5412	88.8462	57.258	68.7912	69.6829	34.9495	37.7345	83.6723	76.8889	77.2994
TGME49_009170	hypothetical protein	7.08186	8.89033	18.3468	5.434	7.36582	17.0739	12.3975	19.5366	22.9237	24.2083	25.7988	30.7365	12.5862	17.7877	9.55238	39.7632	44.2588	44.5115
TGME49_009180	PAN domain-containing protein, putative	0.0833161	0.176922	0.811407	0.945044	0.460364	0.114334	0.986164	0.268149	0.129757	2.41464	0.893725	0.182955	0.021851	0.461163	0	0.188451	0.300739	0.499698
TGME49_009190	ABC transporter, putative	40.9082	61.3919	41.1113	48.5516	62.3584	30.8321	32.1208	42.6356	47.6641	44.6398	42.9584	44.3666	49.4707	38.853	55.3088	44.4745	36.5398	43.6659
TGME49_009200	hypothetical protein, conserved	76.8174	50.6882	64.7773	56.4664	46.3712	46.191	49.4491	73.0897	43.7714	101.043	91.3386	63.4855	52.7265	55.5948	45.0176	92.6237	99.5947	103.783
TGME49_009210	KH domain-containing protein	21.4955	34.146	44.6725	17.6014	42.9813	39.5978	18.3145	49.6075	41.133	23.2176	50.7636	37.1399	26.7238	43.1269	49.2924	15.0761	45.0607	46.2028
TGME49_009220	hypothetical protein	17.9963	49.8478	46.8813	18.1921	51.2678	41.6177	29.0214	60.8315	44.9392	29.5948	58.6879	40.799	28.7559	57.8924	55.9949	23.4622	54.534	54.3517
TGME49_009230	tRNA-Phe	0.166632	0	0.0450782	0	0	0.114334	0.281761	0	0.173009	0.123827	0	0.320172	0	0	0.158327	0.0942256	0	0.23063
TGME49_009240	hypothetical protein, conserved	2.0829	2.34422	2.38914	1.41757	1.7996	4.03981	5.63522	5.4779	5.5363	5.63415	5.95816	6.35769	3.43061	5.46807	7.23026	8.29185	6.86687	7.64922
TGME49_009250	hypothetical protein	92.9807	141.228	218.043	76.903	131.58	179.39	107.351	229.344	233.865	215.088	316.974	262.815	139.3	244.984	161.177	204.941	473.413	459.069
TGME49_009260	cytochrome c oxidase, putative	170.715	186.962	201.049	159.831	189.21	212.852	267.11	312.087	256.443	290.995	332.406	304.666	210.797	386.899	305.36	358.057	466.196	423.244
TGME49_009270	hypothetical protein	51.2394	55.7304	62.9291	42.6451	46.8734	57.8531	50.9988	70.5997	66.3059	46.683	66.3144	53.6974	59.8499	70.0061	72.8303	52.3894	57.5414	58.9643
TGME49_009280	hypothetical protein	25.4947	44.2305	51.2088	23.1536	41.0143	50.9168	28.317	52.7487	52.3353	19.5028	56.9005	45.0985	28.9307	47.9033	67.2361	22.8968	47.3664	47.8941
TGME49_009290	40S ribosomal protein S28, putative	148.969	154.984	195.188	117.658	136.686	207.402	115.099	145.375	157.395	83.0263	107.783	157.707	118.673	192.774	222.396	149.536	161.697	181.275
TGME49_009300	dynein intermediate chain, putative	22.9119	7.91726	14.6955	38.6287	18.5401	13.8344	68.0453	31.45	84.5151	81.2308	31.9953	78.8994	4.17354	4.22458	3.69429	2.73254	4.00985	2.46005
TGME49_009410	hypothetical protein	3.66591	4.2019	4.37258	2.24448	3.01329	4.76393	11.4113	6.5888	6.31484	5.13884	6.67314	6.99804	16.6723	10.1291	8.76075	6.03044	7.11749	6.26544
TGME49_009420	hypothetical protein	66.8195	133.134	126.534	61.1916	119.611	156.828	76.7799	255.048	165.527	81.5404	200.492	150.664	71.8898	265.539	184.451	87.1587	231.77	173.088
TGME49_009430	U3 small nucleolar ribonucleoprotein protein IMP3, putative	80.4833	57.6324	41.6522	64.8536	54.1974	48.0966	41.7006	47.2708	44.1174	38.3865	38.7876	43.4976	102.394	115.192	82.5938	94.5083	86.5126	70.0346
TGME49_009440	hypothetical protein	77.8172	117.078	129.419	81.8644	104.503	105.378	102.138	179.66	114.186	144.754	197.93	114.164	126.539	139.09	185.401	108.925	129.218	147.641
TGME49_009450	TLD domain-containing protein	71.0686	83.9937	105.979	70.8783	80.8985	99.7757	148.065	175.752	150.864	126.49	165.637	127.886	71.5184	99.5206	113.573	89.3258	113.228	148.795
TGME49_009460	hypothetical protein	25.4947	18.046	14.2898	21.0272	18.3727	14.711	27.3308	17.2764	19.4203	32.9381	18.8874	17.6552	18.4204	20.077	16.7826	18.0913	16.1397	15.1447
TGME49_009470	hypothetical protein	0.166632	0	0.0450782	0	0.167405	0	5.0717	0.421377	0.302766	4.14822	0.476653	0.228694	0	0.205876	0.422205	0.0942256	0.0501232	0.0384383
TGME49_009480	hypothetical protein	0.0833161	0.088461	0.0901563	1.18131	0.125554	0.0762228	3.80377	0.306456	0.346019	2.04315	0.476653	0.503127	0.349616	0.387047	0.211102	0.282677	0.0501232	0.115315
TGME49_009490	hypothetical protein	176.88	123.359	174.498	224.212	139.867	131.98	287.819	129.248	92.3005	261.771	120.832	79.8142	242.94	164.446	152.152	186.661	122.301	103.783
TGME49_009500	hypothetical protein	140.221	176.259	256.405	157.35	185.569	195.016	214.279	269.03	222.62	270.068	283.43	236.378	165.652	227.963	296.915	174.317	191.671	286.212
TGME49_009510	hypothetical protein	1.74964	1.14999	1.0368	3.42578	2.25997	1.41012	8.87547	2.56657	1.34082	7.98687	2.56201	1.46364	3.2121	3.70577	2.11102	1.13071	1.85456	1.23003
TGME49_009520	hypothetical protein, conserved	75.9842	56.3497	65.138	72.414	60.5588	66.2757	81.2881	83.8156	79.4978	83.4597	73.0471	66.6872	79.6688	62.4958	80.0606	61.6235	53.0804	66.3829
TGME49_009530	hypothetical protein	7.83171	10.3499	11.0442	8.38727	10.2117	9.10863	17.4692	11.607	10.8996	8.85366	10.1885	8.69037	5.41905	8.86915	9.18295	6.97269	7.86934	6.11169
TGME49_009540	hypothetical protein	27.8276	23.4422	26.0101	16.8927	20.3397	21.1137	13.1019	17.2764	18.2525	11.454	13.525	17.2893	14.0065	11.3726	14.9883	11.684	10.1249	13.6072
TGME49_009550	hypothetical protein	32.9932	17.7807	23.9365	26.9338	18.0798	19.5893	26.9082	23.9035	20.0691	24.5798	25.0839	20.5367	31.1595	21.3947	26.2822	23.5564	19.2473	22.7939
TGME49_009560	hypothetical protein	0.0833161	0.0442305	0.0901563	0.118131	0.167405	0.0381114	1.54969	0.229842	0.908299	1.17636	0.119163	0.411649	0	0.00823505	0.158327	0.188451	0	0
TGME49_009570	exonuclease domain-containing protein	72.8182	41.3113	46.8813	66.3893	43.6509	47.2963	70.722	59.3375	63.2349	82.5929	49.3932	59.3232	104.885	53.0996	60.4808	64.4503	41.3516	46.6641
TGME49_009580	hypothetical protein	11.8309	7.12111	9.51149	15.7114	8.49581	9.87085	14.5107	12.2582	11.8079	12.3827	10.6651	9.60515	4.78537	8.66327	10.0801	7.7265	10.8767	9.64801
TGME49_009590	hypothetical protein	0.499896	0.574997	0.766329	0.472522	0.753323	0.686005	2.11321	0.38307	0.259514	3.03377	0.35749	0.0914776	0.633679	0.609394	0.105551	0.0942256	0.601478	0.192191
TGME49_009600	hypothetical protein	271.444	269.585	309.236	263.667	250.605	326.615	331.774	328.252	304.972	349.132	363.21	346.014	388.904	322.402	259.761	373.227	467.048	457.531
TGME49_009610	oocyst wall protein COWP, putative	0	0.0442305	0	0.118131	0.209256	0.228668	1.12704	0.0766139	0.0432524	1.42402	0.238327	0.182955	0.240361	0.131761	0.158327	0.942256	0.300739	0.807204
TGME49_009620	eukaryotic aspartyl protease, putative	3.16601	1.0173	1.80313	4.01644	1.25554	2.43913	13.6654	1.41736	2.07611	11.0826	1.01289	3.38467	4.98203	1.86112	3.11376	3.10944	1.70419	2.84443
TGME49_009630	hypothetical protein	14.8303	11.8095	14.8307	9.6867	11.5928	15.0159	11.1296	10.9941	13.365	9.96811	10.963	9.05628	14.3124	14.716	18.2076	10.2706	9.32291	12.4924
TGME49_009640	hypothetical protein	14.497	11.4115	10.8188	13.1125	11.8021	10.8236	11.9748	11.1473	11.2889	8.79175	9.11599	8.3702	5.11314	9.5856	6.86083	10.7417	4.31059	4.95854
TGME49_009650	hypothetical protein	19.0794	29.5902	31.9153	18.5465	32.6021	19.2463	16.9057	32.4843	53.2436	16.5929	47.6653	55.2525	3.49616	22.7617	23.8018	14.6992	39.1462	38.0923
TGME49_009660	hypothetical protein	9.16477	13.1807	15.0561	9.45044	15.9035	10.4044	7.32579	13.6373	29.8441	9.4728	24.8455	29.9132	3.43061	8.58092	11.2412	7.25537	17.3927	19.6804
TGME49_009670	hypothetical protein, conserved	16.4133	13.9326	11.4499	23.3898	14.3968	7.85095	15.6377	12.2582	12.5432	21.4841	11.678	12.075	24.1454	17.9524	14.5661	20.07	17.7937	11.224
TGME49_009680	hypothetical protein	57.988	43.9651	49.2704	63.6723	48.673	46.8389	52.6893	46.926	48.7021	57.7655	45.3416	44.8698	58.2548	65.1063	55.9421	44.0976	55.7871	63.5769
TGME49_009690	U2 small nuclear ribonucleoprotein, putative	128.557	72.3611	66.9411	106.79	72.1097	61.7024	154.123	89.1786	71.5826	114.788	85.7976	64.8576	128.79	87.4644	63.6474	119.195	91.174	72.5715
TGME49_009700	hypothetical protein	86.8153	101.907	79.2925	101.828	101.824	81.6727	42.2642	43.4018	52.8544	49.531	45.0437	44.3666	25.0194	29.2427	34.6736	23.1795	41.8027	40.5524
TGME49_009710	50S ribosomal protein L28, putative	36.8257	46.2651	33.1775	34.4941	38.6287	33.6905	14.7925	14.8631	15.3546	12.1351	22.5814	17.1978	15.842	17.9771	20.7936	27.0427	34.585	30.4431
TGME49_009720	hypothetical protein	48.24	62.1439	52.8316	65.0899	67.1294	55.6808	55.0843	82.6664	57.9149	74.9775	93.9602	78.7165	31.7714	49.822	38.4206	65.0156	105.96	78.6447
TGME49_009730	hypothetical protein	14.6636	30.0325	31.5998	17.7196	26.6174	22.9812	27.6126	37.4642	34.3856	46.1257	48.3803	42.72	29.4333	55.6442	43.751	36.5595	60.3984	59.8484
TGME49_009740	hypothetical protein	19.7459	27.6883	27.7231	15.5932	33.2299	26.4112	14.5107	25.0144	21.3667	17.7073	17.2787	19.2103	9.96406	42.0482	26.6517	19.6931	30.0238	25.4461
TGME49_009750	hypothetical protein	1.83295	0.84038	0.540938	0.708783	1.29739	0.304891	24.795	83.0495	13.9705	121.66	149.49	91.3861	23.9269	14.889	6.9136	43.8149	42.6548	99.2092
TGME49_009760	hypothetical protein	1.74964	2.16729	0.856485	2.12635	3.2644	0.647894	37.0516	201.763	20.3719	180.788	321.383	121.071	67.2574	36.4236	15.3577	71.3288	119.293	257.075
TGME49_009770	DNA repair helicase, putative	16.5799	15.0384	17.9411	13.9394	15.192	20.3515	42.1233	41.0651	87.8888	47.7355	50.3465	80.6832	7.12343	16.9313	12.5606	6.50156	25.9137	22.2558
TGME49_009780	hypothetical protein, conserved	0	0	0	0	0	0	0	0	0	0	0	0	0	0	0	0	0	0
TGME49_009790	radical SAM domain-containing protein	25.1614	23.6191	20.0147	15.9476	16.4476	23.7053	19.7233	22.8309	15.5276	9.65854	20.4961	17.6552	50.6288	34.4719	32.1403	23.9333	22.2547	33.2491
TGME49_009800	formate/nitrite transporter, putative	125.974	264.72	233.234	107.262	225.704	258.472	112.845	177.591	104.065	155.589	188.516	129.807	133.641	200.449	196.114	148.217	222.196	166.399
TGME49_009810	hypothetical protein	0.583212	0.265383	0.270469	0.236261	0.627769	0.457337	0.563522	0.344763	0.389271	1.17636	0.297908	0.36591	0.502573	2.33875	0.211102	2.35564	5.56367	5.34292
TGME49_009820	syntaxin, putative	6.7486	8.27111	5.3643	5.07961	3.89217	6.89817	8.59371	13.9437	8.30445	6.68668	11.0226	10.2912	4.89463	4.16693	4.27482	6.40734	12.5308	9.57113
TGME49_009830	myosin heavy chain, putative	3.33264	4.15767	7.07727	1.65383	2.97144	7.92717	4.22642	8.50415	10.5536	3.77674	7.62645	9.51367	1.0707	1.81171	3.79984	2.07296	3.25801	5.22761
TGME49_009840	hypothetical protein	18.9961	29.4575	30.0671	13.3487	29.7563	26.8685	24.5132	49.416	26.903	22.5985	51.5381	33.2064	19.9718	31.2602	31.4543	13.2858	31.7781	39.1302
TGME49_009850	hypothetical protein	45.5739	38.3921	67.1214	33.1947	36.9965	61.9692	54.5208	56.7709	57.8716	52.8743	72.3321	70.7122	62.7998	43.2258	74.0969	24.5929	43.958	90.1378
TGME49_009860	nucleolar phosphoprotein p130, putative	27.9942	28.8383	22.0432	24.2168	33.5647	19.4749	59.3107	62.7468	35.2074	63.2139	70.9617	35.539	36.666	45.0869	39.0539	20.2585	29.2719	33.1338
TGME49_009870	pyridoxal phosphate phosphatase, putative	45.5739	48.167	53.5078	43.9445	49.5519	52.7462	36.6289	46.8877	62.1536	34.1764	45.2225	60.238	24.8664	21.7899	29.0794	14.8876	23.5579	28.4059
TGME49_009880	glutamic acid-rcih protein, putative	54.822	107.746	121.396	51.0324	98.7272	109.608	61.0013	143.728	130.233	92.3753	165.816	152.813	62.1661	86.4104	88.5047	93.9429	182.649	170.781
TGME49_009890	hypothetical protein, conserved	340.013	393.652	392.541	382.388	419.475	357.714	459.13	527.142	359.643	485.961	479.156	356.9	407.368	391.338	399.828	359.847	371.613	339.179
TGME49_009900	hypothetical protein	9.41471	6.63458	6.8068	10.1592	7.82619	8.38451	48.4629	21.1454	23.7888	52.4409	20.9727	27.7635	16.4538	7.89741	7.38858	16.2068	25.0115	19.7188
TGME49_009910	histone H2B variant 1	376.172	496.089	417.83	374.946	490.162	467.055	733.847	728.905	547.359	610.407	774.085	639.063	828.262	732.046	491.816	878.088	1067.87	773.84
TGME49_009920	PAN domain-containing protein	3.16601	0.486536	0.811407	4.37083	0.585918	0.838451	20.9912	0.766139	1.73009	24.8893	0.774561	2.4699	5.72496	2.31405	2.69156	3.2979	1.05259	1.42222
TGME49_009930	hypothetical protein	10.6645	4.37882	6.04047	10.3955	3.51551	3.08702	12.2566	4.78837	5.57955	9.65854	5.06444	5.71735	6.5116	4.27399	5.06646	5.08818	4.36072	4.03602
TGME49_009940	hypothetical protein	45.074	33.0402	39.804	49.1423	31.0536	35.4817	47.195	41.8695	37.9323	53.1839	44.2096	31.7885	43.2431	25.9075	56.8393	51.1645	38.645	48.3554
TGME49_009950	thioredoxin, putative	451.323	436.644	393.172	451.259	390.263	405.772	401.087	423.867	345.024	369.006	390.677	400.855	408.854	283.986	325.098	431.647	383.893	400.181
TGME49_009960	glycan synthetase, putative	36.4924	50.2901	72.9816	56.112	65.4135	51.0312	33.3887	48.4583	37.197	54.4222	76.2645	48.2544	16.0823	43.2916	41.4816	31.3771	79.9464	81.8351
TGME49_009970	gamma-tubulin complex component 4, putative	33.3264	38.5248	45.9347	34.0216	34.5692	37.5778	19.1598	36.5065	32.915	32.7524	50.9423	38.9237	13.351	31.7708	38.7901	40.7997	45.2612	51.6611
TGME49_009980	Rhoptry kinase family protein ROP42 (incomplete catalytic triad)	15.1635	10.1288	70.8178	21.1454	46.706	46.6865	43.8139	27.6193	9.47227	229.762	66.9698	23.3268	26.4397	15.0125	3.21931	46.9243	37.6425	22.8708
TGME49_010090	Rhoptry kinase family protein ROP43 (incomplete catalytic triad)	7.91502	0.088461	12.6219	10.5136	0.167405	7.81284	12.3975	0.153228	1.55708	47.5497	0.178745	5.85457	17.2186	0.181171	3.27209	36.5595	0.751847	13.684
TGME49_010100	hypothetical protein	0	0	0	0.118131	0	0	0	0	0	0	0	0.0457388	0	0.0164701	0	0	0	0.0384383
TGME49_010110	Rhoptry kinase family protein ROP44 (incomplete catalytic triad)	11.5809	1.32692	22.7194	21.0272	3.22255	16.3879	30.1484	1.76212	4.36849	76.1539	2.32368	11.4347	40.8395	6.86803	14.3022	74.5324	12.5308	59.5025
TGME49_010210	hypothetical protein	0.583212	0.221153	0.270469	1.5357	1.00443	0.0381114	7.88931	3.40932	2.07611	5.07693	2.74076	2.10398	0.721083	0.131761	0.211102	0.0942256	0.250616	0.0384383
TGME49_010220	hypothetical protein	38.4087	17.648	21.9981	34.9666	16.8242	19.7798	28.4579	17.6978	23.6158	22.7223	20.1982	23.6927	45.1879	14.6749	21.0047	23.2737	11.7288	15.0678
TGME49_010230	hypothetical protein	92.9807	66.8323	54.5897	81.9826	68.1757	54.0039	73.9623	75.5413	58.953	56.8987	63.097	54.8408	98.6355	52.3831	54.6755	49.3742	42.5044	44.5115
TGME49_010240	hypothetical protein	1.74964	0.486536	0.315547	2.12635	0.460364	0.53356	5.49434	0.957674	0.865047	4.70544	1.19163	1.00625	0.502573	0.0411752	0.105551	0	0.100246	0.307506
TGME49_010250	hypothetical protein	3.49927	1.32692	1.48758	3.18952	0.795174	0.952785	18.5962	2.10688	2.59514	9.78237	3.51532	2.88154	3.05914	0.321167	0.211102	0.282677	0.200493	0.422821
TGME49_010260	glycerol-3-phosphate dehydrogenase, putative	32.2433	11.323	14.5602	43.8264	11.3417	16.5785	40.7145	9.23198	13.711	30.3377	8.1031	14.2248	19.7533	13.7608	15.0938	16.6779	9.67377	9.07144
TGME49_010270	hypothetical protein, conserved	20.2458	34.0575	48.8647	17.0108	28.2915	31.2514	24.795	33.7484	30.0604	33.6192	50.2869	39.6555	13.0014	26.3522	26.9683	28.6446	52.1782	50.431
TGME49_010280	PEK kinase	1.16642	2.87498	5.31922	0.826914	3.2644	5.90727	2.67673	9.11706	8.08819	12.8781	11.7376	11.7549	4.91648	7.5186	3.48319	9.42256	17.4429	17.0666
TGME49_010290	hypothetical protein	19.496	24.1056	31.2842	17.8377	25.2363	23.3623	10.4252	13.599	12.1972	10.4634	19.4832	11.9836	6.88307	11.9655	14.8827	10.8359	14.1347	16.9897
TGME49_010300	zinc finger (CCCH type) protein, putative	130.64	146.624	233.595	132.188	137.733	164.146	58.3245	69.7187	80.7521	70.9531	97.8926	85.8975	60.4617	64.6451	129.881	76.04	63.3056	104.206
TGME49_010310	hypothetical protein	73.3181	79.5265	136.722	108.562	106.846	97.489	94.39	95.4609	102.119	106.925	105.877	83.2446	83.3397	77.3765	112.94	68.8789	49.4716	73.3403
TGME49_010320	SRS37A	0.0833161	0.619227	0.180313	0.354392	0.0837026	0.152446	0	0.38307	0	0.742965	0.655398	0.0914776	0	0.156466	0	0.188451	0.350862	0.269068
TGME49_010330	SRS37B	0	0.088461	0.0450782	0	0.209256	0.190557	0.281761	0.268149	0.173009	0.309569	0.595816	0.182955	1.31106	0.0823505	0.316654	0.376902	0.0501232	0.153753
TGME49_010340	hypothetical protein	0	0	0	0	0	0.0381114	0	0	0.0865047	0	0.119163	0.0914776	0	0.172936	0	0	0.0501232	0
TGME49_010350	hypothetical protein	3.83254	6.32496	14.6053	2.83513	6.48695	10.6712	8.45283	12.1433	18.858	11.0826	22.4623	25.2936	4.69797	11.9161	5.54144	14.9819	37.4921	33.2491
TGME49_010360	DEAD/DEAH box helicase, putative	35.8259	39.6748	50.1269	47.7247	52.7745	40.7792	39.3057	48.42	41.7818	51.5122	48.0824	35.8135	46.3897	75.4001	75.4163	43.0611	51.0254	69.9577
TGME49_010370	RNA helicase-1	234.285	363.221	462.998	181.212	257.636	580.78	259.079	407.778	489.919	283.255	426.485	512.961	148.762	178.017	116.37	306.422	349.258	334.874
TGME49_010380	hypothetical protein	70.902	59.0477	101.516	65.3262	44.8646	115.706	102.42	95.0013	116.133	126.675	97.4756	138.268	71.0158	55.1666	62.5391	79.2437	71.6761	80.3745
TGME49_010390	WD domain, G-beta repeat-containing protein	27.4943	19.948	16.4535	18.074	17.2427	15.0921	22.1182	20.5325	17.647	14.1163	18.232	17.7924	36.7315	29.992	25.5962	18.5624	22.9063	24.2161
TGME49_010400	hypothetical protein	0.41658	0.398075	0.270469	0.826914	0.544067	0.26678	11.4113	6.12911	5.49305	4.5197	4.94528	5.5344	3.1684	0.527043	0.422205	0.0942256	0.501232	0.153753
TGME49_010410	high mobility group protein	44.9907	47.1497	77.85	50.7961	59.8055	63.5698	27.6126	38.4985	61.5048	63.7711	77.8136	104.376	23.4024	48.768	26.0711	72.1768	123.754	137.263
TGME49_010420	hypothetical protein	12.8307	18.1787	33.1325	6.02466	14.2713	34.3765	20.5686	30.7988	45.7177	40.2439	48.559	56.6704	27.8819	22.844	9.86904	46.4532	52.5792	42.2821
TGME49_010430	DnaJ domain-containing protein	21.8288	38.7459	46.7461	21.2635	34.2762	43.0659	30.8528	57.5371	65.1813	48.1689	71.915	76.8412	18.3985	36.8765	23.5907	34.3923	100.798	91.9828
TGME49_010440	hypothetical protein, conserved	72.6516	66.1688	70.0064	59.5378	62.9862	62.7314	76.3573	74.2389	54.5845	65.9381	66.6719	53.0113	68.6122	50.8185	65.7584	52.0125	50.8249	53.6599
TGME49_010450	hypothetical protein	2.33285	1.54807	0.811407	3.42578	2.59478	0.80034	4.64906	1.41736	4.45499	5.07693	3.75364	6.99804	0	0.634099	0.263878	0.188451	0.451108	0.461259
TGME49_010460	hypothetical protein	0	0	0	0	0	0	0	0	0.216262	0.0619137	0	0.640343	0	0.0658804	0	0	0	0
TGME49_010470	hypothetical protein	0	0	0	0	0	0	0.704403	0.306456	1.03806	0.742965	0.178745	1.82955	0.611828	0.172936	0.0527756	0.659579	0.150369	0.653451
TGME49_010480	hypothetical protein	0.499896	0.353844	0.405704	0.472522	0.711472	0.228668	1.83145	1.30244	7.95843	6.68668	1.13205	10.154	0.961444	0.93056	0.897185	4.61705	2.65653	8.84081
TGME49_010590	hypothetical protein	0.666528	0.0442305	0.135235	0.826914	0	0.152446	13.3837	0.727832	7.65567	23.0938	1.13205	7.82134	5.20054	0.724684	4.96091	11.2128	0.701724	5.84262
TGME49_010690	40s ribosomal protein S6, putative	1156.59	1027.96	959.534	949.415	847.907	1229.63	1168.6	1480.95	1289.83	1035.26	1326.41	1251.51	1381.81	1490.98	1283.29	1516	1479.84	1365.9
TGME49_010700	hypothetical protein	235.035	203.903	279.124	237.679	190.256	245.857	225.55	246.965	299.047	277.931	269.666	291.631	152.433	136.685	230.471	219.169	163.903	213.333
TGME49_010710	hypothetical protein	17.1631	10.2172	21.4121	14.6482	12.0532	18.2554	7.74843	14.0203	25.8649	18.3265	16.3849	25.6137	7.5823	7.17273	19.4214	16.0183	12.0797	16.7975
TGME49_010720	hypothetical protein	21.5789	24.946	48.2787	19.4915	27.8729	40.0551	18.878	32.9057	60.8128	28.6041	39.6814	53.1027	22.288	14.856	45.4398	19.1278	21.9038	37.7464
TGME49_010730	ATP-dependent protease ATP-binding subunit, putative	150.719	77.138	104.221	141.284	78.9315	93.9065	116.931	103.237	95.5444	131.381	100.038	93.2614	97.4774	87.2256	105.921	90.0796	89.4698	113.585
TGME49_010740	hypothetical protein	0	0.0442305	0.0450782	0.118131	0	0.0762228	0.281761	0.344763	1.12456	1.3621	0.71498	1.14347	0	0	0.0527756	0.0942256	0.0501232	0
TGME49_010750	hypothetical protein	46.4904	30.6517	33.2226	42.4089	35.6991	33.3475	40.9962	37.0811	31.4877	34.6717	29.0758	27.9007	38.4796	27.7686	27.6544	31.2829	23.4075	20.257
TGME49_010760	hypothetical protein	57.5714	49.0959	48.3238	67.2163	51.5189	39.9026	64.9459	46.3131	36.8943	86.8031	48.559	38.5578	95.9478	84.4257	69.1888	78.7726	79.8462	73.7246
TGME49_010770	hypothetical protein	2.24953	0.176922	0.586016	1.89009	0.125554	0.571671	54.8025	9.46182	46.9721	24.394	5.1836	38.8322	0.305914	0.172936	1.00274	0.0942256	0.250616	0.307506
TGME49_010780	ubiquitin carboxyl-terminal hydrolase, putative	222.371	164.449	214.302	184.992	153.971	208.965	143.276	178.051	242.862	174.906	191.019	230.981	140.852	160.855	223.557	156.697	178.94	214.908
TGME49_010790	dihydroorotate dehydrogenase	64.7366	42.5497	49.3606	61.4279	38.2521	43.0659	73.6805	60.2568	37.7161	56.0319	58.5687	43.772	32.6891	38.4247	49.5563	35.7115	35.4371	45.2034
TGME49_010800	hypothetical protein, conserved	35.9092	31.9787	34.4397	34.376	34.6947	35.7866	36.6289	47.1559	40.3112	27.3659	50.4061	35.2189	39.4411	61.9687	49.3452	34.2981	48.6195	43.7812
TGME49_010810	hypothetical protein	148.386	115.707	120.314	174.951	169.623	106.598	152.433	161.924	119.852	164.691	159.977	103.873	162.134	145.307	121.542	120.797	143.904	134.995
TGME49_010820	hypothetical protein	9.49803	24.8133	39.2631	5.55213	9.33283	41.046	13.2428	48.1135	60.337	30.3996	49.989	66.2298	16.9345	26.0063	20.3186	47.207	70.3228	61.1938
TGME49_010830	RIO1 family domain-containing protein	2.49948	11.1461	5.95032	2.48074	8.03545	4.6877	2.53585	6.20573	2.42213	1.60976	7.1498	4.4824	3.10284	7.6586	3.95817	1.69606	11.4782	12.0696
TGME49_010840	arginyl-tRNA synthetase, putative	46.9069	55.4208	75.4158	50.7961	61.0192	73.9742	44.2365	68.761	58.6934	57.0845	82.9376	80.5918	68.7651	77.4918	63.7529	75.5689	111.775	109.088
TGME49_010950	oocyst wall protein, putative	0.583212	0.707688	0.946642	0.590653	0.753323	1.10523	1.83145	1.22582	1.08131	2.10507	1.6087	1.55512	0.043702	0.76586	0.527756	0.376902	1.05259	0.461259
TGME49_010960	replication factor C subunit, putative	15.1635	16.7191	17.4903	10.5136	17.6194	15.7781	15.7786	20.7624	15.5276	21.2364	25.3222	21.0398	14.4654	17.4995	16.466	15.2645	19.2473	27.4065
TGME49_010970	hypothetical protein, conserved	0.166632	0.0442305	0.0901563	0.472522	0.33481	0.114334	2.81761	1.91535	1.9031	1.54784	1.84703	1.37216	0.240361	0.872915	0.422205	0.282677	0.451108	0.115315
TGME49_010980	hypothetical protein, conserved	52.5724	43.9651	62.9742	49.0242	43.609	61.0164	56.2113	55.2386	67.1709	53.9888	67.8039	67.1903	67.8037	79.7811	94.5211	56.0642	70.5233	93.8663
TGME49_010990	hypothetical protein	0.499896	0.221153	0.450782	2.24448	0.376661	1.71501	5.0717	1.03429	1.16781	3.96248	0.71498	2.05825	1.57327	1.66348	0.580532	1.22493	0.902217	0.615013
TGME49_011000	hypothetical protein	1.08311	1.10576	0.811407	1.65383	0.962579	1.3339	2.81761	1.99196	1.03806	5.20075	2.97908	1.87529	0.109255	2.79168	1.16106	0.84803	1.10271	0.768766
TGME49_011010	hypothetical protein	85.8988	197.932	179.501	83.5183	192.767	180.839	126.088	241.142	235.725	92.8706	231.058	214.515	102.547	249.835	225.141	72.9306	247.959	279.139
TGME49_011020	RNA-binding protein, putative	180.463	144.236	113.372	204.248	133.087	105.187	81.429	87.2633	76.3404	91.0132	74.7154	81.6895	95.6419	72.5672	114.154	71.423	50.1733	89.984
TGME49_011030	hypothetical protein	71.8184	59.3131	63.1545	70.4058	59.094	78.3189	64.9459	47.7688	52.8976	99.8049	113.324	118.463	37.256	43.8352	10.1857	64.8272	176.684	131.459
TGME49_011040	Sec61beta family protein	112.727	129.993	140.824	127.817	120.699	160.144	115.945	138.633	125.605	135.529	163.135	162.418	86.0493	155.371	100.221	145.107	289.862	204.53
TGME49_011050	AAA family ATPase domain-containing protein	0.249948	0.265383	0.0450782	0.945044	0	0.343003	2.67673	0.689525	1.25432	4.27205	1.54912	1.46364	0	0.362342	0.211102	0.0942256	0.300739	0.461259
TGME49_011060	hypothetical protein	21.6622	14.9057	15.1012	21.3816	14.7316	11.8526	24.9359	16.0123	13.0622	21.4841	18.1724	19.0273	31.7932	13.1761	10.4496	23.9333	22.1544	15.26
TGME49_011070	hypothetical protein	15.83	12.2519	12.3063	12.0493	10.0025	10.8618	15.4969	14.978	9.81828	10.773	13.5846	14.8651	13.2417	8.49857	10.1857	13.6627	15.7387	13.3381
TGME49_011080	hypothetical protein	0.333264	0.663458	0.180313	0.945044	0.837026	0.114334	1.26792	3.02625	0.994804	2.84803	4.17071	1.23495	0.393318	0.123526	0.0527756	0	0	0.0384383
TGME49_011090	cysteine desulfurase, putative	94.3138	66.7881	69.2851	91.6693	54.4485	65.0562	105.097	79.8317	58.3474	79.3115	61.4287	45.6016	84.8475	64.5875	78.6884	55.122	54.6844	56.8887
TGME49_011100	hypothetical protein	12.914	10.6596	16.138	14.2938	10.6302	11.3572	12.3975	9.11706	11.0726	12.6304	12.0355	10.7944	6.53345	6.91744	14.8827	11.7782	10.9269	12.3003
TGME49_011210	hypothetical protein	59.321	50.1574	54.4995	55.4032	51.6026	49.6973	32.4025	48.0752	35.986	48.3546	61.3691	36.1337	35.792	30.7414	61.1141	33.3559	46.2136	50.3926
TGME49_011220	hypothetical protein	14.1637	16.2326	19.4287	13.7031	16.1127	17.8743	13.5245	22.0265	25.3891	19.6886	21.8665	29.6387	10.3137	12.1467	17.9965	9.42256	21.2522	25.4077
TGME49_011230	translation initiation factor eIF-2B subunit alpha, putative	62.4037	44.142	65.3183	59.5378	33.1881	62.8457	34.234	38.3453	58.6069	49.9025	38.2514	64.4002	22.5284	38.0459	60.1114	45.4167	35.7879	54.7746
TGME49_011240	peptidyl-tRNA hydrolase PTH2 domain-containing protein	15.1635	12.5172	10.3229	19.019	11.6347	8.61318	14.2289	10.7259	10.1643	6.99625	11.9163	8.3702	18.1363	12.4596	12.93	5.93621	11.5283	16.3363
TGME49_011250	hypothetical protein	62.737	49.1401	71.7194	54.6944	48.4638	74.7746	57.1975	54.5108	70.1121	75.0394	51.836	70.392	44.882	52.8525	53.0922	66.7117	66.1626	66.7289
TGME49_011260	Rhoptry kinase family protein ROP26 (incomplete catalytic triad)	1050.03	598.439	531.021	780.843	444.712	679.869	688.765	684.43	619.633	919.667	764.969	747.143	567.034	376.564	259.867	732.604	825.679	751.968
TGME49_011270	sushi domain-containing protein / SCR repeat-containing protein	14.8303	8.4038	12.3514	18.074	8.57951	13.9488	42.405	29.3048	160.25	50.7073	34.6169	155.649	93.4349	185.173	274.064	96.3928	144.505	184.811
TGME49_011280	hypothetical protein	26.7445	13.3576	14.966	33.0765	15.4013	14.3299	92.1359	54.6257	186.85	106.615	53.9214	171.566	255.045	330.942	315.07	192.503	236.531	300.434
TGME49_011290	hypothetical protein	263.612	390.467	446.048	153.097	208.419	577.731	506.606	409.693	715.697	571.154	579.074	829.885	315.966	241.056	138.958	532.092	643.381	563.044
TGME49_011300	hypothetical protein	39.4085	22.7787	20.5556	39.81	20.3816	19.3606	32.5434	23.4056	27.4652	29.5948	22.3431	20.6282	30.0014	14.749	15.1466	16.3952	18.8463	16.6438
TGME49_011310	hypothetical protein	77.9838	78.5092	77.2189	73.8316	79.0571	71.8781	46.7723	52.0592	70.4148	50.8312	53.3256	53.7888	65.9245	58.5265	83.5965	54.3682	49.4214	48.8935
TGME49_011320	C protein immunoglobulin-A-binding beta antigen	1.08311	0.353844	0.225391	2.95326	0.878877	0.190557	25.3585	8.08277	10.0778	19.9362	6.85189	6.81508	0.21851	0.93056	0.686083	1.13071	0.902217	0.384383
TGME49_011330	methionine aminopeptidase, putative	0.583212	0.619227	1.0368	1.06317	0.795174	0.647894	7.18491	2.64318	8.52071	6.12946	3.69406	9.14776	3.32135	2.61051	1.26661	0.84803	5.86441	10.3783
TGME49_011340	hypothetical protein	230.369	172.411	211.372	218.66	154.724	180.839	188.639	178.664	185.12	199.981	182.677	169.188	122.781	95.4195	133.892	124.66	108.467	111.625
TGME49_011350	CBS domain-containing protein	147.303	112.567	136.046	148.726	105.382	123.443	120.03	122.889	180.795	139.058	121.844	153.728	113.45	105.227	156.585	108.642	112.476	133.804
TGME49_011360	hypothetical protein	0	0	0.0450782	0	0.125554	0.0381114	1.69057	0.651218	0.129757	2.7242	0.417071	0.320172	0.21851	0.304697	0.263878	0.188451	0.300739	0.0384383
TGME49_011370	hypothetical protein	0.583212	0.265383	0.0450782	0.354392	0.209256	0.190557	0.563522	0.038307	0.173009	0.99062	0	0.457388	0.021851	0.0823505	0.316654	0	0.100246	0.0384383
TGME49_011380	hypothetical protein	0	0	0	0	0	0	0	0	0	0.123827	0	0	0	0	0	0	0	0
TGME49_011390	hypothetical protein	23.8284	11.4115	10.0524	15.1207	9.83505	6.97439	4.64906	6.70372	3.24393	6.37711	7.74561	5.21422	0.786636	2.90697	3.53596	3.20367	6.61626	5.11229
TGME49_011400	helicase, putative	10.0812	19.4172	20.3303	8.97792	20.7164	19.7417	9.439	26.6616	17.6037	7.05817	26.8117	14.4077	3.40876	18.8994	20.4242	7.91495	15.5382	16.1825
TGME49_011410	hypothetical protein, conserved	30.7436	19.1076	26.0552	21.8541	17.9123	21.7616	10.2843	14.7482	13.4082	13.621	21.7473	22.0461	11.6684	20.25	27.3905	19.7874	28.2193	36.9776
TGME49_011420	hypothetical protein	290.19	275.512	248.245	242.522	235.246	283.473	372.77	345.376	331.443	285.608	350.221	351.503	340.526	330.283	300.029	296.999	328.758	309.813
TGME49_011430	leucine rich repeat protein, putative	0.583212	0.398075	0.180313	0.708783	0.167405	0	0.422642	0.153228	0.692038	1.54784	0.595816	1.46364	0.43702	0.263522	0.897185	0.376902	0.300739	0.0384383
TGME49_011440	hypothetical protein, conserved	51.2394	56.2612	66.4001	64.7355	62.1073	66.3901	36.7698	39.0731	40.2679	46.0638	55.8876	52.6454	42.5439	86.6574	93.6767	56.9122	79.8462	93.405
TGME49_011450	hypothetical protein, conserved	23.3285	28.396	19.1131	18.6646	20.7582	15.397	7.04403	15.1312	10.1211	12.3208	21.6281	14.8651	9.24298	11.6361	11.1357	14.2281	26.2645	21.9098
TGME49_011460	hypothetical protein	233.285	274.848	325.78	247.602	258.892	325.014	234.848	235.703	225.388	227.285	235.824	226.27	368.67	293.934	325.625	336.762	212.923	209.412
TGME49_011470	hypothetical protein	3.16601	5.17497	4.77829	2.717	4.10143	2.6678	1.83145	1.72381	0.389271	1.54784	2.68117	0.914776	5.20054	21.5017	13.1939	12.1551	18.5456	17.7201
TGME49_011480	GTP-binding protein EngA , putative	22.3287	26.6268	29.8868	27.7607	27.7055	25.0011	147.079	117.947	295.111	140.111	115.648	247.721	76.6533	69.1497	71.9331	45.6052	59.7969	56.8118
TGME49_011590	hypothetical protein	13.0806	35.2075	32.862	17.8377	32.9788	31.2514	25.922	38.5751	33.3476	18.0788	35.9873	30.4163	20.0155	39.1082	33.5653	15.6414	26.8159	32.0191
TGME49_011600	hypothetical protein	86.3154	124.288	160.298	99.9384	123.043	121.804	86.5007	128.482	123.788	95.2852	132.748	122.809	69.2458	132.345	148.194	77.6419	92.6276	120.85
TGME49_011610	hypothetical protein	30.1604	30.0325	39.9393	33.5491	31.3048	31.9755	39.1648	22.4862	29.1521	32.6905	26.7522	28.8154	33.3009	43.1764	53.9894	43.1553	30.7756	38.8996
TGME49_011620	hypothetical protein	32.3266	42.3728	47.2419	31.7771	46.3712	34.7957	34.6566	32.9057	36.0725	29.0995	39.741	35.4933	42.1724	64.0522	62.4863	34.4866	44.7099	50.8154
TGME49_011630	hypothetical protein	1528.93	1871.88	1368.71	1325.42	1898.37	1545.84	995.744	1465.13	1007.43	674.364	1171.02	799.423	1384.39	2076.71	1949.11	841.246	1165.21	967.838
TGME49_011640	hypothetical protein	173.714	132.692	139.382	194.088	125.01	114.106	232.876	237.158	326.469	240.597	228.615	309.972	70.7317	105.063	143.022	102.517	105.66	127.692
TGME49_011650	hypothetical protein	34.5762	21.9826	32.5915	36.6205	28.417	21.4567	57.0566	47.3857	40.96	58.1989	44.9841	42.9945	33.8691	30.3709	29.0794	29.4926	35.5373	36.8239
TGME49_011660	hypothetical protein	12.3308	10.8365	8.8804	10.5136	11.1743	8.49884	13.8063	12.7179	9.51552	10.4015	12.2142	8.64463	7.29824	10.1209	10.6607	10.3648	7.16761	8.95612
TGME49_011670	S1 RNA-binding domain containing protein	194.626	170.907	173.641	207.91	200.468	178.895	198.642	222.487	187.412	200.353	207.046	180.623	185.165	191.3	207.566	138.229	167.913	158.25
TGME49_011680	protein disulfide isomerase	867.07	986.163	877.717	858.809	910.642	980.683	768.222	1217.93	943.723	970.993	1255.21	1232.75	705.285	915.91	919.351	1203.35	1392.57	1359.99
TGME49_011690	ATP-dependent helicase, putative	88.0651	66.3458	88.7589	82.2188	56.834	86.0556	69.595	64.9303	84.2988	81.1689	78.1115	101.22	57.2278	56.6818	91.1434	53.9913	57.1404	75.4159
TGME49_011700	SAC3/GANP family protein	84.1492	106.817	133.296	79.8562	104.168	116.011	91.7132	142.808	154.411	105.315	155.21	141.516	93.4349	134.347	171.257	82.9185	141.247	161.249
TGME49_011710	TB2/DP1, HVA22 domain-containing protein	311.935	258.881	195.279	282.923	244.202	183.087	437.575	359.856	256.789	382.193	343.071	252.89	281.332	182.406	149.144	220.676	197.886	140.953
TGME49_011720	hypothetical protein	29.4939	101.774	115.625	39.5737	94.6257	82.7399	89.0365	108.485	49.87	87.2984	147.405	83.9764	63.7175	96.2183	63.6474	86.2164	141.748	143.529
TGME49_011730	SET domain-containing protein	22.662	29.4133	39.9843	35.0848	43.609	28.0881	34.0931	18.0809	17.3009	53.9269	46.6524	35.8135	26.4834	68.8862	52.4589	56.2527	126.912	113.739
TGME49_011740	hypothetical protein	2.99938	0.221153	2.11867	3.42578	0.209256	1.75312	5.91698	0.612911	1.60034	11.2064	0.536235	3.75058	5.55016	0.428223	0.369429	1.79029	0.551355	1.92191
TGME49_011840	hypothetical protein	30.2437	0.398075	3.06532	31.8952	0.585918	1.82935	507.17	27.3512	287.585	660.743	20.1982	228.145	41.2984	0.362342	1.58327	5.27663	0.0501232	0.730328
TGME49_011850	hypothetical protein	131.806	75.5899	77.4443	119.548	73.156	81.9014	181.877	141.659	113.364	197.133	113.98	113.707	212.13	115.949	99.8514	190.524	116.035	79.1444
TGME49_011860	hypothetical protein	32.4099	42.9921	36.2428	36.8567	39.0472	43.7138	61.0013	57.4221	54.6277	38.758	55.113	57.3107	50.017	48.0927	47.4453	27.6081	45.8627	40.5908
TGME49_011870	hypothetical protein, conserved	31.7434	31.3152	28.4443	27.17	30.3422	21.2662	24.3723	26.4318	21.8857	22.7843	21.5686	18.8901	21.9603	22.7946	25.8073	23.7448	21.1019	19.911
TGME49_011880	hypothetical protein, conserved	27.161	15.7018	17.5805	29.1782	15.9872	14.4442	16.6239	12.0667	14.4463	20.3077	12.393	13.127	13.9409	9.56089	16.4132	27.6081	9.07229	12.3003
TGME49_011890	hypothetical protein	132.473	97.8821	152.184	159.949	88.2643	112.772	144.262	86.8802	144.074	148.779	116.482	127.748	132.461	68.9191	187.67	131.822	56.7895	101.17
TGME49_011900	hypothetical protein	52.6557	50.2459	43.3652	55.8757	50.7237	35.9009	79.1749	66.6158	35.4669	58.1989	55.6492	33.6638	64.0235	36.893	50.2424	45.511	36.7904	36.0167
TGME49_011910	kinesin motor domain-containing protein	0.166632	0.088461	0.0450782	0.118131	0	0.0381114	5.7761	0.957674	1.16781	3.65291	0.476653	1.50938	0.021851	0.139996	0.263878	0.942256	0.451108	0.422821
TGME49_011920	hypothetical protein	0	0	0	0	0	0	1.40881	0	0	1.91933	0	0	0.21851	0	0.0527756	0	0	0.115315
TGME49_012030	hypothetical protein	0	0	0.0450782	0	0	0	2.81761	0.0766139	0.0865047	3.40526	0	0.137216	0.43702	0	0.158327	0	0	0.345945
TGME49_012040	hypothetical protein	0.166632	0.0442305	0	0.236261	0.0418513	0	0.704403	1.1109	1.64359	1.05253	1.37038	2.19546	0	0	0.0527756	0	0.150369	0.0384383
TGME49_012050	hypothetical protein	0	0	0	0	0	0	0	0.153228	0.216262	0.185741	0.0595816	0.457388	0	0	0	0	0	0
TGME49_012060	hypothetical protein	0	0	0	0	0	0	1.26792	0.114921	0.432524	0.185741	0.119163	0.594604	0	0.0247051	0.0527756	0	0	0
TGME49_012070	meiosis-specific nuclear structural protein 1, putative	0.0833161	0	0.0450782	0.118131	0	0	2.67673	0.842753	2.16262	3.591	0.655398	2.37842	0	0	0	0	0	0.0768766
TGME49_012080	meiosis-specific nuclear structural protein 1, putative	0.0833161	0	0.0450782	0	0	0	1.83145	0.536297	1.29757	3.03377	1.07247	1.55512	0	0	0	0	0	0
TGME49_012090	hypothetical protein	33.9929	46.619	48.7295	33.6672	51.6445	48.5539	43.673	71.2126	39.6624	48.107	63.5736	48.3917	35.6171	68.038	56.9449	39.669	49.8224	57.4268
TGME49_012100	molybdenum cofactor synthesis protein, putative	34.7428	35.8267	27.6329	30.5958	29.5051	30.2986	21.6956	29.3431	25.3026	13.9925	23.8327	20.4452	32.1647	28.0733	32.5098	19.1278	20.0994	20.5645
TGME49_012110	hypothetical protein	0.41658	0.973071	1.71297	0.590653	0.920728	1.56257	0.845283	0.651218	0.908299	0.557224	0.655398	1.50938	0.065553	0.411752	1.68882	0.84803	0.651601	1.26846
TGME49_012120	jmjC domain-containing protein	13.9971	11.5884	11.4949	10.9861	9.08173	10.0614	8.73459	10.6876	11.5916	10.2158	13.5846	10.7029	11.144	9.52795	15.3577	8.38608	10.3755	8.68705
TGME49_012130	patatin-like phospholipase domain-containing protein	56.6549	74.9265	82.6283	67.2163	74.9138	72.6785	95.517	113.082	93.8144	100.734	107.366	85.623	80.8269	93.8301	112.412	72.7421	103.404	99.5552
TGME49_012140	hypothetical protein	73.9013	47.1497	61.7571	72.7684	54.323	62.7695	28.8805	51.7527	52.0758	45.3209	52.6106	41.5308	11.4499	29.0697	105.551	19.8816	40.6499	62.0394
TGME49_012150	hypothetical protein	55.4885	40.4709	43.0046	68.1613	38.2521	43.8662	76.7799	62.6702	63.9702	76.773	61.5478	69.34	24.0143	17.5324	36.2568	20.2585	33.9835	46.1259
TGME49_012160	hypothetical protein	5.08228	3.98075	2.16375	10.1592	6.57065	1.94368	38.3195	31.0286	6.87712	41.9775	24.5476	13.127	4.30465	11.562	5.01368	3.76902	7.21774	5.34292
TGME49_012170	hypothetical protein	19.9959	27.821	29.8417	26.8156	27.2033	35.4436	50.0126	41.0651	30.7092	51.2646	34.2594	32.4288	17.3934	37.1071	36.2041	26.1005	42.7049	46.5872
TGME49_012180	hypothetical protein	0.583212	1.14999	0.540938	1.18131	0.711472	0.381114	5.49434	4.48191	6.14183	4.70544	5.60067	5.44292	0	0.494103	0.47498	1.03648	0.852094	0.192191
TGME49_012190	RNA recognition motif domain containing protein	278.609	152.197	195.008	337.853	190.381	147.987	209.067	188.509	189.359	311.24	177.732	190.777	202.734	168.291	259.445	197.779	136.285	185.003
TGME49_012200	hypothetical protein	95.0636	31.7575	33.0423	123.21	32.8114	20.0085	40.5736	17.7361	18.0362	30.5235	16.1466	15.8714	122.409	32.4461	47.8147	60.7755	20.4001	27.714
TGME49_012210	hypothetical protein	80.4833	78.7745	109.585	75.8398	77.6341	112.924	95.3761	81.9769	100.043	100.981	86.5721	103.05	99.4658	86.6986	84.7576	105.25	105.61	101.093
TGME49_012220	hypothetical protein, conserved	108.061	108.099	112.74	116.949	113.124	107.169	87.0642	99.8662	138.364	122.032	119.938	134.975	88.0377	122.356	139.908	110.432	144.204	168.513
TGME49_012230	tRNA-Lys	0	0	0.180313	0.118131	0	0.228668	0.140881	0	0.519028	0.371482	0	0.640343	0	0	0.316654	0	0.0501232	0.538136
TGME49_012240	tubulin beta chain, putative	1.08311	0.398075	0.135235	2.59887	0.251108	0.190557	16.3421	5.43959	19.9393	17.5835	13.108	16.6032	1.63883	4.25752	2.69156	4.61705	7.66884	4.80479
TGME49_012250	XPG N-terminal domain containing protein	303.437	182.318	239.14	288.711	174.227	225.086	312.473	209.884	262.109	365.415	205.616	266.932	360.542	227.411	250.948	397.915	210.417	267.261
TGME49_012260	hypothetical protein	137.471	146.624	129.555	180.267	171.046	113.763	90.868	80.0999	72.1882	107.916	93.4836	79.0366	153.132	204.641	184.028	170.077	204.803	196.766
TGME49_012270	hypothetical protein, conserved	1340.97	1338.68	1343.1	1467.3	1429.39	1377.96	2323.82	1927.99	1600.73	2310.81	1519.69	1429.29	2221.48	1797.28	1570.44	2010.59	1122.66	1062.4
TGME49_012280	hypothetical protein	57.8213	25.9191	17.4002	77.6117	34.6529	13.0341	133.977	53.9362	41.3492	90.1464	41.2901	38.5121	36.9064	26.4922	23.0102	20.9181	12.1298	6.68826
TGME49_012290	40s ribosomal protein s19, putative	506.145	592.689	627.533	371.639	509.414	811.582	628.75	866.657	777.245	649.908	855.592	802.442	809.34	1228.26	1006.22	1142.3	1460.94	1152
TGME49_012300	hypothetical protein	2244.95	1902.13	1885.8	2442.58	1909.59	1938.77	2127.3	1560.86	1797.26	1840.94	1373.3	1637.59	2027.69	1761.11	1810.78	1587.42	1159.95	1229.45
TGME49_012310	vacuolar ATP synthase 16 kDa proteolipid subunit, putative	614.456	115.619	307.433	832.584	136.896	268.685	708.77	99.0235	262.412	694.301	128.637	343.544	650.024	131.761	237.965	793.662	180.243	338.718
TGME49_012410	dense granule protein GRA11, putative	15.2468	9.59802	29.9319	38.3924	17.3683	14.7872	18.3145	3.71578	3.37368	25.5085	8.22227	5.80883	16.6286	14.9054	13.1939	16.301	8.52094	17.6047
TGME49_012420	hypothetical protein	4.08249	0	7.93376	7.32409	0	5.14504	4.50818	0	0.692038	6.50094	0	1.82955	7.99747	0	5.59421	4.14593	0	6.30388
TGME49_012620	hypothetical protein	0	0	0	0	0	0	0	0	0	0	0	0	0	0	0	0	0	0
TGME49_012720	hypothetical protein, conserved	8.99813	0	0.0450782	7.32409	0	0	13.6654	0	0	17.3978	0	0	14.0939	0	0	10.9302	0	0
TGME49_012730	hypothetical protein	13.8305	0	0	10.5136	0	0	15.9195	0	0	17.4597	0	0	4.63241	0	0	5.37086	0	0
TGME49_012740	phenylalanine-4-hydroxylase, putative	0.833161	0.0442305	1.4425	0.708783	0	2.78213	12.1157	0.191535	4.15223	10.6492	0.238327	3.8878	1.35476	0	1.53049	1.50761	0.150369	1.19159
TGME49_012750	tRNA-Met	0.999793	0	0.721251	1.65383	0	0.152446	3.24025	0	0.475776	1.54784	0	0.228694	3.32135	0	0.897185	1.97874	0	0.884081
TGME49_012760	hypothetical protein	31.1602	26.2287	21.0064	30.3595	22.0138	19.1319	53.8164	23.7886	26.0812	33.1238	20.6748	23.1896	70.1854	33.2449	33.5125	41.9304	25.6129	24.6774
TGME49_012770	hypothetical protein	23.2452	21.1864	233.73	31.1865	47.6268	146.348	127.215	75.1583	195.111	308.888	232.964	240.266	135.083	157.413	33.6181	259.497	377.177	329.685
TGME49_012780	hypothetical protein	0.0833161	0.221153	1.30727	0.472522	0.33481	1.3339	3.24025	1.53228	8.13144	5.13884	5.06444	12.8983	0.087404	1.07056	0.633307	1.88451	4.00985	3.6132
TGME49_012790	hypothetical protein	3.83254	4.59997	21.6826	1.89009	5.69177	11.5859	33.9522	36.315	101.081	68.3528	86.7509	157.25	10.0733	17.6395	4.69703	24.6871	61.1503	54.3133
TGME49_012800	ppg3, putative	8.58155	17.1614	16.0929	9.21418	13.1413	14.7872	3.80377	7.12509	3.89271	7.73922	10.3672	6.86082	9.87666	16.7254	14.3022	8.95143	24.7608	26.7146
TGME49_012810	hypothetical protein	5.74881	3.80382	2.61453	7.32409	6.48695	2.47724	30.0076	23.7503	31.7905	30.833	38.5493	43.6806	4.61056	7.85624	14.7772	3.76902	8.27032	6.227
TGME49_012820	ubiquitin family domain-containing protein	54.3221	42.019	59.0073	35.2029	39.2146	56.1	33.5296	49.8757	44.8959	43.8968	47.0099	37.2771	25.5657	37.5765	47.6564	27.2312	38.244	46.3566
TGME49_012830	expressed protein JLP1	0.0833161	0.574997	0.450782	0.236261	0.418513	0.381114	0.140881	0.344763	0.519028	0.371482	0.178745	0.228694	1.61697	0.288227	0.47498	0.0942256	0.150369	0.23063
TGME49_012840	hypothetical protein	71.5685	41.9748	44.1315	62.9636	40.0935	36.93	41.9824	47.0026	46.799	63.9569	49.8102	34.7158	47.6571	46.7421	50.9812	36.0884	39.1462	47.0485
TGME49_012850	hypothetical protein	98.5629	113.451	115.31	96.0401	114.505	110.066	84.1057	144.915	116.565	108.101	130.663	100.991	73.922	129.051	112.94	74.8151	114.531	107.012
TGME49_012860	hypothetical protein	12.914	31.2267	34.7553	10.9861	35.2806	30.6416	12.6792	38.1537	32.3095	12.7542	43.8521	29.776	17.2841	61.1535	72.9359	15.3588	49.9227	59.1181
TGME49_012870	hypothetical protein	41.8247	55.5977	62.5234	39.4556	49.6356	58.8821	64.2415	87.9145	84.9909	71.758	89.9087	95.091	44.0953	70.5661	56.5227	62.1889	108.817	99.5167
TGME49_012880	hypothetical protein	35.6593	118.405	168.818	28.942	118.272	151.683	35.0793	214.327	235.336	57.3321	253.282	232.262	30.8318	163.095	153.894	45.1341	254.325	247.543
TGME49_012890	hypothetical protein	8.49824	18.5768	44.2217	10.7499	20.5071	30.8702	13.2428	33.825	45.1987	18.636	44.6862	50.7701	4.87278	23.5605	32.932	15.0761	47.3664	51.1229
TGME49_012900	hypothetical protein	60.1542	123.669	124.506	78.2024	138.988	94.6687	110.169	149.014	88.6241	116.15	134.118	86.2176	108.774	185.017	165.082	84.6146	139.092	148.871
TGME49_012910	rhomboid family domain-containing protein	13.5805	1.41538	3.38086	9.56857	4.68734	1.56257	5.21258	0.574604	0.865047	5.8818	1.6087	0.640343	4.04244	1.67995	2.05825	1.13071	0.852094	0.730328
TGME49_012920	hypothetical protein	157.051	114.955	80.3744	168.218	144.178	74.241	130.315	101.935	84.0393	104.882	86.453	66.6872	57.8833	90.2479	66.9195	54.9335	66.6638	59.6178
TGME49_012930	NifU-like domain-containing protein	1.49969	3.71536	4.82336	0.590653	2.84589	6.05971	0.986164	7.92954	5.92557	1.85741	8.28185	6.03752	1.74808	4.1587	4.85535	3.2979	8.57106	7.7261
TGME49_012940	hypothetical protein	3.58259	5.13074	7.88868	5.78839	7.99359	7.50795	21.5547	6.01419	90.0946	26.6229	10.7247	95.3654	0.65553	5.59983	6.80805	4.71128	12.1799	14.8372
TGME49_012950	ADP-ribosylation factor domain-containing protein	3.58259	5.92689	10.7737	2.36261	5.02215	10.5569	11.834	10.8792	22.0154	10.5253	11.3205	20.2623	1.44217	4.2987	3.48319	6.40734	11.0772	14.9525
TGME49_012960	hypothetical protein, conserved	82.6495	61.3919	59.2327	61.9004	67.6317	63.7985	75.2302	93.5073	82.4822	83.1501	84.6655	79.494	93.6097	98.2524	80.0606	73.6844	81.7509	79.1444
TGME49_012970	protein kinase (incomplete catalytic triad)	1.16642	0.751919	0.49586	2.717	0.795174	1.25768	10.4252	1.34074	4.06572	7.36773	2.20452	5.94604	2.81878	1.24349	0.422205	0.376902	0.801971	0.653451
TGME49_012980	KH domain-containing protein	132.473	227.079	334.705	137.386	236.836	314.876	316.981	434.209	381.875	316.689	456.336	399.437	243.726	398.568	302.351	261.664	450.056	451.765
TGME49_012990	hypothetical protein, conserved	112.81	106.021	110.532	128.999	109.483	81.6727	131.301	152.921	130.017	160.357	146.332	151.35	122.693	99.0923	144.183	157.545	105.91	115.507
TGME49_013000	activator 1 36 kDa, putative	26.1612	12.0307	20.195	28.1151	14.2294	18.9033	28.7396	12.2199	29.2386	36.9625	15.1933	34.9444	21.2392	13.3655	20.8991	18.4682	16.2399	26.5224
TGME49_013010	hypothetical protein	12.2475	17.6037	19.2484	12.1674	19.2097	16.5404	81.5698	142.655	28.0275	101.91	159.143	44.1837	15.7764	16.4207	9.86904	9.98791	37.7427	30.7122
TGME49_013020	hypothetical protein	11.4143	26.671	29.4811	10.5136	27.4126	16.083	19.5824	33.0206	12.6297	17.1501	31.6974	14.8194	23.2713	34.7437	46.2842	11.4955	20.0994	22.7939
TGME49_013030	hypothetical protein	49.9896	61.7016	63.6955	46.7797	65.2043	55.8713	75.6529	84.2753	55.7523	81.1689	103.672	76.9327	68.6996	82.3917	48.7646	70.7634	127.112	97.4411
TGME49_013040	hypothetical protein	16.08	30.8729	39.6688	17.1289	29.2959	29.0409	24.6541	42.674	30.3632	34.1764	55.0534	36.8655	18.4641	46.9892	49.0285	31.754	64.6589	55.1205
TGME49_013050	hypothetical protein	2658.03	2273.71	1635.75	2558.82	2018.82	2015.26	1973.88	1453.06	2063.74	1303.16	946.931	1559.69	800.949	627.354	643.334	512.587	409.707	306.545
TGME49_013060	WD domain-containing protein	43.0744	53.0766	74.965	29.1782	45.4923	74.8889	21.9774	44.4744	41.8683	20.2458	31.9358	41.5766	37.5837	55.9324	87.3964	40.7054	51.0755	62.6544
TGME49_013070	hypothetical protein, conserved	179.379	85.8072	71.2235	129.589	63.5302	63.3031	111.014	163.877	126.427	164.071	167.961	136.347	197.315	169.601	203.555	195.141	167.261	200.763
TGME49_013080	hypothetical protein, conserved	3.08269	11.0576	9.64673	3.66205	11.8858	8.19395	2.11321	12.5264	13.6677	1.67167	13.4059	11.2517	0.087404	3.97753	8.44409	1.22493	3.60887	2.6138
TGME49_013090	sec1 family domain-containing protein	101.312	69.4419	80.7801	93.3231	79.4756	63.6842	38.0377	35.8553	55.1467	55.8462	48.7974	64.0343	29.4552	32.5861	42.9593	32.4136	40.7501	42.4359
TGME49_013100	YGGT family domain protein	23.3285	18.8422	12.3514	32.0134	17.6612	9.14674	20.1459	9.76828	7.61241	12.2589	9.77139	11.9836	22.2662	11.5702	10.3968	15.3588	12.1298	12.1465
TGME49_013110	hypothetical protein	0.249948	1.19422	0.586016	0.708783	2.05071	0.876562	0.563522	0.344763	0.519028	0.433396	0.238327	0.640343	0.742934	0.88115	1.74159	0	1.15283	0.922519
TGME49_013120	hypothetical protein, conserved	0.666528	1.72499	2.38914	0	2.34367	2.0199	0	0.612911	0.692038	0.49531	0.71498	0.77756	0.721083	3.49166	3.27209	1.41338	7.91946	10.0324
TGME49_013130	hypothetical protein	5.49886	7.51919	7.16743	6.61531	5.56622	8.76562	5.21258	8.58076	10.8563	6.99625	9.11599	9.55941	6.22754	4.05988	7.07193	3.58057	3.10764	3.57476
TGME49_013240	hypothetical protein	17.913	22.4691	16.9945	16.5383	24.483	12.4624	16.7648	19.2301	11.1591	16.5929	29.6717	18.1583	6.09643	16.9477	17.8909	17.2433	33.2317	30.52
TGME49_013250	hypothetical protein	11.9142	10.5269	13.9742	14.7663	21.4279	13.1865	44.8	34.4763	42.7766	51.0169	31.1016	43.2689	31.4436	36.6789	27.76	14.6992	28.2193	27.2527
TGME49_013260	hypothetical protein	12.2475	16.3653	17.896	11.6949	24.3574	19.6274	30.8528	28.4238	45.3285	28.8518	28.7779	40.8447	5.13499	29.7038	29.1321	8.19762	21.7033	19.7957
TGME49_013270	hypothetical protein	19.7459	17.9576	26.8666	26.3431	29.84	30.4129	55.6478	33.3654	69.074	55.97	38.9068	62.4792	24.8664	30.8732	44.0676	15.2645	23.5078	25.3308
TGME49_013280	hypothetical protein	1444.53	2077.95	2075.85	1672.85	2365.64	2275.48	2379.33	2276.58	2401.85	1873.63	1914.54	1833.21	1937.24	1853.49	1709.4	2197.06	1458.73	1059.67
TGME49_013290	hypothetical protein	1.83295	0.973071	1.17203	2.12635	1.17184	1.10523	7.74843	7.73801	3.07092	8.97749	9.05641	3.61337	1.04885	1.49878	1.26661	1.22493	0.801971	0.730328
TGME49_013300	hypothetical protein	30.0771	43.2132	34.1242	17.4833	28.0404	33.6524	24.3723	59.7972	61.2886	22.2889	56.0067	49.9468	8.6967	26.7392	31.8765	17.9029	34.9358	33.4413
TGME49_013310	hypothetical protein	14.3304	13.2692	15.9577	15.0026	14.8572	12.5768	9.29812	11.3772	14.403	9.10132	14.8954	12.258	2.53472	5.06455	8.91908	8.66875	10.4256	9.72489
TGME49_013320	hypothetical protein	4.58238	3.31729	5.95032	6.61531	4.43624	3.69681	3.94466	3.37101	5.88232	5.75798	4.40904	5.12275	4.96018	2.78345	7.59969	7.06692	3.25801	3.88227
TGME49_013330	hypothetical protein	30.9936	43.8767	37.6853	28.2332	41.1398	32.5853	15.6377	42.4824	37.6295	24.8893	48.142	35.1274	11.7777	28.1556	48.5008	21.3892	31.6778	41.5518
TGME49_013340	glucose-methanol-choline oxidoreductase domain-containing protein	8.41492	7.16534	10.6835	7.56035	7.95174	14.2156	34.3749	10.0747	7.82868	24.2702	10.248	7.45542	34.7868	36.2672	22.7463	22.3315	21.4527	13.9531
TGME49_013350	40S ribosomal protein S15, putative	591.544	498.566	421.526	454.448	393.569	553.873	605.927	735.379	631.874	595.796	697.582	720.432	955.151	1033.98	863.092	1154.92	1185.81	926.247
TGME49_013360	leucine rich repeat domain containing protein	0.0833161	0.0442305	0.0901563	0.118131	0	0.152446	0	0.0766139	0.302766	1.11445	0.119163	0.36591	0	0.0823505	0	0.188451	0.100246	0.0384383
TGME49_013370	hypothetical protein	32.4099	60.4631	71.2235	30.3595	53.0256	52.8605	32.5434	74.3921	95.1984	45.6923	84.3676	86.5836	14.5746	46.0833	72.672	38.6325	59.2456	75.8003
TGME49_013380	hypothetical protein	0.499896	0.088461	0.766329	0.826914	0.125554	0.343003	1.40881	0.804446	1.51383	1.98124	1.48954	2.10398	0	0.0823505	0.158327	0	0.0501232	0.884081
TGME49_013390	plectin, putative	128.307	234.333	263.527	112.46	253.786	236.329	94.2491	238.039	266.391	133.362	233.143	219.958	63.6083	157.1	214.163	88.6663	159.743	225.863
TGME49_013400	hypothetical protein	10.6645	13.4461	18.5271	6.49718	11.0906	14.9016	7.04403	12.5264	13.2785	11.1445	18.1128	16.283	10.4885	11.2408	10.6607	10.7417	18.295	19.296
TGME49_013410	small nuclear ribonucleoprotein F, putative	71.9851	108.807	74.4691	72.414	99.606	78.0903	126.933	135.607	71.5826	100.362	133.82	89.9225	133.597	157.891	94.2572	130.22	163.652	116.353
TGME49_013420	hypothetical protein, conserved	56.5716	20.4345	30.4728	48.906	20.9675	24.62	41.278	25.704	31.531	39.7486	25.9776	23.5555	32.2958	19.4924	35.7819	29.7753	20.4503	26.4455
TGME49_013430	hypothetical protein	0.166632	0.132692	0.0450782	0.118131	0.125554	0	0.281761	0	0.129757	0.619137	0.119163	0.0914776	0	0.403517	0	0.188451	0	0
TGME49_013440	hypothetical protein	2.0829	0.574997	0	3.18952	1.08813	0.0762228	9.01636	3.02625	6.05533	22.4747	5.24318	12.1208	0.415169	0.535278	0.949961	1.03648	2.35579	2.11411
TGME49_013450	hypothetical protein	2939.89	1488.36	1213.91	3224.84	1700.42	1040.59	48.322	17.8127	21.8857	70.2102	16.6829	36.0422	393.012	263.826	475.403	344.583	198.889	297.858
TGME49_013460	hypothetical protein	1.16642	0.309614	0.0901563	0.590653	0.502215	0.190557	3.38113	1.18752	2.16262	6.3152	1.37038	4.20797	18.7045	8.59739	8.97185	7.63227	11.3278	18.2582
TGME49_013470	hypothetical protein	8.33161	2.0346	0.631094	4.48896	1.5485	1.10523	16.0604	4.48191	7.09339	25.0131	5.36235	12.441	60.5054	22.5723	38.6845	32.7905	27.3171	62.7313
TGME49_013480	hypothetical protein	4.91565	1.14999	0.360625	2.12635	0.795174	0.114334	8.87547	2.7581	2.33563	12.0732	2.56201	3.97928	38.3267	36.9013	36.7318	22.3315	15.3377	16.7591
TGME49_013490	hypothetical protein	61.9871	49.7593	44.5372	50.9142	43.5253	45.0858	49.0264	62.0573	34.5586	52.8743	59.4029	46.2877	86.5955	70.5414	52.6173	65.1099	58.8947	54.6592
TGME49_013500	tRNA-Ile	0	0.176922	0.360625	0	0.0418513	0.457337	0.281761	0.114921	0.605533	0.0619137	0.297908	0.77756	0	0.156466	1.00274	0	0.150369	0.807204
TGME49_013510	tRNA-Tyr	0.0833161	0.0442305	0	0.472522	0	0	0.563522	0.0766139	0.302766	0.681051	0.0595816	0.182955	0	0.00823505	0.158327	0	0.300739	0.691889
TGME49_013520	amidohydrolase domain-containing protein	184.545	145.297	121.125	152.743	116.095	115.363	144.121	135.3	103.416	130.39	110.464	104.239	168.821	82.0128	107.082	155.378	84.658	92.0213
TGME49_013530	hypothetical protein	0.0833161	0.088461	0.0901563	0.472522	0.125554	0.228668	1.97233	1.03429	1.12456	4.45779	1.42996	1.87529	0.589977	0.551748	0.527756	0.471128	0.350862	0.115315
TGME49_013540	hypothetical protein	2.33285	5.83843	10.5934	0.826914	4.31068	7.85095	0.422642	5.78435	9.38576	0.928706	7.4477	9.23924	0.633679	6.53039	10.7662	2.63832	5.91453	10.7627
TGME49_013550	zinc finger DHHC domain-containing protein	12.914	7.43073	10.5032	17.7196	7.03101	9.79463	11.5522	8.2743	12.8459	18.4503	9.35432	12.6239	19.5785	9.1409	16.3604	21.295	9.47328	13.1459
TGME49_013560	hypothetical protein	1.08311	0.309614	0.0901563	0	0.460364	0.0762228	3.80377	3.02625	3.54669	5.13884	3.45573	2.88154	0.021851	0.321167	0.369429	0.282677	0.0501232	0.115315
TGME49_013570	hypothetical protein	330.182	239.11	168.863	276.425	191.679	177.637	214.42	190.577	133.65	210.878	193.462	149.612	467.699	655.65	408.219	542.362	553.31	416.517
TGME49_013580	hypothetical protein	390.169	432.84	301.934	316.472	396.29	395.635	395.311	560.431	639.962	391.233	573.235	731.867	605.732	919.838	725.717	985.694	1121.51	969.145
TGME49_013590	hypothetical protein	49.6564	90.2745	78.5712	43.8264	80.7311	72.4117	72.5535	105.727	93.5116	87.9175	111.12	101.815	73.8783	133.556	99.3764	113.259	152.775	126.654
TGME49_013600	hypothetical protein	23.8284	21.9383	22.8096	22.9173	21.3023	17.4931	21.6956	25.6657	21.7127	25.0751	26.1563	22.1833	18.1363	32.1085	25.6489	22.8026	21.152	17.9507
TGME49_013610	hypothetical protein	708.936	505.201	477.513	715.871	505.438	425.781	502.521	448.191	331.227	490.295	453.476	327.078	524.861	383.234	406.953	382.462	424.944	396.722
TGME49_013620	ABC1 domain-containing protein	244.449	255.652	336.734	284.813	287.058	245.018	127.497	144.647	190.57	196.762	170.463	217.945	40.8614	52.7867	161.388	36.1826	42.1035	138.532
TGME49_013630	hypothetical protein	6.08207	5.61727	3.5161	6.9697	5.18956	4.95448	6.48051	1.57059	6.18509	3.71482	1.78745	8.59889	170.613	133.408	188.673	163.293	74.2324	109.703
TGME49_013640	splicing factor, arginine/serine-rich 4, putative	0.333264	0	0.0901563	0.354392	0.33481	0.228668	9.72076	3.94562	7.69892	9.4728	4.34946	7.95855	0.131106	0.181171	0.105551	0.0942256	0.150369	0.153753
TGME49_013650	conserved hypothetical ATP binding domain-containing protein	191.294	136.495	122.342	200.467	134.175	128.321	196.81	111.052	113.408	148.345	102.778	100.305	240.601	141.379	143.022	176.39	120.496	116.276
TGME49_013660	zinc finger (CCCH type) protein, putative	307.603	246.497	285.48	276.662	184.062	280.043	198.923	202.644	310.163	267.22	264.423	381.05	306.176	229.807	389.537	296.905	273.071	401.488
TGME49_013670	hypothetical protein	25.1614	22.4249	22.8096	26.4612	24.2319	21.1899	19.1598	21.2604	29.1521	21.7317	24.1306	28.8154	11.7777	28.7486	30.3987	30.1522	36.0887	37.8617
TGME49_013680	MmgE/PrpD family domain containing protein	99.9793	49.0959	52.5611	94.9769	47.1245	54.0801	88.3321	51.1781	51.3405	77.2064	46.1758	50.084	59.6096	37.6259	51.034	56.5353	35.4371	42.6281
TGME49_013690	hypothetical protein	34.4095	27.1133	26.3256	37.5655	25.8641	24.277	26.3447	27.5044	28.8493	40.0582	26.9905	25.2021	11.5373	15.5642	18.3131	21.2008	21.1019	21.2948
TGME49_013700	hypothetical protein	0.666528	0.221153	0.135235	0.708783	0.251108	0.228668	0.845283	0.574604	0.432524	0.804879	0.35749	0.182955	0	0.123526	0.369429	0.282677	0.100246	0.23063
TGME49_013710	WD repeat-containing protein	42.6578	35.0306	38.6771	30.9502	31.8488	34.224	22.8226	26.9681	30.9687	25.8799	28.1821	19.9421	21.3266	24.9769	39.1067	19.5989	23.7584	28.4443
TGME49_013720	hypothetical protein	9.24808	2.69806	4.23735	10.868	3.3481	3.69681	6.48051	1.30244	1.77335	5.13884	2.9195	2.05825	0.43702	1.46584	1.84715	1.13071	1.55382	2.03723
TGME49_013730	lanthionine synthetase C-like protein 1, putative	409.415	320.804	268.035	400.581	342.636	261.33	140.599	128.941	110.726	150.76	104.625	81.9639	201.729	253.096	233.743	208.239	177.436	153.945
TGME49_013740	methyltransferase domain containing protein	58.9878	61.7458	59.954	62.8454	59.1359	52.7462	5.0717	12.9094	9.47227	11.7017	13.525	14.5449	39.4629	67.0498	53.3033	19.7874	44.5094	45.4725
TGME49_013750	hypothetical protein	70.0688	50.5997	57.5648	66.7437	52.9419	48.935	61.283	47.1942	46.2368	69.2196	52.551	49.7181	65.5967	59.5559	66.7083	79.4322	60.2982	65.9217
TGME49_013760	hypothetical protein	0.41658	1.10576	0.405704	2.48074	0.920728	1.21957	2.95849	0.574604	0.346019	3.96248	0.953306	0.731821	1.28921	1.21879	0.738858	0.942256	1.25308	0.845642
TGME49_013770	RNA helicase, putative	78.4837	75.5899	90.6973	78.4387	73.156	91.6579	52.6893	72.5151	71.4961	64.8856	75.7283	73.7309	76.3693	94.6289	98.9542	60.7755	94.5323	96.0573
TGME49_013780	molybdopterin synthase, putative	14.6636	10.748	8.11407	21.6179	11.4672	5.90727	8.45283	5.70774	4.75776	11.0206	7.56687	8.27872	10.9911	5.99512	13.88	6.78424	12.7313	19.3345
TGME49_013790	hypothetical protein	11.331	14.9499	18.5271	11.3405	13.3087	22.6763	13.1019	24.4398	32.4393	23.3415	28.3013	40.5246	8.5656	16.8407	15.7271	21.2008	37.7929	46.6256
TGME49_013800	protein phosphatase 2B regulatory subunit	137.055	138.22	150.877	155.46	150.246	150.769	248.232	229.842	166.435	247.655	231.296	185.654	106.983	126.861	102.015	141.15	177.787	136.687
TGME49_013810	iron-sulfur cluster assembly accessory protein, putative	16.4966	16.2326	19.7893	14.7663	18.1635	16.9977	39.3057	38.6517	36.7212	32.1332	38.0131	38.5578	11.144	27.6451	25.9656	18.374	24.2596	26.8299
TGME49_013820	hypothetical protein	27.5776	45.2478	39.0828	21.8541	38.4195	38.0733	40.8554	49.0712	33.1746	40.0582	40.5751	29.5473	35.7701	42.9458	41.0066	40.517	51.4264	39.3992
TGME49_013830	hypothetical protein	60.8207	63.4265	52.0653	65.4443	64.1162	52.7462	58.0428	70.6763	55.7955	65.8762	66.1356	54.0633	37.9771	37.7989	36.7846	35.1461	50.073	41.5902
TGME49_013840	hypothetical protein	0.0833161	0.0442305	0.0901563	0.472522	0.0837026	0.114334	11.4113	4.59684	10.2076	5.38649	2.97908	9.60515	2.57842	0.131761	0.686083	0.282677	0.100246	0.499698
TGME49_013850	hypothetical protein	1.91627	0.88461	0.405704	3.42578	1.7996	0.381114	12.961	7.27832	10.2508	9.59663	6.79231	10.5199	1.42032	1.57289	1.58327	0.565353	0.902217	0.691889
TGME49_013860	hypothetical protein	0.0833161	0	0.0450782	0.472522	0	0	0.140881	0.268149	1.38408	2.04315	0.238327	2.14972	0	0.0494103	0.263878	0	0.0501232	0.0768766
TGME49_013870	ubiquitin carboxyl-terminal hydrolase, putative	112.31	109.78	117.519	106.79	114.128	85.7507	112.141	145.873	85.8127	116.893	142.996	82.7415	171.312	215.767	245.881	186.944	196.332	205.337
TGME49_013880	hypothetical protein, conserved	8.58155	8.49226	5.40938	11.3405	11.8021	2.85836	23.6679	13.8671	3.80621	17.0263	17.0403	6.03752	23.1402	22.3911	24.0129	13.0974	12.7313	11.9927
TGME49_013890	hypothetical protein, conserved	16.5799	21.0095	25.2889	11.9312	20.1723	21.6092	15.9195	30.0327	34.4721	18.5122	33.7232	31.1939	7.64785	20.5217	24.7518	15.2645	20.6006	29.8281
TGME49_013900	regulator of chromosome condensation, putative	104.978	172.234	155.339	109.389	181.3	148.368	139.754	249.11	160.985	142.03	247.323	159.949	110.26	248.246	229.574	125.697	215.479	222.635
TGME49_013910	hypothetical protein, conserved	27.4943	31.4037	23.5308	30.1233	29.7981	19.0938	48.7447	60.4101	42.3873	47.6117	57.4963	34.3498	13.0232	14.856	24.699	12.532	23.9589	20.0648
TGME49_013920	hypothetical protein	6.33202	15.8788	37.5501	4.60709	14.355	32.8139	33.2478	60.3718	65.7868	57.1464	77.8136	74.7372	20.5618	51.9055	27.9183	21.295	120.496	108.857
TGME49_013930	exosome complex exonuclease, putative	27.8276	26.4498	29.7065	21.6179	25.6548	24.5437	25.0767	44.2445	54.8872	28.728	40.9922	46.059	26.6364	32.6355	58.1587	27.985	26.7658	37.362
TGME49_013940	CHCH domain-containing protein	655.531	583.843	556.941	526.035	610.15	597.32	547.039	630.418	558.215	558.895	617.623	533.177	574.266	686.77	551.347	605.117	706.135	579.457
TGME49_013950	hypothetical protein, conserved	31.1602	37.1979	32.9071	37.6836	35.4899	27.9357	29.7258	52.6721	30.9254	51.2646	43.6733	33.6638	31.9899	40.1047	36.8374	40.7997	50.9251	46.0875
TGME49_013960	hypothetical protein, conserved	0.166632	0.132692	0.540938	0.945044	0.292959	0.343003	4.22642	1.49397	4.41174	6.3152	2.02578	4.43666	0	0.494103	0.633307	0.471128	0.200493	0.192191
TGME49_013970	NOL1/NOP2/sun family domain-containing protein	124.141	65.5054	66.4903	127.227	63.6558	54.9185	145.67	81.4789	82.9148	110.206	69.4722	80.0886	102.525	65.411	67.6055	75.4747	50.8249	52.3145
TGME49_014070	hypothetical protein	0.0833161	0.353844	0.360625	0.472522	0.251108	0.190557	0.281761	2.03027	1.25432	0.49531	1.19163	1.28069	0	0	0.0527756	0	0	0.115315
TGME49_014080	toxofilin	61.9871	216.685	287.554	46.6615	151.627	346.623	270.35	335.186	256.919	406.402	397.052	322.413	32.558	82.3505	28.1822	34.3923	231.218	176.393
TGME49_014090	hypothetical protein	319.434	292.408	355.757	262.722	263.579	309.16	221.746	413.562	406.356	301.458	453.118	363.532	313.431	326.314	539.683	305.008	308.608	400.45
TGME49_014100	hypothetical protein, conserved	137.555	194.437	172.649	125.455	175.273	160.64	120.453	292.857	184.082	159.737	243.51	170.743	120.836	206.527	243.295	118.913	191.972	230.63
TGME49_014110	yip1 domain-containing protein	57.4048	26.1845	31.4646	53.1587	26.0315	25.1916	76.0755	33.7101	35.0777	57.0845	40.2772	41.3936	42.1069	36.8518	39.1067	46.1705	41.3015	53.0064
TGME49_014120	hypothetical protein	20.9956	13.623	20.4655	17.3652	15.9453	17.6075	19.1598	23.2523	25.9947	20.7411	22.7602	26.1169	12.6954	16.1983	14.6188	12.532	21.4026	25.5615
TGME49_014130	hypothetical protein	23.995	42.9921	43.9061	26.3431	46.2875	33.6143	46.7723	61.5593	43.7281	45.8781	71.6767	52.1422	55.9604	64.0687	55.4144	48.3377	83.6556	68.6508
TGME49_014140	hypothetical protein	72.485	106.065	156.331	76.3123	123.419	130.379	57.4793	158.667	199.956	87.7318	201.743	227.368	69.7484	157.454	255.909	79.3379	153.628	200.725
TGME49_014150	mitochondrial import inner membrane translocase subunit, putative	33.3264	29.0152	23.8914	23.8624	25.9478	21.2662	14.9333	15.6292	10.0345	12.94	18.8874	16.3288	22.441	15.3007	13.3522	13.9454	21.5028	20.2954
TGME49_014160	hypothetical protein, conserved	0	0	0.0901563	0.590653	0.0837026	0.26678	1.26792	0.191535	0	0.309569	0.0595816	0.274433	0.502573	0.189406	0.791634	0.188451	0.350862	0.768766
TGME49_014170	hypothetical protein	32.6599	33.9248	31.9153	35.9117	36.2014	31.9755	39.8692	41.6397	60.9858	42.9062	46.9503	74.0511	31.6403	45.9269	43.5399	27.3254	54.0328	50.8539
TGME49_014180	EPN3 protein	155.801	152.861	197.848	162.902	174.311	188.08	173.001	232.255	177.551	152.989	213.302	181.126	96.7126	198.555	205.666	108.077	158.59	215.562
TGME49_014190	SRS46	1.08311	1.54807	3.11039	2.717	3.93402	1.44823	7.46667	6.55049	4.36849	14.1782	11.4993	7.95855	2.92804	13.102	10.5551	8.00917	17.0419	6.57295
TGME49_014200	WD-40 repeat protein, putative	26.6611	42.9036	40.7507	26.6975	37.1221	44.7047	80.5837	67.1138	38.9271	46.2496	65.1227	51.9593	33.3446	66.671	59.1614	37.6902	61.4009	54.5055
TGME49_014210	centromere/microtubule binding protein, putative	242.533	315.762	261.544	274.299	338.409	245.819	382.209	421.53	244.419	380.584	417.906	278.183	425.592	507.007	415.713	352.121	446.497	397.836
TGME49_014220	hypothetical protein	2778.59	2778.43	1660	2116.07	2516.39	1911.59	1806.65	2462.6	1492.08	2011.21	1950.58	1427.28	1030.8	1312.08	1597.04	1046.28	1236.99	1235.94
TGME49_014230	dopey, N-terminal domain-containing protein	56.6549	54.0497	63.4701	54.6944	54.6996	50.2689	47.0541	83.6241	65.0515	59.6848	85.3805	69.4315	47.7008	67.7333	95.5766	69.1616	80.6983	75.3775
TGME49_014240	bromodomain-containing protein	99.2294	113.009	147.406	97.5758	107.265	130.951	58.3245	95.0779	96.2365	58.5704	101.289	102.592	75.4078	93.0478	128.825	90.1739	102.803	125.616
TGME49_014250	hypothetical protein	96.23	109.426	122.162	105.491	124.717	123.786	120.453	154.147	132.352	154.227	153.244	158.485	122.06	175.612	109.087	159.995	199.139	144.22
TGME49_014260	alpha-glucan water dikinase 1, putative	113.227	83.3303	114.544	124.864	90.2314	93.6016	125.665	113.197	110.467	167.105	127.147	110.185	82.5531	86.0316	146.611	96.7697	93.4797	126.962
TGME49_014270	translation initiation factor IF-2, putative	47.8234	94.1668	97.5041	53.2769	95.3791	93.5254	40.0101	73.3961	41.5655	51.9456	108.558	60.1465	123.589	214.235	208.147	104.496	231.168	249.234
TGME49_014280	DJ-1/PfpI family domian-containing protein	26.0779	27.2018	33.0423	23.8624	27.7055	26.0301	33.6705	22.1031	22.4912	38.8199	29.4333	28.4038	25.2379	35.9954	32.5098	28.3619	38.8455	41.0137
TGME49_014290	intracellular protease, putative	142.304	116.017	97.5492	141.757	112.329	93.5635	115.804	104.042	72.837	111.569	125.717	122.443	113.822	115.604	96.5266	150.478	174.83	164.593
TGME49_014300	hypothetical protein	83.2327	85.8072	120.719	95.922	89.1014	104.692	99.1799	104.003	121.366	125.685	125.062	131.545	78.3577	71.0355	117.531	102.235	100.296	128.384
TGME49_014310	hypothetical protein	204.624	121.899	103.409	264.849	152.046	84.15	180.609	127.332	88.7971	210.073	119.223	82.1926	94.1123	121.418	103.651	88.8547	83.2045	75.5312
TGME49_014320	facilitative glucose transporter, putative	969.299	732.767	658.457	1134.76	874.189	520.259	728.212	619.232	529.106	1086.77	682.091	543.789	861.061	1127.64	870.217	1084.63	1088.93	1066.05
TGME49_014330	hypothetical protein, conserved	21.5789	25.7864	17.5354	22.3267	27.2033	13.4914	17.6101	28.8451	15.5276	20.7411	29.9696	11.6177	12.4988	10.1456	10.9245	8.4803	14.7362	9.95552
TGME49_014340	hypothetical protein, conserved	48.6566	39.0555	45.2134	60.2466	38.838	40.5887	54.6617	62.2871	46.4098	67.6098	55.4109	46.4706	55.2831	49.3362	52.4589	44.3802	36.7904	39.7068
TGME49_014350	GTP binding protein, putative	52.0725	77.8899	71.4489	53.0406	59.1777	80.0721	48.6038	55.6217	59.472	39.7486	70.783	85.1199	49.0992	65.4357	56.206	72.9306	121.248	111.663
TGME49_014360	tRNA-Glu	0.333264	0	0.180313	0.236261	0	0.304891	2.11321	0	0.216262	0.185741	0	0.0914776	0.393318	0	0.158327	0.188451	0	0.23063
TGME49_014370	hypothetical protein	77.5672	56.7477	54.1389	83.8727	50.3052	49.0494	82.8378	75.8478	58.6502	76.4015	62.7395	43.7263	108.818	74.4942	82.4883	69.8212	57.8421	70.1114
TGME49_014380	hypothetical protein	59.321	27.6883	24.6578	61.6641	31.2629	17.455	46.4906	24.7846	20.1123	43.6492	23.7135	22.6864	64.8756	23.0828	20.6353	45.1341	23.2571	19.5267
TGME49_014390	hypothetical protein	92.3142	58.6497	42.6439	106.317	58.8847	32.166	105.097	43.9764	36.2022	74.4203	48.9165	48.3917	94.5712	49.4844	40.69	88.6663	48.8701	35.9782
TGME49_014400	hypothetical protein	40.2417	19.948	46.7461	36.1479	13.3924	43.8281	30.8528	18.1575	35.9427	40.5535	28.063	54.8866	33.3883	12.2455	21.7963	32.979	28.2695	29.3284
TGME49_014410	hypothetical protein, conserved	2942.14	1615.25	1398.78	2507.08	1459.35	1441.53	987.15	796.21	799.347	1207.19	633.472	800.063	1141.19	663.613	1095.99	1139.75	431.31	587.606
TGME49_014420	hypothetical protein	66.0696	24.6806	47.4673	102.301	27.0778	58.2723	95.9397	32.944	68.2522	58.9419	29.7908	74.7829	57.7741	26.0639	53.6728	39.3863	13.4831	24.9465
TGME49_014430	hypothetical protein	109.061	60.8612	69.6908	170.58	74.4534	87.8849	117.213	65.0835	59.2557	102.467	52.6702	70.4378	110.326	76.3142	71.8276	72.8364	42.4543	38.1692
TGME49_014440	4'-phosphopantetheinyl transferase, putative	1280.32	1384.99	1183.75	1289.51	1344.51	1051.95	1006.73	1032.64	876.595	965.173	950.982	915.233	1267.47	1364.72	1239.54	1351.76	1087.52	1064.13
TGME49_014450	tRNA-Ile	2.49948	0	1.30727	1.41757	0	1.41012	0.845283	0	1.42733	3.96248	0.0595816	1.46364	0.983295	0.00823505	1.79437	2.63832	0	1.34534
TGME49_014460	hypothetical protein	12.5807	8.71341	9.19595	10.5136	10.3791	8.6894	15.0742	12.7179	12.5432	11.0826	13.2867	11.8006	10.3137	11.8749	11.6634	7.44382	14.0846	14.1069
TGME49_014470	ulp1 protease family, C-terminal catalytic domain-containing protein	34.3262	21.9383	32.4563	39.5737	24.3156	29.3839	24.3723	32.1012	40.96	41.8537	28.8971	34.9902	17.5027	25.0675	42.6955	26.9485	25.9638	37.8617
TGME49_014480	hypothetical protein	24.0783	21.3191	24.8831	32.0134	23.9389	22.3333	30.8528	30.2625	25.9947	27.4278	32.3528	27.9464	31.4436	23.9393	25.86	27.7023	26.0139	27.0221
TGME49_014490	M16 family peptidase, putative	34.2429	39.8075	45.1683	35.321	40.4702	43.6757	18.7371	24.7463	25.1729	28.9137	35.3319	36.1337	34.6338	35.5095	38.6845	38.7267	49.1708	54.9668
TGME49_014500	protamine P1, putative	54.572	52.192	41.1113	52.3318	52.7745	41.732	19.7233	33.7101	27.768	20.7411	34.3786	27.3518	33.4976	43.934	37.4707	30.8118	38.8455	36.5548
TGME49_014510	hypothetical protein	9.99793	6.28073	6.08555	14.1757	7.11472	5.25937	13.1019	5.63112	2.89791	18.636	6.37524	3.75058	5.3535	5.62454	6.12197	5.84199	5.56367	5.03542
TGME49_014520	hypothetical protein	27.9942	24.3268	26.6412	22.6811	24.5248	19.9704	17.4692	28.9601	12.6297	23.4653	31.2804	16.283	29.914	21.5594	19.8436	17.6202	18.5456	23.0245
TGME49_014530	DnaJ domain-containing protein	28.4108	21.8056	20.781	24.5711	22.3486	16.5785	22.5409	26.7	22.3615	24.1464	23.7731	23.6927	49.4925	26.3192	27.9711	25.5351	21.4527	22.448
TGME49_014540	hypothetical protein	10.5811	14.2865	14.425	8.5054	9.03988	15.3589	9.15724	9.57674	11.6781	17.6454	19.0065	25.6595	11.5592	11.1997	9.86904	19.6931	28.7707	28.0215
TGME49_014550	hypothetical protein	0.166632	0.088461	0	0.708783	0.125554	0	0.563522	0	0.0432524	0.49531	0.178745	0.137216	0	0.214111	0	0.0942256	0	0.0768766
TGME49_014560	hypothetical protein	126.474	75.1476	64.6421	140.693	76.0438	64.3321	65.9321	88.4508	50.2592	106.925	90.6832	68.1966	78.1174	122.068	80.1133	71.9883	135.032	131.497
TGME49_014570	hypothetical protein	1.583	0.221153	0.0450782	1.18131	0.167405	0.0762228	8.73459	1.80043	1.68684	18.5122	2.74076	2.01251	1.24551	1.21879	0.422205	0.0942256	0.651601	0.192191
TGME49_014580	protein antigen, putative	23.3285	12.2519	14.8758	20.6728	9.7932	10.1757	6.90315	3.44763	5.23353	10.5872	2.80034	4.57388	0.917742	1.7376	0.422205	0.84803	1.90468	0.922519
TGME49_014590	microfibrillar-associated protein 1, putative	108.061	94.1668	85.378	107.735	98.2668	86.5891	147.079	142.502	116.089	144.816	132.748	89.7395	152.411	167.237	130.778	133.047	162.8	135.264
TGME49_014600	hypothetical protein	69.7355	92.7071	104.942	66.3893	81.4844	101.757	59.7334	104.463	134.385	88.8462	116.125	120.11	27.2701	60.1076	85.7603	58.043	91.174	83.2573
TGME49_014610	hypothetical protein	11.4976	22.7787	26.3256	13.3487	20.5908	25.2679	23.1044	59.8355	52.1191	41.9156	66.3144	59.5977	15.5798	17.903	20.8464	19.6931	46.7649	48.6244
TGME49_014620	hypothetical protein, conserved	38.742	34.3671	44.7626	36.0298	31.0955	35.9772	29.1623	43.9764	46.453	48.107	39.2047	38.1919	15.1209	32.0755	44.3315	24.1217	36.1388	44.3962
TGME49_014630	hypothetical protein	18.8294	28.6614	28.1288	17.2471	24.6504	20.4658	41.5598	49.0712	52.7679	34.5479	54.5768	61.0613	18.6389	19.3359	19.6853	18.4682	38.0936	29.29
TGME49_014740	retinitis pigmentosa 1-like 1 protein, putative	4.33243	9.33264	9.78196	3.18952	9.37469	7.88906	3.94466	9.27028	5.70931	5.44841	10.3672	10.2455	2.1414	7.26331	7.70524	5.46508	14.4856	15.7981
TGME49_014750	hypothetical protein	129.64	110.974	153.04	150.498	119.444	136.858	108.055	72.3618	134.342	142.463	100.097	118.555	158.704	129.867	163.763	149.065	131.924	154.214
TGME49_014760	D-3-phosphoglycerate dehydrogenase, putative	21.4122	19.6826	20.9613	26.4612	21.8882	19.0557	13.6654	9.3469	14.2733	24.8893	11.5588	21.0856	2.99359	2.7011	3.95817	1.50761	2.75677	2.26786
TGME49_014770	RAS small GTpase, putative	110.061	81.4284	82.8086	116.949	78.806	75.27	108.619	107.834	80.2764	142.773	106.115	86.7665	106.13	63.7969	61.6419	98.3715	101.8	94.0585
TGME49_014780	bis(5'-nucleosyl)-tetraphosphatase (asymmetrical), putative	29.2439	31.8902	26.1453	25.7524	29.6726	20.6945	17.7509	18.5789	9.1695	19.5647	20.9727	12.6696	20.9333	16.3713	18.8937	20.6354	25.3623	18.6426
TGME49_014790	mitochondrial glycoprotein domain-containing protein	102.145	163.432	149.389	77.4936	155.729	160.335	92.5585	202.567	140.916	125.128	255.486	195.899	111.243	213.395	143.339	149.065	263.548	239.855
TGME49_014800	hypothetical protein	9.66466	11.2788	15.5069	12.2856	15.192	11.5859	8.73459	16.1655	11.3754	11.7017	19.1257	12.258	4.52316	15.5889	15.516	10.1764	17.0419	14.2606
TGME49_014810	hypothetical protein	9.83129	11.4999	15.5069	5.67026	8.78877	14.711	8.59371	14.0587	17.5605	12.1351	12.4526	18.387	4.80722	9.13267	9.0774	10.1764	14.2851	15.6828
TGME49_014820	DNA repair enzyme, putative	56.4883	72.3611	68.2033	61.9004	69.6405	75.1176	91.995	142.042	72.664	76.2158	121.368	67.9221	124.048	126.334	124.445	82.6358	96.8881	100.747
TGME49_014830	hypothetical protein	26.8278	26.8479	29.0303	22.7992	23.5204	29.0028	7.88931	17.0083	19.8096	7.80113	17.4574	16.283	10.1389	17.2524	31.0848	18.374	19.3977	21.3333
TGME49_014840	hypothetical protein	620.538	899.427	1091.7	639.322	887.749	936.359	557.887	1035.09	972.14	641.86	1019.74	932.34	566.509	774.325	1008.86	592.396	720.721	977.294
TGME49_014850	1-deoxy-D-xylulose 5-phosphate reductoisomerase, putative	2.83275	2.74229	3.74149	4.48896	2.88774	1.86746	2.25409	0.995981	2.85466	4.39587	3.33657	6.31195	3.47431	2.07523	0.633307	2.07296	5.76416	7.41859
TGME49_014860	hypothetical protein	0.583212	0.928841	0.856485	1.06317	1.00443	1.52446	1.97233	0.38307	0.648785	1.7955	0.774561	0.914776	0	0.304697	0.527756	0	0.451108	0
TGME49_014870	ribosomal protein L9, N-terminal domain protein	19.6626	17.3826	17.0395	21.6179	18.4146	19.6274	14.2289	21.1454	18.512	20.803	19.7811	15.0938	18.9667	27.4392	22.113	20.2585	23.3073	19.6035
TGME49_014880	hypothetical protein	108.144	87.4437	141.771	110.334	118.732	110.523	112.282	107.949	107.482	201.096	161.287	130.63	105.431	106.15	100.907	132.293	184.804	178.546
TGME49_014890	hypothetical protein	57.0715	70.813	80.4645	45.8346	67.1294	66.1614	60.5786	86.3056	71.9719	86.3697	110.464	95.5941	43.7894	94.2995	92.0934	63.9792	89.1691	106.589
TGME49_014900	hypothetical protein	14.247	17.3826	15.6872	14.6482	17.4101	13.9869	15.2151	21.5668	15.0951	23.5891	26.8713	21.1771	5.13499	23.0334	17.5215	10.8359	20.1996	24.2546
TGME49_014910	hypothetical protein	6.16539	8.62495	7.21251	7.56035	8.57951	6.21216	9.439	7.85293	9.86154	6.81051	7.32854	7.91281	5.61571	10.3597	12.455	9.04566	10.1249	11.2624
TGME49_014920	hypothetical protein	26.3279	19.4172	14.2447	28.7057	19.712	11.624	13.5245	21.3753	12.2837	25.4465	20.0194	13.6759	13.1325	10.9938	15.4632	15.6414	15.8389	15.7597
TGME49_014930	hypothetical protein, conserved	31.0769	30.7844	35.5216	30.4777	33.9832	34.3003	27.6126	56.3495	85.4666	42.8443	54.8747	104.971	16.7597	37.7906	30.9793	24.9698	37.6926	28.7134
TGME49_014940	MIC2-associated protein M2AP	5081.7	5756.16	4649.86	5675.34	6267.48	5001.09	4116.39	4310.11	4622.81	3963.1	3856.9	3940.21	4283.96	4742	4056.28	3815.85	3350.83	2854.16
TGME49_014950	hypothetical protein	721.35	631.744	515.514	799.035	681.799	509.626	1337.8	853.441	759.944	1039.28	731.782	815.752	661.474	611.444	468.278	511.739	494.816	439.696
TGME49_014960	hypothetical protein	205.624	206.114	231.792	217.124	201.849	190.9	139.049	231.068	317.04	186.546	224.265	257.098	111.659	191.506	322.248	130.785	149.868	165.016
TGME49_014970	DNA replication licensing factor, putative	21.079	39.8959	52.2456	32.604	50.8912	36.4345	35.7837	37.1578	36.159	85.0076	98.3097	87.4526	49.5362	74.3378	41.6927	55.97	149.969	157.02
TGME49_014980	hypothetical protein	745.179	1112.75	920.722	762.769	1033.27	943.715	875.573	1149.97	1068.51	683.59	934.419	977.896	606.54	934.34	1042.05	489.69	624.936	753.583
TGME49_014990	hypothetical protein	50.9894	72.9803	111.749	48.906	65.1206	104.616	24.3723	79.2571	77.2054	38.5723	74.5366	68.2423	26.9423	65.3369	112.201	38.6325	73.2299	80.2976
TGME49_015000	hypothetical protein	5.66549	5.97112	8.20423	5.90653	8.87247	5.48804	3.38113	8.12108	7.69892	10.3396	8.1031	8.09577	8.01932	4.33164	4.01095	6.12466	8.17008	7.03421
TGME49_015010	hypothetical protein	8.74819	13.9768	15.4167	9.09605	15.0665	13.1484	8.31195	16.8934	13.884	19.4409	17.3978	16.1458	4.71982	7.86447	10.3968	9.70523	15.5382	18.6426
TGME49_015020	hypothetical protein, conserved	26.2446	20.921	23.8914	21.8541	16.4476	16.5404	20.5686	18.8087	18.9445	18.0788	20.6152	20.1708	18.7919	16.9066	16.7826	17.7144	18.9466	20.3723
TGME49_015030	helicase associated domain-containing protein	33.6597	46.0882	44.8528	25.2799	42.9394	42.8753	24.2315	42.3292	52.9841	26.1895	43.6733	36.6368	15.4268	18.9818	28.7099	14.7934	25.5127	20.3723
TGME49_015040	hypothetical protein	47.6568	66.0804	89.2998	47.2522	57.7548	90.0573	52.1258	108.753	66.5221	57.2083	109.392	77.9847	28.3408	42.2376	58.2115	43.2495	71.626	89.2153
TGME49_015050	hypothetical protein	0	0.0442305	0.0450782	0	0.0418513	0.0381114	0.422642	0.038307	0.0432524	0.123827	0	0.0914776	0	0.0164701	0	0	0	0.115315
TGME49_015060	small GTP-binding protein sar1, putative	76.2342	52.0593	49.6311	67.925	49.0497	50.0784	97.4893	71.4808	52.4651	106.182	78.2307	65.9096	81.6791	56.8465	46.812	100.916	116.486	91.6753
TGME49_015070	ferredoxin	11.9975	25.2114	31.1039	8.151	21.7208	29.9175	7.46667	19.4599	18.2525	9.34897	23.0581	19.3018	8.47819	18.9159	20.3186	8.29185	22.7058	29.2515
TGME49_015080	hypothetical protein	47.9067	81.2514	85.6034	48.4335	83.7863	60.4066	45.2227	87.6463	72.3179	48.2927	96.6414	78.0304	38.4578	46.281	55.5727	34.1097	58.6441	52.0839
TGME49_015090	conserved hypothetical ATP-binding domain-containing protein	103.395	32.244	55.1757	113.642	37.3313	36.587	85.2327	43.0187	53.3301	85.6267	46.0566	59.7806	78.6199	35.7154	45.1759	73.0248	41.7526	52.9295
TGME49_015100	hypothetical protein	0.833161	4.24613	5.22907	1.29944	2.34367	3.77303	1.83145	4.29038	2.7249	2.66229	7.98394	6.58639	0.174808	3.91165	2.1638	2.92099	6.66638	9.3405
TGME49_015110	tRNA-Thr	0	0	0	0	0	0	0	0	0	0	0	0.0914776	0	0	0	0	0	0
TGME49_015120	tRNA-Thr	0	0	0.0450782	0	0	0	0	0	0.432524	0	0	0.274433	0	0	2.3749	0	0	0.384383
TGME49_015130	adaptor-related protein complex 3, sigma 2 subunit, putative	56.4883	36.844	33.5832	33.4309	31.6396	33.9573	37.3333	28.3855	28.5033	33	25.0839	25.9796	32.121	21.5347	34.6736	27.6081	30.2243	37.5926
TGME49_015140	hypothetical protein	6.49865	4.37882	2.97516	6.49718	4.31068	4.03981	7.46667	5.32467	2.63839	5.07693	3.03866	3.6591	5.89977	4.38105	6.43862	3.86325	2.25554	2.42161
TGME49_015150	hypothetical protein	119.975	214.518	257.757	129.589	171.632	243.456	181.736	292.129	444.894	269.077	340.032	478.885	116.859	209.788	236.276	203.904	308.458	352.287
TGME49_015160	hypothetical protein	469.569	623.296	649.306	571.161	715.322	621.597	511.396	459.952	354.583	455.004	440.368	363.258	591.419	793.052	726.245	600.5	701.624	696.732
TGME49_015170	serine/threonine protein phosphatase, putative	71.7351	73.3784	98.9917	77.9661	78.2619	94.745	154.546	144.57	166.305	203.634	158.01	191.874	48.6403	85.768	80.3772	75.192	124.055	118.275
TGME49_015180	hypothetical protein	11.8309	7.91726	7.25758	20.3184	9.7095	6.47894	59.1698	22.5628	55.709	49.4072	23.7135	51.9593	12.608	0.955266	0.633307	1.13071	0.651601	0.922519
TGME49_015190	hypothetical protein	8.16497	5.66151	6.76173	12.9944	8.91432	3.73492	54.3799	13.8671	51.9893	52.8743	20.794	64.446	3.45246	1.7623	0.897185	2.54409	2.55628	3.30569
TGME49_015200	hypothetical protein	0.41658	0.398075	0.49586	2.00822	1.17184	0.343003	7.46667	1.95366	5.57955	7.24391	1.78745	8.46168	3.19025	0.139996	0	0.376902	0.200493	0.115315
TGME49_015210	F-box domain-containing protein	140.471	157.195	165.797	175.188	202.393	137.277	247.95	223.904	130.233	207.411	204.544	130.447	115.046	151.69	142.494	95.8274	89.4197	77.2994
TGME49_015220	hypothetical protein, conserved	1128.27	1071.09	1314.61	1585.43	1341.63	1131.99	1782.28	1090.98	1291.43	1421.48	1156.48	1326.11	1690.74	1068.56	1113.67	1485.94	1113.64	1115.25
TGME49_015230	splicing factor U2AF-associated protein, related	44.5741	67.8496	72.3505	49.1423	74.286	59.4919	37.6151	100.403	72.664	60.304	101.706	61.3357	43.4617	96.1771	74.7302	46.8301	96.5873	80.951
TGME49_015240	hypothetical protein	0.833161	0.309614	0.360625	0.472522	0.460364	0.228668	0	0.114921	0.259514	0.0619137	0.119163	0.0457388	0	0.0494103	0.211102	0.282677	0.250616	0.461259
TGME49_015250	thiamin pyrophosphokinase, putative	34.1596	26.1845	41.6522	33.6672	32.7695	29.3077	50.1535	38.0005	37.1105	51.0169	44.5671	35.8592	40.5773	27.3321	34.568	30.6233	27.2169	33.326
TGME49_015260	carbamoyl phosphate synthetase II	128.223	95.0514	91.2382	111.988	74.9556	87.1608	105.379	77.7248	51.3405	108.039	103.553	79.5398	149.046	144.089	166.138	133.518	137.789	172.819
TGME49_015270	hypothetical protein, conserved	0	0	0	0	0	0	0	0	0	0	0.119163	0	0	0	0	0	0	0
TGME49_015280	iron-sulfur subunit of succinate dehydrogenase, putative	159.967	140.211	161.47	122.147	125.093	182.477	131.723	216.473	211.98	173.235	201.743	215.293	138.667	198.44	187.564	143.411	185.706	202.109
TGME49_015290	saccharopine dehydrogenase, putative	57.738	67.1861	70.9981	80.2106	78.1782	54.7661	71.1447	70.9828	55.2333	72.4391	70.6638	60.5582	54.0812	49.4844	55.0449	41.1766	46.8652	43.2046
TGME49_015300	hypothetical protein, conserved	12.664	14.8172	16.4085	11.2224	17.159	13.3771	6.33962	16.8934	12.4567	10.0919	17.2787	14.4077	11.3407	16.9395	15.8855	7.34959	11.8792	12.9537
TGME49_015310	hypothetical protein	0	0	0	0.118131	0	0	8.59371	1.34074	9.42901	4.33396	0.476653	9.05628	1.57327	0.139996	0.0527756	0.188451	0	0
TGME49_015320	hypothetical protein	0.333264	0	0.0450782	0.472522	0	0	0.704403	0.229842	0.605533	1.11445	0.476653	1.14347	1.13625	0.7988	2.586	0.659579	0.250616	0.192191
TGME49_015330	hypothetical protein	0.0833161	0.088461	0	0.236261	0	0	0.563522	0	0.0865047	0.99062	0.119163	0	0	0	0	0	0	0.0384383
TGME49_015340	hypothetical protein	7.74839	5.48458	4.50782	7.67848	7.90989	5.25937	22.9635	13.4457	8.47746	34.5479	13.1675	6.35769	11.4936	1.42466	0.369429	0.942256	1.20296	0.23063
TGME49_015350	hypothetical protein	310.686	257.643	199.696	278.552	234.618	192.615	187.653	221.874	131.66	191.994	209.668	141.562	328.923	281.639	286.255	300.391	263.096	228.977
TGME49_015360	hypothetical protein	140.804	234.156	180.087	159.004	219.887	202.829	227.663	151.849	184.947	132.805	114.099	161.229	406.014	393.652	276.175	294.266	210.467	187.694
TGME49_015370	hypothetical protein	42.5745	36.3132	45.1683	36.3842	33.1881	47.1819	34.5157	33.1355	38.4081	24.2702	30.5654	26.0711	57.1185	33.4755	36.7318	26.8543	23.9589	22.6402
TGME49_015380	hypothetical protein	49.3231	42.6382	50.4425	58.3565	44.9483	46.0767	71.4264	38.3836	44.8959	62.5948	43.7925	49.7181	60.8769	34.6613	44.8065	33.5443	23.5579	26.5609
TGME49_015390	Tim10/DDP family zinc finger containing protein	97.0632	61.4804	27.8583	79.2656	62.191	27.3259	29.8667	22.333	11.3321	19.1313	17.1595	11.5719	51.6558	54.9772	38.9484	33.4501	37.041	24.293
TGME49_015400	RNA binding protein, putative	33.8263	35.0748	25.6946	28.5876	35.4062	28.3168	38.3195	30.5306	18.9445	24.8274	29.8504	21.1313	75.4297	91.2608	53.5145	47.207	65.2102	47.1638
TGME49_015410	hypothetical protein	0.333264	0.132692	0	0.118131	0.125554	0	8.03019	2.45165	2.11937	7.18199	1.96619	3.8878	2.33806	0.156466	0.105551	0.0942256	0.250616	0.115315
TGME49_015420	SNARE protein, putative	63.7368	36.844	33.3128	53.1587	36.6617	35.9009	57.761	46.6196	36.159	44.2683	37.7748	35.4933	35.5516	26.1298	32.8792	36.2768	37.5924	31.5578
TGME49_015430	hypothetical protein	160.633	215.314	207.585	168.218	203.104	214.948	177.65	228.463	195.89	175.216	238.744	219.455	270.166	284.126	264.458	228.214	313.921	333.183
TGME49_015440	zinc finger (C3HC4 RING finger) protein, putative	111.56	135.08	174.813	107.262	122.038	171.882	158.913	199.12	128.503	172.801	183.869	123.541	169.804	165.508	220.655	141.056	112.075	152.869
TGME49_015450	aquaporin	103.395	99.6513	72.8463	109.507	88.4317	54.4612	108.619	120.284	59.0827	117.079	115.112	55.9843	113.8	60.1735	77.2107	99.6907	59.9473	60.3481
TGME49_015460	40S ribosomal protein S24, putative	353.76	504.537	462.502	279.024	416.378	588.783	405.736	710.862	642.643	342.507	652.359	703.326	636.695	1012.96	739.755	682.287	1118.1	842.106
TGME49_015470	60S ribosomal protein L10a, putative	615.456	666.598	632.311	478.074	552.186	781.246	630.722	928.484	912.062	593.134	947.825	929.229	910.641	1287.7	1021.79	985.976	1448.36	1220.45
TGME49_015480	adenosine/AMP deaminase domain containing protein	49.1565	49.0959	51.885	72.414	80.0615	38.1876	71.99	62.2105	23.486	74.5441	69.7701	29.9132	24.2983	98.6806	53.0395	35.7115	64.2579	46.8947
TGME49_015490	transporter, major facilitator family domain containing protein	394.252	519.753	424.456	479.374	495.854	431.192	635.794	522.507	436.459	561.124	513.653	497.775	725.344	654.909	593.884	790.741	768.939	691.812
TGME49_015500	hypothetical protein	4.58238	2.74229	1.66789	5.78839	4.14328	2.85836	18.1736	5.86097	4.628	17.5835	8.87766	11.6177	4.3702	12.3526	8.02189	4.0517	9.92439	4.68947
TGME49_015510	S-adenosyl-methyltransferase mraW, putative	103.229	59.7112	67.3919	97.2214	46.7897	76.9469	117.917	68.2247	126.686	90.456	65.1823	134.609	72.2831	35.4189	54.3061	50.4107	33.6326	36.5164
TGME49_015520	hypothetical protein	35.9092	29.9883	42.4636	35.6754	24.4411	52.0602	85.3736	75.3498	96.842	117.76	85.6784	121.94	41.3858	40.4588	21.3741	56.2527	96.2866	75.3775
TGME49_015530	hypothetical protein	131.806	213.855	189.959	93.6775	160.793	255.499	246.682	391.919	331.443	395.133	433.993	460.361	205.793	209.376	179.068	259.497	408.454	368.931
TGME49_015540	hypothetical protein, conserved	1.74964	0.265383	0.225391	0.118131	1.04628	0.114334	0	0.038307	0.129757	0.309569	0.119163	0.411649	0	0.247051	0.0527756	0	0.451108	0.192191
TGME49_015550	hypothetical protein	1.41637	3.09614	5.31922	2.36261	5.10586	6.86005	6.90315	11.3772	15.8304	9.78237	20.1982	26.0254	4.52316	15.9101	8.70797	6.40734	27.9186	24.3699
TGME49_015560	protein arginine N-methyltransferase, putative	1.91627	6.32496	4.73321	0.826914	4.05957	3.39192	1.12704	4.52022	2.89791	1.85741	6.61356	6.35769	2.81878	4.1587	3.11376	3.10944	9.42316	10.7627
TGME49_015570	hypothetical protein	12.1641	12.3845	32.6366	12.0493	14.7316	23.0193	16.0604	18.2341	36.159	29.0375	32.0549	39.4726	12.1929	30.5026	29.396	25.5351	43.0057	45.165
TGME49_015580	hypothetical protein, conserved	0.166632	0.353844	0.631094	0.236261	0.292959	0.724117	1.54969	0.229842	0.692038	1.30019	0	1.09773	0.21851	0.288227	0.633307	0.942256	0.601478	0.653451
TGME49_015590	succinate dehydrogenase (ubiquinone) flavoprotein subunit, mitochondrial, putative	124.308	125.305	207.72	100.529	130.241	201	98.4755	139.552	148.788	136.953	158.13	173.762	100.231	188.443	197.486	145.767	165.858	226.132
TGME49_015600	hypothetical protein	27.0777	44.8055	29.6164	18.9009	41.3491	27.1734	21.6956	27.8109	13.2785	18.636	27.4076	18.3413	17.459	64.1181	49.2924	21.9546	48.9703	50.3157
TGME49_015610	hypothetical protein, conserved	50.0729	20.8326	38.4517	42.527	23.0182	41.2747	35.2201	20.7624	27.6815	42.4728	20.3173	29.5473	58.2985	24.9522	34.9374	52.9548	26.8159	40.783
TGME49_015620	hypothetical protein	32.8265	38.8344	54.6798	36.2661	41.4328	39.4834	12.8201	19.0386	23.8753	15.1689	26.4542	26.8029	9.11187	22.0452	23.274	10.9302	25.1618	26.9452
TGME49_015630	hypothetical protein	12.0808	14.5076	28.7148	9.45044	20.256	19.5512	22.1182	22.7543	30.0604	26.561	26.8713	26.0711	13.8317	20.0523	18.4715	16.9606	31.327	32.5957
TGME49_015640	zinc finger (C3HC4 type RING finger) protein, putative	17.5797	20.921	42.0129	13.4669	21.3442	30.0699	15.9195	29.0367	37.543	25.0131	38.7876	35.905	12.8047	23.9475	24.8573	20.2585	40.8504	37.0161
TGME49_015650	hypothetical protein	0.249948	0.265383	0.721251	0.118131	0.460364	0.457337	0.140881	0	0.173009	0	0	0.137216	0	0.0494103	0.316654	0	0.200493	0.192191
TGME49_015660	hypothetical protein	10.5811	8.4038	6.85188	10.868	9.03988	7.50795	12.8201	15.7442	13.7542	16.2833	12.8696	12.3495	5.09129	4.3234	5.80532	6.12466	6.0649	4.57416
TGME49_015670	SRS47A	0.41658	0.221153	0.135235	0.826914	0.376661	0.419225	4.93082	1.07259	0.951552	6.99625	1.19163	0.823298	2.01029	0.345872	0.158327	0.188451	0.651601	0.0768766
TGME49_015680	SRS47B (= SAG2E)	126.307	133.399	101.741	137.74	139.49	101.224	112	84.5818	78.8058	119.308	71.6171	57.1735	35.5734	28.6003	25.5962	29.6811	23.6581	10.8396
TGME49_015690	hypothetical protein	16.4966	25.521	32.2309	13.2306	20.3816	26.9067	18.3145	28.2705	33.3476	15.4165	32.1145	35.905	11.9744	22.9264	33.5653	22.3315	30.926	39.3992
TGME49_015700	phosphatidylinositol 3-kinase, putative	42.4912	64.3112	67.7976	35.0848	54.1137	65.5516	18.0327	34.8976	37.7593	18.9456	35.1532	38.2376	12.8702	23.5111	40.8483	24.5929	40.8504	45.7416
TGME49_015710	hypothetical protein, conserved	44.824	31.0498	34.8003	33.3128	28.8774	31.3276	40.4327	30.8371	33.2611	37.6435	33.7828	33.9382	58.6918	40.6317	48.3952	42.4015	40.0985	60.2712
TGME49_015720	hypothetical protein	5.24891	9.33264	6.26587	4.01644	8.91432	4.99259	11.4113	11.0324	7.2664	10.4015	10.0693	7.68412	13.4165	12.369	8.23299	5.84199	11.378	12.4156
TGME49_015730	hypothetical protein	39.1585	32.7748	37.505	33.7853	32.9788	41.4652	44.2365	50.0672	61.2021	45.3209	49.989	45.6473	27.2045	39.133	44.9648	32.7905	49.4214	56.0046
TGME49_015740	hypothetical protein, conserved	21.8288	24.946	28.9402	26.9338	22.4741	24.6962	17.4692	23.7886	32.4393	32.0094	21.2111	28.9527	16.9127	29.9426	37.4707	28.2677	23.0065	28.0984
TGME49_015750	cytidine and deoxycytidylate deaminase zinc-binding region domain-containing protein	12.914	12.5615	10.0074	11.5768	13.9783	10.7474	8.59371	10.3812	9.51552	7.30582	10.7247	7.08951	7.36379	19.27	13.7217	10.2706	12.3303	12.0696
TGME49_015760	Cytidine and deoxycytidylate deaminase zinc-binding domain-containing protein	10.0812	16.8518	15.4167	12.2856	17.0335	14.9778	8.03019	14.7865	10.7266	9.96811	13.2271	10.1083	18.0052	25.5945	20.1075	14.6992	20.4001	21.0257
TGME49_015770	Rhoptry kinase family protein ROP8 (incomplete catalytic triad)	88.7316	2.91921	376.538	70.9964	9.24913	397.045	442.647	55.5451	1264.74	904.56	92.5303	1685.29	577.173	6.38216	370.432	1091.51	17.0419	1673.8
TGME49_015780	Rhoptry kinase family protein ROP2A (incomplete catalytic triad)	111.394	18.9307	327.989	79.0293	14.4387	391.137	484.77	47.5006	961.37	968.145	95.6881	1266.32	724.536	98.4253	400.25	1463.7	208.913	1760.97
TGME49_015880	hypothetical protein, conserved	4.91565	0	0.721251	10.7499	0	0.53356	3.94466	0.038307	0.389271	8.04879	0	0.36591	7.25453	0.0164701	0.633307	1.97874	0	0.576574
TGME49_015890	trichohyalin, putative	84.3992	72.538	78.7065	76.076	83.2003	67.381	48.322	85.1564	46.8423	69.0338	90.5045	51.1817	48.5966	76.0424	99.1126	55.6873	59.7969	72.4562
TGME49_015900	hypothetical protein	4.08249	1.41538	2.885	7.56035	3.47366	2.55346	24.0906	12.6413	36.0725	21.9794	12.7505	31.0109	2.90618	1.85289	0.791634	0.376902	0.902217	0.538136
TGME49_015910	hypothetical protein	926.391	819.945	736.803	817.817	917.757	558.866	306.697	704.963	454.236	563.291	834.917	594.696	436.692	600.302	880.297	528.982	530.303	898.533
TGME49_015920	hypothetical protein	2.99938	6.98842	8.06899	3.30765	3.47366	7.58417	3.66289	5.55451	6.18509	2.78612	4.05155	6.17474	3.75837	6.31628	8.91908	7.53805	7.31798	8.84081
TGME49_015930	hypothetical protein	66.1529	22.9114	14.8758	85.8809	36.6199	8.3464	44.3774	19.9196	14.4895	41.9775	22.1048	18.6157	17.2404	17.2854	14.7244	15.6414	14.4355	11.3009
TGME49_015940	acetyl-CoA transporter, putative	14.5803	14.1538	22.8096	14.1757	10.7558	23.0955	8.59371	20.1495	17.7767	17.5216	29.4333	34.9902	7.5823	12.4761	15.5688	25.064	25.5127	37.093
TGME49_015950	hypothetical protein	77.9005	144.368	179.456	72.2959	162.467	158.886	85.9371	137.407	160.466	70.3959	151.516	151.395	83.886	161.67	200.706	92.5295	133.127	156.636
TGME49_015960	hypothetical protein	8.16497	1.54807	1.93836	6.37905	2.92959	0.914674	13.8063	10.8026	14.0138	19.9362	11.7972	19.5762	4.30465	2.10817	0.844409	1.13071	2.25554	0.960957
TGME49_015970	hypothetical protein	352.094	230.883	386.095	579.548	437.932	322.575	414.752	178.932	207.136	385.475	182.022	237.156	108.556	91.7137	64.7029	88.2894	75.0344	68.7661
TGME49_015980	hypothetical protein	2333.68	2999.18	3794.68	2561.54	3720.91	3506.36	2070.8	2842.8	3477.96	2289.63	3143.05	3324.11	1541.09	2576.16	1921.08	1356.94	2338.55	1625.67
TGME49_015990	helicase, putative	9.99793	13.1365	13.8841	7.32409	9.75135	11.7383	4.08554	10.1513	18.9878	14.1163	20.079	32.2001	14.2906	12.0149	8.8663	15.5472	25.2621	28.4828
TGME49_016000	inner membrane complex protein IMC3	41.2414	53.5631	308.56	38.6287	82.9911	226.61	117.635	145.988	286.547	272.73	311.076	343.544	124.289	240.175	76.0496	277.494	565.389	519.301
TGME49_016010	50S ribosomal protein L24, putative	39.4085	34.5883	33.9889	32.9584	33.8158	30.8321	29.444	32.8674	25.8217	19.5028	31.8166	24.7904	36.1416	36.9918	38.2623	25.3467	31.728	29.29
TGME49_016020	hypothetical protein	25.4947	43.5671	42.103	30.7139	42.2698	24.963	26.6264	31.3351	20.9341	28.6041	43.1967	33.0234	22.1569	41.6941	45.5981	39.9516	49.7723	51.8917
TGME49_016030	hypothetical protein	63.4035	26.096	38.9025	58.0021	30.1748	27.6689	65.6503	46.2748	45.4582	66.4334	43.3754	43.1774	27.3356	28.1474	37.5234	35.4288	31.0262	32.9032
TGME49_016040	ribosomal protein S15, putative	62.737	48.9189	51.8399	63.1998	53.2767	43.6376	41.5598	58.1883	52.6814	63.0282	53.7426	60.1923	77.7896	67.7827	64.5445	64.3561	60.7493	63.6922
TGME49_016050	ankyrin repeat containing protein / TPR domain-containing protein	26.0779	21.9383	29.391	22.7992	23.1438	28.6217	14.7925	22.0265	26.2974	18.1407	22.5814	24.1043	18.8793	29.7203	33.9875	19.4105	20.9515	25.2155
TGME49_016060	hypothetical protein	73.3181	107.569	108.819	70.2877	96.0487	119.67	52.6893	90.9024	77.2487	65.8762	91.9345	83.1074	57.1841	93.9125	89.138	74.344	92.9283	105.59
TGME49_016070	hypothetical protein	23.4118	23.796	30.0221	20.9091	22.223	29.6126	15.9195	30.5306	28.1573	20.7411	35.749	28.5868	13.4821	13.769	29.5016	16.3952	25.3122	31.7885
TGME49_016080	hypothetical protein, conserved	341.263	181.035	246.532	316.59	177.24	213.843	319.235	258.38	297.23	440.764	294.095	320.263	390.456	287.733	234.799	358.999	388.505	429.048
TGME49_016090	tropomyosin 1 alpha chain, putative	0.499896	0.132692	0.135235	0.472522	0.292959	0.190557	5.0717	1.57059	3.58995	4.02439	1.6087	4.84831	0	0.172936	0.263878	0.188451	0.0501232	0.115315
TGME49_016100	hypothetical protein	0.166632	0.088461	0.180313	0.354392	0.251108	0.114334	5.63522	0.306456	3.80621	2.04315	0.595816	3.33893	0.174808	0.0988206	0.316654	0	0.100246	0.0768766
TGME49_016110	hypothetical protein	27.5776	26.671	35.6568	26.3431	26.5337	35.8247	27.7535	34.2464	30.2766	30.4616	31.757	35.4018	42.0632	53.7996	50.0313	40.9881	46.6145	51.3536
TGME49_016120	hypothetical protein	39.9084	31.1383	33.448	34.0216	30.677	39.0642	30.8528	41.2566	33.8233	36.0338	35.3915	33.5265	59.544	56.6818	52.5645	44.1918	51.3261	59.4256
TGME49_016130	ubiquitin-conjugating enzyme E2, putative	256.697	123.27	120.314	230.236	116.305	121.118	236.961	99.1001	87.1967	160.48	100.395	92.7583	275.585	127.973	134.261	226.236	124.706	117.352
TGME49_016140	ankyrin repeat-containing protein	40.9082	41.3555	10.5934	27.8788	34.3599	8.0034	44.9409	215.362	16.8252	95.5329	170.582	77.8932	222.116	87.448	43.9093	155.472	120.797	219.06
TGME49_016150	oligoendopeptidase F, putative	0	0	0.0450782	0.708783	0	0.0762228	2.11321	0.038307	0.173009	1.67167	0.297908	0.0914776	0	0.494103	0.791634	0.282677	0.100246	0.153753
TGME49_016160	hypothetical protein	2.74943	0.265383	0.225391	1.77196	0.418513	0.457337	10.9887	2.41334	2.07611	13.8687	2.56201	3.43041	35.6608	25.9569	50.1896	13.7569	8.67131	16.0672
TGME49_016170	selenocysteine lyase, putative	69.9855	29.2364	45.3486	70.0514	35.1551	34.4146	69.4541	33.1355	36.4185	73.1201	35.9277	44.6868	53.2946	23.157	33.0903	41.0824	24.6105	40.8983
TGME49_016180	hypothetical protein	230.369	305.367	267.674	284.458	315.098	251.383	339.24	337.791	233.173	410.612	408.611	348.164	282.402	237.128	166.613	425.24	466.196	310.043
TGME49_016190	hypothetical protein	62.6537	38.0825	55.7166	83.7545	45.576	37.2348	51.5623	31.2202	45.7177	80.0545	52.0743	53.6516	60.6584	66.6462	94.2572	48.055	46.3639	82.4886
TGME49_016200	hypothetical protein, conserved	0.833161	0.132692	0.270469	1.5357	0.167405	0.190557	0.140881	0.0766139	0.0865047	0.247655	0.0595816	0.182955	0.021851	0.230581	0.580532	0.565353	0.150369	0.345945
TGME49_016210	hypothetical protein	52.8224	70.1054	57.9705	36.8567	55.4948	68.5624	32.5434	79.9466	79.2816	33.6811	86.6317	68.0593	69.8795	103.572	149.249	83.0127	102.552	130.383
TGME49_016220	hypothetical protein, conserved	40.325	41.3998	74.1987	30.3595	33.9414	83.5783	42.6868	61.9424	88.8836	61.6042	65.3015	88.5961	44.5324	78.76	110.354	69.4442	76.488	101.938
TGME49_016230	hypothetical protein	7.91502	11.5442	20.6007	5.90653	8.57951	21.8378	14.6516	15.3611	21.8424	14.4259	14.3592	25.3393	17.7867	17.6971	29.0794	17.6202	16.3402	34.5176
TGME49_016240	hypothetical protein	11.7476	15.7461	24.3422	12.4037	14.3131	22.3714	10.4252	22.9842	25.1296	18.4503	28.7183	32.7947	10.5977	17.2524	16.0966	23.1795	35.5874	35.9782
TGME49_016250	SMC protein, putative	21.1623	17.073	18.8427	21.2635	15.7779	17.6075	8.03019	17.7744	16.1331	12.8781	19.7215	15.231	4.82907	7.30449	13.1939	6.69002	14.4856	17.9122
TGME49_016260	eukaryotic initiation factor-2B gamma subunit, putative	84.4825	35.6498	53.2824	92.7324	47.5012	48.249	80.8654	47.922	61.2886	86.4316	50.8231	60.0093	83.7768	47.7303	56.7865	64.5445	51.276	58.1571
TGME49_016270	hypothetical protein	16.9132	13.623	12.7571	13.3487	12.2624	12.1957	9.72076	11.5304	11.8079	12.0732	10.9034	9.87958	13.8754	13.9831	13.405	13.2858	9.37303	11.4162
TGME49_016280	adenylyl cyclase, putative	3.58259	0.84038	0.225391	4.48896	1.50665	0.304891	86.078	64.3557	70.5878	75.349	56.1259	68.6997	10.6633	3.60695	5.91087	3.48635	1.65406	1.8066
TGME49_016290	hypothetical protein	0	0.176922	0.0450782	0.354392	0.418513	0.0762228	3.66289	3.37101	8.17469	8.29644	6.43482	11.4804	0	0.0247051	0.263878	0	0.100246	0.0768766
TGME49_016300	hypothetical protein	32.8265	40.3825	46.8362	31.1865	38.3358	43.2183	6.90315	4.02223	7.22314	6.43903	6.25607	8.00429	3.03729	3.95282	16.8882	2.82677	5.01232	13.8378
TGME49_016310	hypothetical protein	32.5766	54.5804	74.6945	31.4227	50.1378	60.3304	2.11321	7.08679	10.5968	5.63415	6.4944	8.46168	2.99359	4.39752	20.6353	1.50761	6.51601	18.3735
TGME49_016320	hypothetical protein, conserved	25.1614	22.1595	30.2475	16.6564	22.7252	26.5255	3.80377	2.2218	3.41694	2.84803	3.87281	3.70484	1.83548	2.40463	7.54691	1.88451	3.85948	7.87985
TGME49_016330	hypothetical protein	68.7357	85.3207	99.7129	72.1777	77.8852	92.7251	11.4113	7.24002	13.1055	16.9024	12.7505	15.5055	7.91007	7.988	31.032	6.97269	11.5785	30.2125
TGME49_016340	hypothetical protein	51.2394	69.5304	81.1407	45.244	61.354	69.096	11.6931	5.93758	10.0778	10.2777	9.89055	11.6177	4.63241	5.63277	25.2267	4.24015	8.06983	20.7567
TGME49_016350	hypothetical protein	111.727	95.0071	121.621	101.238	85.4603	108.351	20.4277	9.19367	17.0847	22.7223	12.5121	18.0668	6.29309	8.41622	35.2013	9.23411	10.4757	31.7116
TGME49_016360	hypothetical protein	197.126	248.841	301.032	176.959	218.422	279.928	31.1346	26.7383	39.3596	48.1689	36.3448	50.0382	11.8432	27.0027	85.9187	17.6202	32.1791	82.4886
TGME49_016370	hypothetical protein	2.33285	4.55574	4.55289	1.41757	3.85032	5.10693	2.11321	9.80658	7.82868	4.39587	12.6909	8.96481	4.61056	11.8502	6.33307	5.84199	16.2399	13.5687
TGME49_016380	ATPase 2, putative	85.8155	52.8555	78.2557	91.5511	54.7833	67.4191	67.6227	47.9986	70.5013	78.0113	63.097	66.2755	69.224	42.8964	71.8276	67.9366	54.1831	57.4268
TGME49_016390	RNA methyltransferase, putative	26.6611	32.6421	32.9071	22.2085	34.2343	31.9374	27.1899	36.1618	36.505	26.3752	40.0984	30.462	31.4655	43.2422	46.0203	34.7692	35.7378	44.8575
TGME49_016400	meiotic recombination protein DMC1-like protein, putative	1.41637	0.0442305	0.135235	1.29944	0.33481	0.457337	16.2013	1.03429	0.648785	14.1163	0.953306	1.09773	0.961444	0.0988206	0.316654	0.376902	0.100246	0.0384383
TGME49_016410	hypothetical protein, conserved	20.6624	26.1845	28.3091	17.3652	24.6504	29.9175	45.9271	49.9523	35.6832	47.6736	55.4705	49.7181	75.7137	53.5196	49.8729	59.2679	57.8923	52.1608
TGME49_016420	hypothetical protein	0	0	0	0	0.125554	0	0	0.038307	0.0865047	0.0619137	0	0	0	0	0	0	0.0501232	0
TGME49_016430	hypothetical protein	163.716	215.491	310.183	155.932	224.574	275.012	158.068	232.37	330.967	189.58	238.922	281.111	152.979	197.295	253.165	157.828	213.224	226.824
TGME49_016440	hypothetical protein	67.9859	55.9074	62.9291	65.208	50.933	58.7297	58.0428	74.0474	67.6034	65.4428	62.6799	65.4065	67.3885	51.642	74.0442	68.1251	48.7698	59.9637
TGME49_016450	proteasome subunit alpha type 3, putative	88.7316	86.0283	66.4001	71.2327	73.6164	87.3132	89.7409	101.015	88.8403	71.8199	102.123	104.33	72.4142	61.417	54.3061	97.4292	127.864	89.5612
TGME49_016460	hypothetical protein	7.83171	10.6596	35.8822	8.5054	12.1369	26.335	33.3887	27.2746	36.7645	46.1876	43.0775	39.8385	27.2919	33.8872	16.941	74.9093	72.9292	65.4988
TGME49_016470	hypothetical protein	20.6624	13.1807	18.3468	21.2635	14.6479	16.8834	16.0604	21.0688	21.3234	23.713	23.7731	25.2021	19.0104	19.0641	16.5715	23.9333	23.2571	20.1032
TGME49_016480	NMD3 protein	13.5805	19.2845	14.1095	11.2224	17.996	13.682	4.64906	15.8974	10.2508	9.65854	18.5895	11.206	16.1479	27.0768	21.1102	15.2645	22.6055	23.7164
TGME49_016490	hypothetical protein	25.2448	25.1229	13.8841	28.5876	23.3949	15.3589	19.8642	17.7744	11.1591	15.9737	15.3125	10.5657	27.6852	17.5818	23.3268	14.605	18.7962	17.0666
TGME49_016500	tRNA synthetase, putative	9.99793	27.5998	22.8546	10.1592	23.7297	20.6945	12.1157	29.1516	18.8148	11.7636	30.2079	19.9879	2.49102	12.2373	20.4769	11.2128	26.7156	21.0642
TGME49_016510	hypothetical protein	30.9936	42.6824	45.3937	29.4145	46.3712	38.1876	35.2201	52.8253	48.6589	36.0338	53.1468	56.6246	45.3627	49.4515	53.62	33.9212	48.9703	59.195
TGME49_016520	hypothetical protein	0.333264	0	0.135235	0	0.0837026	0.304891	0.422642	0.229842	0.865047	0	0.655398	0.503127	0	0.247051	0.263878	0	0.150369	0.422821
TGME49_016530	ribosome recycling factor domain-containing protein	10.1646	18.0018	22.0883	8.85979	19.3771	18.4078	26.7673	27.8109	23.3995	26.3752	34.8553	28.7697	34.8961	28.5262	28.9738	18.0913	31.0262	35.7476
TGME49_016540	dolichyl-phosphate beta-glucosyltransferase, putative	1.74964	6.98842	8.20423	1.5357	7.28212	8.23206	5.91698	11.1473	12.7162	6.68668	10.6651	11.9836	3.27765	6.33275	8.28577	5.84199	12.3303	13.4534
TGME49_016550	tRNA-Lys	0.166632	0	0.225391	0	0	0.228668	0.281761	0	0.216262	0.123827	0	0.548866	0	0	1.10829	0.471128	0	0.615013
TGME49_016560	hypothetical protein	43.3243	32.6863	29.2107	26.1068	23.2693	28.8122	25.2176	30.2242	30.8822	28.4184	30.4462	30.8737	31.7714	36.5142	33.0903	22.6141	33.9334	36.5933
TGME49_016570	tRNA-Arg	0.249948	0	0.0450782	0.236261	0	0.0381114	0	0	0.216262	0.309569	0	0.457388	0	0	0.0527756	0.376902	0	0.269068
TGME49_016580	hypothetical protein	24.0783	30.8729	38.8574	15.357	27.4126	37.3111	15.4969	31.6415	42.4738	16.8405	32.7699	34.7158	12.1929	36.0283	37.9984	20.9181	39.4971	49.4316
TGME49_016590	transportin, putative	88.4816	81.6495	113.146	88.0072	70.1009	104.844	77.7661	90.7109	118.468	107.668	121.606	150.892	95.2267	99.5617	132.097	127.205	125.559	168.783
TGME49_016600	DNA-(apurinic or apyrimidinic site) lyase, putative	27.0777	22.0268	33.2677	23.8624	22.2649	34.2622	20.4277	15.3994	22.3615	24.0225	22.7602	39.3354	24.6261	19.3441	18.5242	23.5564	31.2267	45.4725
TGME49_016610	hypothetical protein	2.0829	1.32692	2.16375	5.31587	2.67848	1.6769	12.1157	2.29842	1.25432	11.0206	3.27699	3.0645	4.43575	9.38796	6.33307	1.60183	10.8266	7.45703
TGME49_016620	EF hand domain-containing protein	35.4926	44.4959	111.974	28.5876	38.2521	107.055	148.77	163.992	239.272	218.865	212.289	290.396	154.334	96.4818	100.168	236.129	240.441	285.866
TGME49_016630	hypothetical protein, conserved	7.66508	13.5788	14.1996	8.03287	13.518	10.8999	13.5245	22.4862	19.7663	14.9831	23.356	24.0586	16.7597	10.8373	17.4687	19.1278	16.0895	20.6029
TGME49_016640	homoserine kinase, putative	5.83212	2.87498	4.68813	7.67848	5.48252	4.45903	16.0604	8.19769	13.2352	22.8462	8.28185	16.3745	10.3355	16.816	15.4105	16.4895	20.5004	15.2216
TGME49_016650	hypothetical protein, conserved	343.512	250.345	266.998	329.348	251.861	250.735	385.449	347.904	296.711	416.06	324.72	308.691	387.637	307.052	283.247	393.298	314.924	351.095
TGME49_016660	hypothetical protein, conserved	23.8284	25.8748	21.4121	26.3431	25.2363	20.7326	25.6403	23.5205	16.4359	23.7749	28.7183	23.0981	29.3241	31.2767	30.5043	22.7084	24.5102	27.1759
TGME49_016670	KH domain-containing protein	84.8991	161.707	180.313	102.065	188.121	164.451	73.5396	163.379	134.731	101.229	204.246	146.044	81.6354	243.996	236.699	127.958	284.7	287.787
TGME49_016680	ankyrin repeat-containing protein	615.872	522.893	320.731	610.026	502.132	256.071	27.8943	24.2866	20.8044	21.2983	24.9051	23.3725	29.0618	22.6629	29.871	27.6081	38.7452	45.2803
TGME49_016690	ankyrin repeat domain-containing protein	1.49969	5.44035	7.25758	2.48074	4.72919	5.14504	3.52201	8.92552	8.56397	10.2158	8.87766	9.83384	3.05914	5.91276	10.7662	10.5533	14.1347	17.451
TGME49_016700	peptide deformylase, putative	1.66632	2.74229	2.43422	4.2527	2.67848	2.97269	1.54969	1.95366	2.37888	2.66229	2.85992	3.15598	1.98844	1.37525	0.949961	3.48635	4.71158	3.34413
TGME49_016710	hypothetical protein, conserved	17.3297	15.5691	13.7939	30.7139	20.2142	16.2355	124.82	55.162	44.2904	93.7993	48.142	51.9593	96.5596	72.7319	75.6274	74.1555	42.1536	32.9032
TGME49_016720	hypothetical protein	1055.86	1244.91	1014.26	1114.21	1373.48	952.709	1048.86	1158.4	1036.54	820.171	1038.15	875.395	1204.67	1218.89	1091.35	1219	928.882	806.82
TGME49_016730	DNA replication licensing factor, putative	106.728	96.0244	127.977	85.054	100.066	135.524	122.707	232.523	322.144	185.679	264.542	318.845	121.623	200.038	204.083	126.074	216.833	222.904
TGME49_016740	hypothetical protein	27.8276	23.796	25.1085	16.1839	30.1329	18.484	17.0465	29.2282	17.0847	23.0938	27.4076	16.7404	9.50519	15.976	14.3022	7.25537	16.7411	18.4888
TGME49_016750	hypothetical protein	106.978	90.9822	86.7755	88.716	78.7223	89.2569	94.1082	81.0192	72.1882	70.2102	78.7073	67.8764	83.6457	77.2695	88.8741	68.6904	69.6211	71.7643
TGME49_016760	RNA pseudouridylate synthase domain-containing protein	15.9134	14.3307	20.2401	14.2938	12.6809	22.7906	13.3837	18.6555	29.0656	12.1351	17.4574	30.645	9.63629	23.8487	30.6098	12.1551	16.1898	27.4834
TGME49_016770	hypothetical protein, conserved	383.087	447.701	317.621	292.491	286.472	394.339	346.425	388.854	318.381	260.347	341.999	309.286	801.517	534.833	576.521	622.643	325.55	297.32
TGME49_016780	hypothetical protein	50.9061	54.492	58.6016	51.623	53.6952	51.8315	55.7887	68.1098	64.965	61.6661	67.8039	52.1422	46.6738	44.4034	67.2361	54.8393	50.6244	57.3884
TGME49_016790	ABC transporter, putative	86.3987	72.0073	78.5262	101.592	73.4908	74.6221	64.1006	53.3616	58.9962	64.4522	61.6074	69.2485	113.844	88.2303	91.5129	109.302	89.3195	94.366
TGME49_016800	hypothetical protein	83.9826	33.8363	42.6439	98.2846	32.9788	38.0352	65.2277	22.8309	37.8891	61.2327	20.9727	30.0961	136.044	38.6141	48.8174	84.2377	27.4174	34.4791
TGME49_016810	nucleotidase, putative	241.783	326.687	308.515	200.231	311.583	285.302	167.93	320.897	248.485	213.602	258.942	215.658	199.15	362.844	361.513	238.485	269.713	307.737
TGME49_016820	transmembrane domian-containing protein	836.16	835.426	834.487	834.474	798.062	791.917	814.994	806.668	767.253	858.991	695.377	667.741	865.562	843.705	1002.37	931.043	637.767	737.131
TGME49_016830	hypothetical protein	17.3297	33.2613	24.7028	28.4695	37.6243	25.5728	35.7837	39.3029	34.2126	35.6623	41.588	42.2627	27.5978	35.3531	35.043	19.0336	24.9613	24.9465
TGME49_016840	hypothetical protein	11.2477	14.0211	13.5685	8.26914	16.1546	10.4806	23.9497	61.5976	7.95843	16.6548	45.2225	6.58639	5.52831	11.3973	10.2385	4.99396	9.77402	8.34111
TGME49_016850	hypothetical protein	3.41596	3.80382	2.93008	4.01644	3.64106	4.91637	6.90315	8.46584	6.3581	7.98687	7.09021	8.23298	6.44605	6.72803	7.17748	5.27663	7.81921	6.41919
TGME49_016860	ATP-dependent RNA helicase, putative	643.2	734.403	777.824	623.611	663.05	950.994	667.915	797.589	871.492	660.372	726.717	817.673	870.894	817.674	841.771	858.866	836.255	922.135
TGME49_016870	excision repair protein rad15, putative	64.9865	42.9921	47.6927	64.3811	39.7169	39.7883	71.99	42.061	65.3976	58.818	45.0437	55.0695	89.2614	36.6213	47.8147	47.6781	34.1339	37.362
TGME49_016880	receptor for activated C kinase, RACK protein, putative	391.752	479.636	512.539	317.535	367.663	658.946	338.254	579.278	573.31	462.124	719.508	714.76	677.622	909.363	717.379	913.14	1229.87	1226.72
TGME49_016890	hypothetical protein, conserved	117.976	54.3151	77.264	121.084	61.1866	61.2069	140.458	49.0329	55.5793	135.405	61.8457	57.4022	113.319	58.5512	76.3135	105.815	73.2801	82.6423
TGME49_016900	hypothetical protein, conserved	50.3229	71.9188	75.2805	45.0077	78.9315	73.9742	78.0478	94.465	68.5117	101.043	103.076	87.0409	81.7228	118.42	94.6794	88.6663	132.676	121.157
TGME49_016910	hypothetical protein	136.638	94.5206	76.9034	155.578	93.9561	71.7638	126.652	105.268	67.9927	131.752	90.2662	58.8201	112.555	85.3151	96.6321	98.6542	69.4206	73.1096
TGME49_016920	hypothetical protein, conserved	83.9826	52.8112	61.3063	72.6503	54.867	54.3088	79.1749	53.0551	54.6277	80.2402	56.9005	60.1923	72.3487	56.2042	57.842	88.1009	75.1346	73.6093
TGME49_016930	cholinephosphate cytidylyltransferase, putative	139.054	117.653	118.195	144.474	130.409	111.438	78.8931	115.955	92.3005	89.7749	114.278	89.7853	138.863	92.8419	129.142	106.569	95.7352	118.121
TGME49_016940	hypothetical protein	0.249948	0.221153	0.631094	0.708783	0.292959	0.838451	1.97233	1.1109	1.08131	2.04315	0.417071	1.4179	5.00388	0.691744	0.791634	0.84803	0.601478	0.384383
TGME49_016950	pre-mRNA splicing factor RNA helicase, putative	44.7407	33.7036	42.4636	32.1315	28.3333	37.959	32.1208	38.2303	41.2195	31.2045	30.8633	31.7885	65.9682	46.0669	52.67	40.7997	32.1289	36.7086
TGME49_016960	elongation factor Tu GTP-binding domain-containing protein	36.5757	26.3172	32.9972	33.0765	21.8882	33.1569	34.5157	42.176	53.5032	43.6492	43.6733	46.6078	51.6776	36.2589	45.4398	44.9456	34.3845	38.8611
TGME49_016970	hypothetical protein, conserved	160.3	174.091	235.488	191.608	207.624	206.145	275.14	267.229	275.734	253.784	288.196	271.231	208.349	224.265	204.294	240.087	304.498	278.716
TGME49_016980	hypothetical protein	20.9123	15.5249	18.6624	29.5326	17.2846	17.5694	9.57988	17.0849	17.5605	16.7167	20.3173	22.2291	11.6247	12.7231	16.5715	14.0396	14.636	19.911
TGME49_016990	LysM domain domain-containing protein	8.33161	10.8807	15.8675	8.85979	11.0487	11.3191	11.4113	12.3348	14.057	10.6492	12.2142	11.2975	7.80081	9.42913	10.6079	8.66875	7.36811	9.22519
TGME49_017000	hypothetical protein	116.976	104.782	104.356	93.7956	103.08	111.628	97.7711	95.8823	113.883	73.2439	92.0536	99.8021	76.9156	86.2704	99.1126	71.8941	82.1017	96.557
TGME49_017010	CD2 antigen cytoplasmic tail-binding protein 2, putative	45.9905	53.7401	53.3726	42.6451	49.8449	59.2251	61.1422	71.2509	69.6363	46.2496	67.3868	64.1715	56.6815	80.3494	72.7775	42.7784	67.566	76.3769
TGME49_017020	ATPase, AFG1 family domain-containing protein	109.477	100.669	126.039	144.71	117.602	110.561	102.279	88.2592	100.864	80.1783	70.4851	93.3986	50.9784	44.7987	62.3808	50.6934	35.7879	49.7007
TGME49_017030	hypothetical protein, conserved	176.047	122.253	107.511	212.281	217.208	75.4225	199.628	130.627	89.9216	153.422	108.617	85.5316	131.674	103.053	65.9167	94.414	77.2899	61.655
TGME49_017040	hypothetical protein	2.24953	0.176922	1.8482	3.89831	0.837026	1.29579	5.0717	0.229842	0.821795	4.82927	0.417071	1.18921	1.59512	0.197641	0.369429	0.282677	0.150369	0.576574
TGME49_017050	transcriptional co-activator ADA2-A	159.55	190.633	181.395	172.943	187.075	153.741	131.442	152.96	171.625	132.805	182.737	160.863	137.836	127.75	164.871	112.694	136.536	151.601
TGME49_017160	hypothetical protein, conserved	84.9824	52.1035	76.3173	96.867	54.1137	60.7496	63.3962	36.0469	53.4167	63.5235	38.9068	59.5062	48.6185	32.2237	59.1087	55.4046	24.009	40.3602
TGME49_017170	hypothetical protein, conserved	0.0833161	0.088461	0	0	0.125554	0	0.845283	0.689525	1.94636	0.247655	1.01289	2.69859	0	0.312932	0.263878	0	0.150369	0.153753
TGME49_017180	hypothetical protein	0.999793	0.663458	1.39742	1.65383	0.753323	0.571671	3.09937	0.306456	0.778542	2.16698	0.595816	1.18921	2.2725	0.279992	1.21384	0.565353	0.551355	0.884081
TGME49_017190	RNA dependent RNA polymerase domain-containing protein	53.3223	40.0728	70.0515	52.8043	39.5076	50.3833	79.1749	90.9407	91.868	94.9137	96.3435	87.1782	95.9478	94.3819	177.643	117.688	78.4929	124.694
TGME49_017200	hypothetical protein	0	0	0.0901563	0.118131	0.0837026	0.0381114	0	0.038307	0.389271	0	0.0595816	0.411649	0	0.00823505	0.316654	0	0	0.0384383
TGME49_017210	hypothetical protein	127.89	119.555	163.499	135.968	128.483	122.033	182.44	273.129	196.366	193.914	271.335	196.265	237.63	233.966	329.742	244.044	221.695	287.557
TGME49_017220	zinc finger (C3HC4 RING finger) protein, putative	182.379	150.561	171.703	202.003	145.81	171.311	224.704	208.543	227.032	242.33	201.982	216.162	288.63	209.006	315.018	193.445	166.409	277.217
TGME49_017230	hypothetical protein	1.08311	0	0.270469	2.83513	0	0	10.2843	0	0.302766	13.4972	0	0.457388	0	0.00823505	0.369429	1.13071	0	0.384383
TGME49_017330	hypothetical protein	52.8224	49.8478	53.1922	55.8757	60.4751	53.4322	45.7862	78.2611	74.5671	55.7224	80.8523	66.184	53.8409	67.0745	81.3272	55.2162	67.2152	62.8466
TGME49_017340	hypothetical protein	21.9954	38.569	33.8537	19.8459	39.6332	29.7269	41.8415	70.2167	42.0413	41.1107	61.7266	39.2896	28.1222	47.7633	51.034	32.3194	43.2062	50.6617
TGME49_017350	N6-adenosine-methyltransferase 70 kDa subunit, putative	22.412	27.9095	42.0579	38.6287	25.3619	28.4692	30.8528	36.1235	35.1209	47.6736	43.8521	39.8842	22.5939	27.5051	26.81	33.9212	31.9786	42.2052
TGME49_017360	hypothetical protein	3.66591	6.8115	15.2364	3.30765	7.40768	10.7474	15.0742	33.7867	34.2126	26.7467	49.6911	38.695	12.0399	32.4049	23.9073	17.9971	50.8249	49.8929
TGME49_017370	hypothetical protein, conserved	0	0	0	0	0.125554	0	0.281761	0.268149	0	1.05253	0.178745	0.0457388	0	0.872915	0.105551	0.282677	0.501232	0.153753
TGME49_017380	hypothetical protein	0	0	0.0450782	0	0	0.0381114	0	0	0.129757	0.185741	0	0	0	0	0.0527756	0	0	0.0384383
TGME49_017390	hypothetical protein	0	0	0	0	0	0.0381114	0.845283	0.038307	0.519028	0.928706	0.0595816	0.228694	0	0.0247051	0.105551	0	0.0501232	0
TGME49_017400	hypothetical protein	69.319	43.5228	49.4057	70.1695	47.9616	47.4106	91.7132	48.9563	53.9357	74.1107	44.15	52.1422	95.9259	78.0765	60.5864	108.736	90.5726	43.2431
TGME49_017410	hypothetical protein	7.74839	5.17497	19.2935	12.1674	12.2624	8.87996	23.5271	6.39726	6.79062	41.7299	11.3801	10.1083	20.1903	40.7223	22.4824	25.064	41.0007	19.296
TGME49_017420	hypothetical protein, conserved	2.24953	0.707688	1.26219	2.95326	1.21369	1.06712	12.3975	2.83472	3.93596	12.197	1.84703	5.99178	7.42934	7.33743	4.59148	9.23411	7.86934	3.72851
TGME49_017430	protease inhibitor, putative	76.8174	69.0881	77.4894	71.1146	73.7419	81.1011	85.9371	74.0857	68.209	84.2027	69.0551	59.186	117.69	89.5973	77.0524	84.0492	63.5562	58.6184
TGME49_017440	hypothetical protein	91.731	64.2227	81.9521	101.356	69.1383	77.5186	122.989	90.0597	80.5359	106.12	86.9892	75.8349	140.152	107.13	110.195	94.9794	82.7032	98.1714
TGME49_017450	REX1 DNA repair domain-containing protein	78.9003	55.3766	43.6357	76.7848	48.8823	46.7246	69.1723	57.154	55.709	60.985	44.3883	39.3354	75.3204	74.1401	62.4863	65.3925	56.7895	46.2028
TGME49_017460	glutaminyl-tRNA synthetase, putative	250.865	248.664	343.991	279.379	269.815	306.606	328.111	257.308	185.985	296.814	293.797	209.621	320.707	369.671	350.852	374.076	309.21	345.137
TGME49_017470	hypothetical protein	46.1571	37.419	57.0239	49.8511	40.1772	49.6211	47.3359	38.9199	52.4219	54.8556	38.1322	44.5496	61.7728	52.169	55.0977	55.122	35.6877	40.4755
TGME49_017480	hypothetical protein	56.8215	106.242	108.683	60.2466	99.7316	100.843	75.2302	124.957	90.9597	80.5498	122.202	79.494	84.1919	138.201	152.469	70.7634	117.138	121.119
TGME49_017490	hypothetical protein	2.83275	0.442305	1.17203	3.78018	0.66962	2.09613	87.7686	15.3611	30.6227	77.8256	10.5459	30.7365	59.5659	10.3515	34.3569	29.7753	5.21281	9.72489
TGME49_017500	high mobility group (HMG)box domain-containing protein	22.1621	20.8326	22.1334	25.3981	19.6282	21.4567	23.9497	34.8976	38.9704	33.9287	35.6894	44.5039	38.9822	45.2104	41.165	49.8453	45.4617	45.9722
TGME49_017510	hypothetical protein	672.86	644.35	698.667	631.644	616.511	693.132	1030.82	906.687	836.068	990.062	938.411	852.114	1250.49	985.529	877.975	1093.21	998.854	925.21
TGME49_017520	hypothetical protein	35.326	38.0382	78.7966	27.4063	24.6086	116.811	106.224	102.854	150.648	145.25	111.656	188.215	89.8513	58.79	31.2432	171.302	151.873	142.798
TGME49_017530	hypothetical protein	604.458	639.131	619.058	668.146	632.708	711.959	941.223	954.495	707.003	653.004	671.068	565.789	1708.09	1343.49	1268.99	1401.23	738.665	790.599
TGME49_017540	splicing factor, putative	302.104	269.408	246.352	294.617	297.353	237.587	265.419	354.186	214.705	250.503	290.699	198.781	216.893	243.049	261.186	168.193	191.721	211.411
TGME49_017550	hypothetical protein	328.015	239.906	208.937	359.117	257.678	216.282	212.871	274.393	181.876	229.081	194.296	165.529	302.942	290.162	370.168	321.215	198.287	242.892
TGME49_017560	DNA-directed RNA polymerase II, 8.2 kDa polypeptide, putative	200.458	167.899	145.467	245.357	192.097	143.909	211.743	142.464	117.344	134.043	116.482	102.135	240.886	261.71	161.229	188.828	181.747	130.267
TGME49_017570	40s ribosomal protein S27, putative	753.26	951.531	925.951	666.61	879.002	979.997	1067.87	1221.38	917.209	972.912	1125.56	892.135	1547.4	1965.67	1555.35	1299.09	1789.6	1244.82
TGME49_017580	DNA-directed RNA polymerases III, 39 kDa polypeptide, putative	67.9859	47.017	42.1481	71.5871	45.032	43.1802	58.0428	42.1377	36.2887	46.621	44.9246	36.2251	91.2717	48.9903	55.9949	51.9183	48.7698	53.8136
TGME49_017590	hypothetical protein	28.1608	23.6191	27.7682	28.4695	19.7957	24.6962	14.5107	18.847	23.7455	20.06	17.3978	17.0606	18.2674	19.55	27.1794	19.6931	17.493	20.0648
TGME49_017600	CAM kinase, CDPK family CAM kinase TgTPK5	147.636	70.7688	135.099	161.012	75.2067	123.519	127.779	63.7811	102.681	123.518	73.0471	92.1179	124.376	57.0771	95.1544	97.6177	61.1503	94.7119
TGME49_017610	hypothetical protein	182.462	142.953	91.5538	195.033	167.865	80.034	585.64	419.614	216.608	359.843	304.581	212.594	235.51	208.676	178.962	141.998	103.053	64.2304
TGME49_017620	hypothetical protein	12.0808	6.41342	5.40938	9.56857	8.95617	4.38281	19.0189	11.109	9.08299	17.8931	11.5588	9.60515	6.99232	8.11152	5.43589	7.25537	10.6261	5.9195
TGME49_017630	hypothetical protein	1.16642	0.619227	0.721251	2.00822	1.7159	1.14334	6.05786	2.29842	4.06572	5.57224	2.14494	3.97928	0	1.39172	0.897185	0.282677	0.801971	0.153753
TGME49_017640	hypothetical protein	142.137	121.28	124.506	129.117	107.181	132.361	170.184	162.038	132.741	130.7	126.492	118.143	236.428	205.209	187.195	232.172	140.946	141.261
TGME49_017650	growth-arrest-specific protein 8, putative	0.583212	0.088461	0.0450782	0.236261	0.0418513	0.457337	2.39497	0.536297	1.55708	1.48593	0.655398	1.69234	0	0.123526	0	0	0.0501232	0
TGME49_017660	dynein light chain Tctex-type 1, putative	4.74901	2.83075	7.25758	3.89831	3.72476	6.47894	10.4252	0.919367	11.7214	7.30582	1.96619	10.2912	15.5798	3.73048	10.9245	12.3436	2.05505	5.61199
TGME49_017670	ribosomal protein S6, putative	25.6613	18.4441	13.253	18.7828	14.2294	12.2338	22.2591	19.1918	18.512	14.8593	21.0919	19.5305	15.4268	14.5678	13.7217	13.7569	16.7913	17.451
TGME49_017680	hypothetical protein, conserved	957.218	1365.79	1695.21	1008.13	1363.56	1621.79	1005.32	1228.77	1475.51	1085.53	1281.18	1357.66	1070.81	1118.13	1659	1032.34	920.412	1294.99
TGME49_017690	hypothetical protein	7.41513	10.8807	15.9577	9.33231	12.0532	10.6331	11.2704	21.5668	8.82348	21.7936	23.2964	18.1126	10.1389	23.8487	22.113	16.6779	29.5727	34.3638
TGME49_017700	hypothetical protein	2.0829	0.751919	8.06899	3.07139	3.76661	4.61148	8.87547	3.98392	12.9757	17.5216	13.9421	29.593	4.15169	9.04208	1.16106	11.0244	29.9235	29.9434
TGME49_017710	DnaJ domain-containing protein	0.249948	0.0442305	0.0901563	0.472522	0.0418513	0	1.54969	0.957674	0.173009	1.67167	0.774561	0.36591	3.80208	0.0329402	0.0527756	0.0942256	0.200493	0.0384383
TGME49_017720	hypothetical protein	30.8269	27.5114	20.8712	24.3349	29.0029	17.9124	21.9774	43.4401	11.2024	16.4691	37.4768	10.1998	18.1363	18.9818	18.2604	8.38608	8.01971	15.6059
TGME49_017730	hypothetical protein	10.0812	8.27111	10.1426	11.9312	11.1743	10.2139	17.1874	23.1757	8.65047	21.9794	18.3511	15.1395	9.61444	10.9444	20.7936	13.6627	13.6836	19.642
TGME49_017740	oxoacyl-ACP reductase, putative	0.333264	2.21153	4.91352	1.77196	2.80404	4.49715	8.17107	10.611	5.01727	4.5197	17.9341	19.3933	4.3265	6.06923	11.8217	8.8572	18.8463	23.332
TGME49_017750	hypothetical protein	0.0833161	0.88461	1.98344	0.236261	1.67405	1.98179	1.26792	6.12911	2.07611	1.67167	7.68603	6.9523	0.764785	2.8658	5.80532	1.69606	9.5234	10.7243
TGME49_017760	GTP-binding protein, putative	43.8242	44.8497	56.1223	51.7412	54.1974	36.0534	20.005	21.4902	19.4636	36.9006	27.9438	36.8655	30.3292	36.3907	36.7846	31.6598	40.1487	55.7355
TGME49_017770	hypothetical protein	62.9869	126.853	125.813	66.5075	137.816	94.4401	40.8554	81.862	49.2212	53.2458	112.907	78.2591	61.3576	146.386	131.57	76.1343	150.821	144.413
TGME49_017780	hypothetical protein	17.4964	22.0268	26.7764	16.302	18.8749	22.9812	13.9472	26.1637	34.0829	17.6454	29.3737	31.0109	12.5643	16.6842	25.3851	15.3588	19.0969	24.8696
TGME49_017790	GTPase regulator, putative	14.5803	26.8037	33.2226	8.74166	23.9389	32.2423	12.8201	41.678	34.7316	8.23453	42.7796	33.9382	9.8111	26.4427	41.1122	14.9819	29.6228	34.902
TGME49_017800	hypothetical protein	0.499896	0.0442305	0	0	0.209256	0.0762228	1.40881	2.45165	2.46538	4.27205	3.27699	3.0645	0	0.156466	0.0527756	0.471128	0.501232	0.192191
TGME49_017810	hypothetical protein	0.499896	0.353844	0.360625	1.06317	1.33924	0.381114	0.140881	0.038307	0.173009	0.619137	0.0595816	0.182955	3.2558	0.461163	0.263878	0.282677	0.601478	0.153753
TGME49_017820	proteasome PCI domain-containing protein	60.4875	70.2823	67.8877	42.9995	52.7745	70.0869	57.4793	81.0192	71.9287	69.4672	104.447	100.534	113.145	107.5	104.39	99.5964	140.796	162.286
TGME49_017830	hypothetical protein	42.8245	37.6402	49.1803	39.1012	40.5539	49.1637	66.2139	63.0533	58.6934	65.3809	61.1308	47.7513	50.0388	61.4005	59.5309	62.1889	51.4765	49.9313
TGME49_017840	hypothetical protein	16.2466	32.244	61.7571	16.5383	38.0847	58.8821	29.0214	51.2547	66.7816	32.4428	58.9262	54.9323	30.0888	56.9042	66.6028	23.7448	49.7723	48.1247
TGME49_017850	hypothetical protein	31.7434	12.473	16.0929	20.9091	14.6479	12.996	18.4554	18.4256	13.192	17.5216	17.8149	11.5719	15.4268	11.8667	18.8409	12.1551	16.0394	14.8372
TGME49_017860	hypothetical protein	0.499896	0.530766	0.270469	0.590653	1.38109	0.114334	3.80377	2.48995	3.80621	7.61539	3.27699	3.75058	8.50004	19.5335	25.8073	3.6748	7.31798	16.1441
TGME49_017870	zinc finger DHHC domain-containing protein	39.3252	39.2325	67.3919	39.9281	34.7784	58.844	105.66	59.031	69.8093	87.1745	59.2837	69.2028	116.16	53.009	71.1943	112.411	54.4338	58.3109
TGME49_017880	KH domain-containing protein	73.9013	77.6245	86.505	83.0457	78.9734	76.3753	85.5145	54.2427	56.055	79.0638	51.0615	50.5871	91.2935	72.8143	105.076	89.0432	62.6038	50.777
TGME49_017890	peroxiredoxin	325.432	490.605	403.54	358.88	529.168	401.923	565.072	600.73	370.24	502.368	592.48	469.097	569.765	563.689	426.585	607.943	667.841	513.113
TGME49_017900	hypothetical protein, conserved	5.08228	8.66918	11.8105	2.36261	5.14771	17.455	10.7069	17.5446	15.6141	17.212	15.7891	16.6489	16.8253	17.8701	8.97185	22.7084	26.3147	22.1405
TGME49_017910	DNA polymerase alpha catalytic subunit	37.5755	79.9245	94.1683	41.5819	77.9271	102.977	32.1208	67.1521	78.1137	47.5497	82.4014	81.781	32.9732	41.9823	47.498	39.5747	108.767	94.7888
TGME49_017920	hypothetical protein	4.74901	1.19422	1.26219	3.89831	2.59478	1.21957	2.95849	0.842753	0.778542	2.35272	0.71498	1.32643	0.21851	0.477633	0.422205	0	0.150369	0.115315
TGME49_017930	hypothetical protein	94.8137	1.50384	38.9025	130.534	1.21369	40.5505	170.325	3.75408	85.8992	153.175	5.30277	85.3486	54.562	9.61854	28.2877	45.0398	6.76663	13.8378
TGME49_017940	hypothetical protein	9.66466	0.928841	4.91352	13.1125	1.17184	4.15414	37.4742	3.37101	16.4359	35.7861	3.39615	18.7072	12.7828	5.99512	6.4914	12.0609	3.4585	4.53572
TGME49_017950	hypothetical protein	0	0	0.315547	0.472522	0	0	2.39497	0	0.129757	1.05253	0	0.594604	0	0	0	0	0	0
TGME49_017960	hypothetical protein	100.562	0.088461	43.275	135.732	0.0837026	46.534	153.56	0	68.9442	137.387	0	67.6477	35.6171	0	14.8827	31.4713	0	9.07144
TGME49_018060	hypothetical protein	2.83275	10.1288	7.25758	3.89831	14.7316	9.26107	4.3673	17.8894	14.5328	5.32458	18.1724	12.2123	9.00262	20.39	16.8354	3.58057	17.0419	14.4912
TGME49_018070	hypothetical protein	41.9913	53.5631	61.8923	34.7304	51.8119	63.4555	46.7723	79.6785	89.5756	52.8743	83.6526	79.3568	58.1674	108.851	115.631	70.2923	113.629	121.734
TGME49_018080	hypothetical protein	0	0.0442305	0.405704	0	0	0.609783	0.986164	1.45566	3.28718	0.804879	2.02578	5.21422	0	0.757624	2.42768	0.0942256	0.852094	1.88348
TGME49_018190	hypothetical protein, conserved	4.08249	3.22883	2.52438	5.31587	5.02215	2.51535	28.8805	51.7144	43.9011	37.7674	63.3949	43.0402	14.0502	33.7225	36.3624	16.6779	34.7354	34.7482
TGME49_018200	UDP-N-acetylglucosamine pyrophosphorylase, putative	86.8986	97.086	134.423	82.1007	99.6897	127.521	121.58	121.28	139.748	112.373	117.078	118.418	107.092	108.291	128.034	87.9125	115.333	125.424
TGME49_018210	kinesin, putative	0	0.265383	0.315547	0.236261	0.209256	0.190557	3.09937	0.459684	1.64359	4.27205	0.417071	2.33268	0	0.0164701	0.158327	0	0.0501232	0.345945
TGME49_018220	CMGC kinase, CDK family TgPK2	296.605	247.514	246.442	327.221	242.151	227.449	446.732	373.723	339.531	501.873	348.612	348.621	529.472	484.246	466.008	511.362	478.225	507.578
TGME49_018230	SET domain containing protein	48.8232	35.5613	29.5262	51.8593	32.1836	25.1916	35.2201	29.4964	24.0916	41.2965	38.4897	33.0692	24.2328	28.378	31.8765	36.9364	41.3015	41.1674
TGME49_018240	hypothetical protein	31.6601	69.5746	104.131	24.6893	47.5849	114.334	59.7334	115.419	107.136	82.7787	134.595	136.485	47.1763	80.2341	61.1141	121.174	191.671	207.49
TGME49_018250	immunoglobulin-binding protein, putative	98.8128	62.5862	88.3983	87.0622	64.158	81.1773	55.6478	79.7551	66.6086	68.91	77.3965	57.8596	62.8872	73.7943	86.3409	70.9519	60.3483	70.5727
TGME49_018260	histone H3.3 variant	1855.12	1462.66	1094.32	1875.79	1490.45	1081.45	2247.33	1687.23	1205.36	2027.86	1623.06	1262.67	2335.15	1763.41	1394.6	2295.99	1848.19	1485.6
TGME49_018270	hypothetical protein	20.2458	31.1825	86.505	17.6014	32.3929	86.7416	91.8541	73.3578	113.667	121.413	110.047	139.458	39.4411	51.6338	18.4715	92.8122	157.938	111.663
TGME49_018280	eukaryotic porin domain-containing protein	99.8126	71.8746	96.1517	91.433	64.5765	103.777	51.844	63.5896	59.6017	83.7693	80.9714	71.5812	112.205	115.315	125.342	132.104	124.155	154.829
TGME49_018290	WD-repeat protein, putative	1.583	0.530766	0.315547	3.42578	0.376661	0.114334	14.3698	6.70372	22.1885	18.636	5.36235	17.0606	0.043702	0.337637	0.422205	0.753805	0.451108	0.269068
TGME49_018300	zinc finger (CCCH type) protein, putative	307.436	213.191	229.493	239.569	203.23	220.741	191.034	226.739	215.872	225.366	216.996	194.847	189.208	270.686	299.132	220.394	231.569	287.288
TGME49_018310	thrombospondin type 1 domain-containing protein	1212.83	872.933	657.826	1314.44	873.436	583.143	630.44	707.606	685.074	621.614	622.747	519.867	628.959	417.385	858.87	496.663	303.997	402.257
TGME49_018320	hypothetical protein	1.99959	0.663458	0.180313	2.00822	0.418513	0.114334	15.0742	5.28636	10.5103	19.4409	10.3076	13.8589	17.5464	8.7868	7.54691	10.7417	10.8266	8.34111
TGME49_018330	hypothetical protein	0.166632	0	0	0	0	0	0.704403	0.38307	2.24912	1.54784	0.655398	2.60711	0.109255	0.527043	0	0.0942256	0.350862	0
TGME49_018340	hypothetical protein	0.249948	0.0442305	0.0450782	0.590653	0	0.152446	3.94466	0.995981	3.80621	2.29081	0.774561	2.74433	0.546275	1.02115	0.422205	0.188451	0.651601	0.153753
TGME49_018350	hypothetical protein	0	0	0	0	0	0	0	0.038307	0.0865047	0.0619137	0	0.0457388	0	0.0576453	0.0527756	0	0	0
TGME49_018360	zinc finger (CCCH type) protein, putative	39.0752	49.5382	59.413	42.8814	55.4529	47.6011	46.7723	46.3514	44.6797	39.3771	51.836	44.6868	46.7612	54.9278	48.2369	37.1249	49.3212	51.3536
TGME49_018370	hypothetical protein	13.4972	10.1288	10.5032	8.85979	8.99802	11.7383	7.74843	5.82266	9.08299	5.01501	5.839	7.27247	8.39079	6.10217	6.43862	10.5533	8.32045	7.64922
TGME49_018380	tRNA-Val	0.0833161	0	0.135235	0.708783	0	0.343003	0.140881	0	0.389271	0.185741	0	0.914776	0	0	1.47772	0.376902	0	0.269068
TGME49_018390	hypothetical protein	0.583212	0.486536	0.766329	0.354392	1.42294	0.990897	0.422642	0.421377	1.08131	0.185741	0.953306	4.25371	0	0.996441	0.686083	0.0942256	1.20296	1.38378
TGME49_018400	NEK kinase	1.583	2.47691	3.38086	3.89831	3.47366	1.71501	1.12704	1.18752	7.65567	4.76736	2.68117	19.2103	0.021851	0.444693	0.897185	0.565353	3.05751	3.1135
TGME49_018410	60S acidic ribosomal protein P0	579.213	790.222	662.018	620.303	633.377	818.633	424.896	672.517	518.25	382.317	686.5	602.746	679.807	986.024	846.943	833.237	976.449	881.505
TGME49_018420	pleiotropic regulator 1, putative	190.794	143.572	144.025	192.553	151.711	127.368	211.039	153.343	110.38	235.025	154.316	136.21	278.928	208.322	213.055	226.801	193.475	222.904
TGME49_018430	tRNA-Asp	1.49969	0	0.721251	0.236261	0	0.609783	0.281761	0	1.25432	0.185741	0	1.05199	0.349616	0	1.31939	0.0942256	0	3.22882
TGME49_018440	tRNA-Asp	1.49969	0	0.180313	0.236261	0	0.381114	0.281761	0	0.692038	0.185741	0	0.823298	0.349616	0	0.738858	0.0942256	0	1.88348
TGME49_018450	hypothetical protein	0	0	0	0	0	0	1.83145	0.0766139	0.216262	2.10507	0.238327	0.137216	0	0.0658804	0	0	0	0
TGME49_018460	hypothetical protein	0	0	0	0	0	0	0.986164	0	0.0432524	0.309569	0.0595816	0.0457388	0	0.0329402	0	0	0	0
TGME49_018470	protein disulfide-isomerase, putative	0.499896	0.0442305	0.0450782	0.708783	0.0837026	0.0762228	20.1459	3.79239	2.55189	18.5122	4.40904	3.11024	0.240361	0.732919	0.527756	0.282677	0.451108	0.730328
TGME49_018480	tRNA-Glu	0.666528	0	0	0.118131	0	0	0	0	0	0.185741	0	0	0.546275	0	0.105551	0.471128	0	0
TGME49_018490	hypothetical protein	76.984	62.4977	55.8518	52.2137	48.129	60.2541	61.8466	103.199	71.8422	48.8499	80.1373	62.159	37.9989	45.9269	57.842	30.906	40.6499	40.2833
TGME49_018500	hypothetical protein	8.8315	2.83075	3.47102	6.9697	3.80847	3.96359	15.4969	21.5668	24.3078	27.8612	21.8069	30.6907	1.66068	2.05053	3.06098	2.16719	1.45357	2.65224
TGME49_018510	hypothetical protein, conserved	48.7399	12.473	36.1527	127.935	33.774	21.2662	594.234	146.639	396.754	392.966	114.099	344.139	54.0375	17.6312	28.0766	21.4834	7.41823	12.0312
TGME49_018520	microneme protein MIC6	2654.78	3284.38	3048.68	2823.56	3500.23	3330.02	2989.49	3261.11	3417.28	2358.85	2641.43	2820.8	2436.5	2747.77	2603.1	2240.12	1781.53	1754.17
TGME49_018530	hypothetical protein	9.74798	4.99805	8.42962	10.5136	6.6962	10.5569	11.1296	7.66139	12.2404	23.8987	21.0919	28.4495	8.71855	11.7102	3.43041	29.1157	42.2538	43.5506
TGME49_018540	hypothetical protein, conserved	9.74798	8.75764	13.6587	12.1674	10.7976	12.8435	16.2013	10.5727	11.3321	37.0863	22.0452	25.3393	5.04758	13.4972	2.00547	19.7874	48.1182	44.3962
TGME49_018550	PIK3R4 kinase-related protein	264.695	210.449	354.945	245.121	219.175	302.3	155.532	222.372	269.073	281.46	303.271	296.204	150.007	229.873	205.455	190.053	252.871	326.456
TGME49_018560	acetyl-coA carboxylase	184.045	198.86	262.941	207.91	202.811	214.643	299.794	241.832	339.142	347.274	293.559	361.474	253.057	234.617	429.699	286.069	236.782	333.875
TGME49_018570	hypothetical protein	71.1519	60.0208	55.4011	69.697	53.8626	58.3867	47.7585	71.7872	48.0966	58.5085	65.0036	40.2501	83.4053	107.039	85.3909	75.0978	86.7632	78.3372
TGME49_018580	RNA methyltransferase, TrmH family domain-containing protein	57.4881	66.3015	72.1251	54.9307	59.387	57.8912	36.3472	63.7045	62.3266	53.9269	65.0631	56.3045	41.4514	51.609	69.611	39.669	44.6597	59.0412
TGME49_018590	protein phosphatase 2C, putative	61.3206	48.4766	63.1545	51.623	43.902	53.3179	63.9598	123.004	72.3612	80.1783	97.8926	65.6809	59.6751	72.4767	88.188	47.8666	57.5414	77.876
TGME49_018600	hypothetical protein	12.9973	15.3922	18.8427	21.0272	16.5731	20.9613	15.356	15.6292	16.8684	11.8255	18.5895	17.7924	12.8047	26.418	26.7572	11.5897	18.7461	25.0233
TGME49_018610	UPF0202 family protein	52.8224	54.5362	57.6099	48.0791	51.5189	49.6973	75.512	61.7125	43.5119	79.683	74.4175	65.4522	75.4734	81.2388	67.5528	56.4411	76.488	82.7576
TGME49_018720	CAM kinase, CDPK family	150.552	154.984	197.578	152.743	150.623	191.7	321.349	270.026	286.633	294.338	221.167	249.505	336.025	179.293	255.645	186.661	123.203	167.937
TGME49_018730	hypothetical protein	148.553	172.499	153.356	182.984	188.624	128.435	162.435	224.019	141.522	173.544	204.246	145.129	111.462	168.069	146.822	109.207	146.961	127.846
TGME49_018740	hypothetical protein	248.282	174.578	259.29	268.156	167.447	273.259	322.616	168.321	320.889	317.122	172.965	308.28	401.578	153.51	220.971	382.556	132.225	144.413
TGME49_018750	hypothetical protein	5.41554	5.61727	11.7203	12.4037	6.15214	15.054	36.7698	5.59282	20.5881	24.394	7.92436	20.4452	6.66456	3.59048	5.22478	4.14593	1.60394	2.3063
TGME49_018760	alpha-soluble NSF attachment protein, putative	20.6624	19.2403	27.8132	15.1207	15.4431	25.992	17.6101	27.1213	28.5898	17.0263	26.0968	29.5015	17.4371	17.9277	27.76	22.8968	21.3023	27.3296
TGME49_018770	mitochondrial carrier domain-containing protein	18.6628	15.7018	13.7488	17.8377	13.8946	10.595	16.7648	12.4881	11.7646	16.6548	12.8696	7.36395	6.40235	11.0761	9.81626	6.87847	8.57106	6.38076
TGME49_018780	phosphoserine aminotransferase, putative	95.5635	119.511	143.258	96.5126	107.056	126.949	42.9686	57.9584	72.1449	92.3753	119.997	140.555	43.702	72.7484	38.2623	78.8668	179.742	170.089
TGME49_018790	elongation factor Tu GTP-binding domain-containing protein	65.7364	56.1285	64.2815	54.1038	61.5632	52.0221	83.683	90.6726	81.3577	71.015	96.3435	79.8599	47.0015	49.5173	65.4945	48.4319	36.64	50.5464
TGME49_018800	hypothetical protein	20.4957	31.846	28.6246	17.1289	32.7277	23.3242	16.6239	28.079	27.595	19.5028	33.9615	28.4953	13.7224	41.3646	44.1204	22.5199	41.2514	43.6275
TGME49_018810	histidyl tRNA synthetase 2	17.3297	22.4249	21.0966	15.9476	18.6238	19.856	23.3862	25.1677	19.6798	18.1407	31.5783	24.0129	33.9128	24.1452	31.3487	35.8057	34.5349	29.0593
TGME49_018820	hypothetical protein, conserved	324.849	378.215	323.977	279.024	319.283	388.889	383.054	505.499	348.138	333.405	464.618	382.239	346.382	498.83	394.181	412.991	540.879	423.667
TGME49_018830	hypothetical protein	44.824	38.1267	42.8693	40.8732	41.1398	37.0824	39.7283	59.3375	45.8907	51.2027	51.7169	42.903	23.8176	31.6885	43.2232	29.3042	27.6179	35.2864
TGME49_018840	mismatch repair protein, putative	36.2425	26.6268	38.2714	39.1012	24.19	40.2838	45.6453	96.9932	33.7801	58.818	81.2694	43.772	29.4333	30.5356	26.7044	34.2981	48.4691	45.3187
TGME49_018850	ribosomal protein S9, putative	28.8274	30.2094	29.1656	22.9173	20.0468	36.9681	30.8528	37.6557	30.7524	32.8762	35.3915	41.2107	31.3343	29.4238	22.3241	44.0033	57.391	45.165
TGME49_018860	hypothetical protein	0.749844	0.442305	0.540938	0.354392	0.125554	0.114334	1.40881	0.574604	0.432524	1.42402	0.774561	1.37216	0	0.164701	0.422205	0.942256	0.100246	0.653451
TGME49_018870	TBC domain-containing protein	31.8267	25.1672	30.0671	18.1921	16.4476	35.9391	24.795	35.319	28.8061	24.2702	26.8117	29.593	26.6145	28.938	26.8628	33.827	32.5299	41.3212
TGME49_018880	SF-assemblin, putative	14.247	32.7748	45.574	13.4669	24.3156	54.9185	47.6176	56.3112	57.8284	53.3696	71.0809	81.0949	49.4051	66.2592	44.0676	75.3805	138.891	136.763
TGME49_018890	hypothetical protein	0	0	0.0450782	0	0.0837026	0	0	0.114921	0.475776	1.05253	0.0595816	0.640343	0	0.89762	0.897185	0.188451	1.75431	1.92191
TGME49_018900	hypothetical protein	0	0	0	0	0.167405	0.0381114	0.704403	0.038307	0.389271	0.866792	0.119163	0.228694	0	0.156466	0.0527756	0	0	0.0384383
TGME49_018910	hypothetical protein	2.33285	1.5923	1.66789	3.30765	2.05071	1.86746	25.3585	9.84489	13.1055	20.6792	12.6313	16.1001	46.2149	103.622	44.912	50.7876	105.559	50.4695
TGME49_018920	proteasome subunit beta type 5, putative	200.042	112.301	99.8031	171.171	109.901	93.4111	119.608	102.548	97.0583	151.07	129.471	123.037	70.2291	54.4666	66.1278	99.5964	129.719	104.245
TGME49_018930	hypothetical protein	6.16539	0.84038	0.135235	4.48896	0.962579	0.343003	26.3447	3.60085	4.75776	17.4597	2.97908	3.43041	27.86	10.8456	14.1966	11.4955	11.4281	5.38136
TGME49_018940	hypothetical protein	34.9094	68.2034	62.3882	37.8018	67.0039	66.5044	40.7145	62.9	60.337	47.9212	69.1147	71.3983	30.6788	78.3235	57.6837	41.7419	86.0114	73.3787
TGME49_018950	hypothetical protein	69.9022	92.7071	85.0174	81.8644	99.4386	73.5169	69.0315	68.761	54.7142	66.8049	73.1067	51.7763	78.751	106.52	98.1098	62.0004	71.5258	73.2634
TGME49_018960	hypothetical protein	418.413	478.663	709.215	362.661	497.026	597.625	233.721	595.367	795.411	369.996	694.603	798.279	226.988	520.644	817.811	314.431	513.913	694.349
TGME49_019070	cAMP-dependent protein kinase regulatory subunit, putative	82.2329	86.161	173.731	155.578	138.863	123.976	196.247	155.603	267.559	213.602	185.835	278.824	137.727	156.631	154.527	125.697	169.166	217.945
TGME49_019080	hypothetical protein	23.4951	14.6403	16.8592	18.3102	8.87247	18.141	12.2566	14.7099	16.3494	16.8405	14.7762	16.7404	10.9037	10.055	11.769	11.684	16.4404	21.2179
TGME49_019090	hypothetical protein, conserved	0.583212	0.0442305	0.135235	1.65383	0.251108	0.304891	3.52201	0.114921	0.562281	3.03377	0.297908	0.411649	0.043702	0.625864	0.211102	0	0.200493	0.115315
TGME49_019100	cyclin-dependent kinase, putative	2.24953	3.71536	4.59797	4.84335	3.68291	3.62058	8.03019	2.52826	5.4498	10.0919	6.61356	9.87958	5.61571	9.51972	4.64425	8.19762	18.9466	18.9116
TGME49_019110	hypothetical protein, conserved	0.916477	0.353844	0.135235	2.24448	0.209256	0.228668	2.11321	0	0.173009	0.866792	0	0	0	0.263522	0.0527756	0.0942256	0.200493	0.0768766
TGME49_019120	hypothetical protein	1145.51	1057.15	908.686	1109.13	944.793	904.269	1121.27	1165.72	995.064	918.366	858.333	874.663	1014.39	682.826	1173.78	729.306	462.386	695.502
TGME49_019130	glutathione reductase, putative	138.805	119.599	118.375	168.927	128.609	97.1079	168.07	142.349	122.404	157.57	146.571	134.747	100.449	78.76	106.184	106.758	74.7838	92.2519
TGME49_019140	elongation factor 1, putative	146.97	157.195	114.724	144.592	155.603	129.731	209.348	211.493	166.349	128.966	178.447	162.922	176.425	164.627	117.901	149.536	143.452	110.126
TGME49_019150	krr1 family, zinc finger-containing protein	86.982	88.2841	87.4066	85.8809	87.8877	74.5078	104.392	109.52	98.8316	66.6192	113.92	83.2446	90.7909	98.1947	94.4683	52.4836	79.9966	75.4159
TGME49_019160	hypothetical protein	0	0	0	0.354392	0	0	4.50818	0	0.0432524	1.73358	0.0595816	0.274433	0	0.131761	0	0	0.300739	0
TGME49_019170	hypothetical protein	30.7436	25.5652	51.5694	26.1068	25.6548	45.9624	84.6692	48.6115	48.8319	87.8556	60.8328	48.5746	49.5581	37.6012	16.941	45.9821	61.1001	47.625
TGME49_019180	hypothetical protein	21.5789	19.9037	23.3054	22.5629	26.3663	17.1882	11.1296	9.27028	8.13144	14.8593	12.2142	7.86707	15.6453	16.6513	16.2549	20.2585	17.0419	16.7207
TGME49_019190	nuclear movement domain-containing protein	139.638	81.6937	97.6844	152.152	89.3525	90.7052	303.034	165.18	137.586	224.004	118.031	112.517	316.687	160.839	196.959	225.293	93.4797	106.051
TGME49_019200	DEAD/DEAH box RNA helicase, putative	91.3977	85.4533	80.149	86.5897	86.0881	85.5601	106.928	110.439	82.1795	97.7618	108.617	82.5128	122.256	168.061	145.661	112.128	126.21	140.723
TGME49_019210	ankyrin repeat domain-containing protein	28.744	19.0191	23.9365	21.0272	23.6041	20.7326	22.2591	15.6292	16.4359	18.7599	13.5846	9.33072	2.88433	13.1843	16.9937	11.2128	12.3303	11.6084
TGME49_019220	hypothetical protein	1.66632	0.353844	0.315547	0.708783	0.251108	0.152446	37.0516	17.0466	5.01727	56.5892	14.1804	7.50116	5.61571	4.06811	3.58874	3.20367	4.21035	2.72912
TGME49_019230	acetoacetyl-CoA synthetase, putative	602.708	495.072	434.599	588.172	499.035	423.494	482.516	306.839	268.597	351.732	282.953	261.123	477.008	322.872	335.969	351.556	236.682	272.604
TGME49_019240	hypothetical protein, conserved	15.4968	14.2422	23.1702	14.2938	12.4298	26.5637	13.3837	14.097	6.4446	11.6398	8.04352	5.67161	3.71467	6.53863	7.70524	4.52283	6.76663	7.30328
TGME49_019250	acetyltransferase domain-containing protein	147.636	111.417	154.257	139.867	103.122	157.591	153.137	154.224	208.909	213.479	160.275	176.094	107.682	140.844	178.434	132.764	107.213	137.609
TGME49_019260	cation-transporting ATPase, putative	45.4072	70.7246	79.4728	37.9199	60.8936	71.0778	38.3195	68.8759	56.7903	36.3434	84.1889	64.7661	38.6544	53.9066	95.8933	41.5535	56.9399	79.8363
TGME49_019270	hypothetical protein	177.547	197.091	401.692	161.012	215.325	321.775	377.701	321.625	460.681	638.826	531.17	602.792	353.025	441.127	199.122	609.922	949.633	734.979
TGME49_019280	actin, putative	80.4833	71.2111	101.787	82.1007	70.9379	89.7143	95.3761	108.217	94.3334	124.137	115.052	108.447	98.6792	109.534	107.557	87.1587	117.84	138.993
TGME49_019290	F-actin capping protein beta subunit, putative	48.9898	30.4306	42.5538	34.9666	29.3377	41.4271	35.0793	25.7806	34.3424	28.3565	25.1435	33.0234	18.5078	15.1195	26.7572	11.0244	24.5102	31.6347
TGME49_019300	zinc finger, putative	1.91627	8.44803	8.83532	2.717	9.54209	7.24117	2.25409	10.1897	8.56397	4.45779	16.3849	13.9503	3.2558	15.9348	12.6134	4.4286	18.8964	19.027
TGME49_019310	heat shock protein, putative	306.686	242.206	247.705	268.747	250.061	235.872	247.104	209.539	204.54	247.098	238.148	223.8	259.306	251.836	281.558	193.351	198.788	236.857
TGME49_019320	acid phosphatase, putative	225.453	270.602	650.253	229.409	299.655	541.334	464.765	486.269	715.264	792	730.113	850.833	532.902	675.867	357.08	880.35	1349.42	1150.96
TGME49_019430	threonyl-tRNA synthetase, putative	20.3291	21.8499	19.0681	15.2388	18.8749	19.9704	28.8805	31.9863	28.7628	24.1464	34.6169	25.5223	11.2096	16.5936	24.4351	13.8512	19.0468	22.2558
TGME49_019440	hypothetical protein	66.3196	65.1958	67.7074	57.2933	60.8936	68.7911	56.7749	78.2994	85.5964	72.8725	81.031	78.6707	44.3575	74.6095	75.8385	54.8393	66.8142	74.9931
TGME49_019450	WD-repeat protein, putative	0.749844	0.486536	1.62281	1.41757	0.920728	2.40102	5.63522	3.67747	4.32524	5.75798	3.33657	3.47615	4.15169	4.30693	3.64152	3.10944	4.00985	2.84443
TGME49_019460	hypothetical protein	34.9927	36.0036	67.6623	27.0519	44.739	63.1887	19.8642	47.6539	46.9721	33.743	45.2225	44.1837	22.0477	48.5044	78.1607	35.9942	38.645	63.9229
TGME49_019470	hypothetical protein	6.33202	5.74997	11.3597	6.73344	6.65435	7.85095	1.26792	2.26011	3.07092	2.10507	2.20452	3.61337	4.67612	3.23637	8.07467	6.12466	3.30813	4.1129
TGME49_019480	hypothetical protein	36.3258	33.4825	34.3946	28.942	34.7366	21.7616	23.3862	32.6758	22.448	36.7768	45.2225	26.1169	14.7713	20.39	27.285	16.8664	20.2498	19.5651
TGME49_019490	hypothetical protein	36.2425	50.1132	36.2879	41.2275	52.1048	25.5728	44.0956	57.0774	23.0535	45.0113	65.9569	28.4953	29.914	24.9769	28.8155	18.1855	28.5702	28.1753
TGME49_019500	hypothetical protein	14.247	24.0614	46.6559	10.9861	20.7164	36.0534	24.3723	39.4945	35.2507	33.4953	41.2901	46.2877	33.4102	40.1129	40.8483	44.7571	62.5036	75.4159
TGME49_019510	GTPase domain-containing protein	15.9967	20.6556	25.5142	13.7031	19.8375	20.0847	30.0076	32.1778	22.6642	31.3903	32.7699	31.0566	19.6222	30.165	28.2349	29.0215	31.8783	38.6305
TGME49_019520	arginine N-methyltransferase 1	83.8993	81.3399	70.9981	85.6446	78.3037	67.4953	132.146	121.74	87.1102	121.413	116.661	93.2614	109.342	127.874	113.151	113.919	138.992	115.853
TGME49_019530	hypothetical protein, conserved	2.91606	3.84805	4.10211	4.2527	3.51551	3.77303	3.66289	2.45165	3.33043	5.38649	3.75364	6.22048	4.58871	2.22346	3.27209	4.33438	4.26047	6.57295
TGME49_019540	alanyl-tRNA synthetase, putative	117.976	190.501	215.924	89.6611	165.773	206.259	124.398	211.608	144.03	153.67	255.426	218.311	69.3551	178.132	158.855	118.159	244.05	277.486
TGME49_019550	dihydrolipoamide succinyltransferase component of 2-oxoglutaratedehydrogenase complex, putative	165.799	115.795	164.31	156.641	138.026	160.487	217.66	200.039	174.004	215.831	197.811	189.221	195.195	189.143	176.957	163.67	184.553	214.063
TGME49_019560	tRNA-Ala	0.0833161	0	0.0901563	0	0	0	1.83145	0	0.129757	0.309569	0	0.137216	0	0	0.0527756	0.0942256	0	0.115315
TGME49_019570	hypothetical protein	7.66508	5.13074	3.06532	7.67848	7.36582	3.08702	27.6126	20.0345	24.0051	19.1933	18.947	17.2893	3.45246	3.87871	3.90539	4.0517	3.75924	1.46066
TGME49_019580	tRNA-Trp	0	0	0.225391	0	0	0.190557	0	0	0.216262	0.123827	0	0.36591	0	0	0.369429	0	0	0.192191
TGME49_019590	ruvB-like 1, putative	38.9919	34.6325	41.4268	36.3842	35.3643	46.6103	39.8692	55.9282	64.8353	37.7055	60.0583	66.0926	37.5619	70.1956	80.6939	52.201	65.912	84.4874
TGME49_019600	hypothetical protein	55.9884	62.3208	75.3256	52.4499	62.0654	68.9054	144.684	161.732	86.7642	141.844	146.63	88.0929	69.7266	125.057	118.64	80.9398	94.0311	77.7607
TGME49_019610	hypothetical protein	35.4926	9.19995	1.53266	40.2825	8.0773	1.21957	156.377	63.398	19.8961	96.152	45.6991	27.1688	26.7893	12.5667	8.91908	10.6475	3.70911	2.57537
TGME49_019620	hypothetical protein	46.5737	34.0133	25.379	47.0159	31.514	26.9829	98.7573	77.3801	51.3838	84.3884	62.2032	45.6473	39.9873	49.3856	47.1286	33.9212	42.8052	35.171
TGME49_019630	NADPH-cytochrome p450 reductase, putative	143.22	146.359	203.843	121.084	122.792	179.009	108.337	144.111	144.42	111.754	140.553	148.88	143.102	166.019	188.145	171.962	144.856	169.974
TGME49_019640	hypothetical protein	50.8228	89.6552	91.4636	66.1531	107.056	61.3975	31.839	48.5349	18.3822	44.0826	52.9681	25.7967	31.8369	58.8477	61.5363	32.6963	39.5472	50.3926
TGME49_019650	hypothetical protein	41.8247	28.7056	35.8371	53.5131	39.5495	29.3458	44.0956	19.1535	69.074	37.334	17.3978	63.4397	14.5309	9.41266	11.7162	10.459	8.27032	7.87985
TGME49_019660	membrane attachment protein, putative	10.9144	7.2538	11.4949	12.1674	14.7316	8.19395	9.01636	8.15938	17.7767	24.1464	11.2013	19.256	3.73652	28.6415	16.3604	3.48635	19.6984	16.7591
TGME49_019670	zinc finger (CCCH type) protein, putative	1.91627	0.973071	1.26219	2.24448	1.21369	1.25768	2.95849	1.45566	1.16781	2.7242	1.78745	1.00625	6.79566	1.83642	1.37217	1.60183	0.651601	0.691889
TGME49_019680	hypothetical protein, conserved	50.4895	34.1902	52.1104	39.4556	31.4303	43.3708	39.8692	43.1719	38.4513	40.3678	40.0389	34.7158	32.4487	39.7506	56.1532	46.0763	40.0484	54.2749
TGME49_019690	hypothetical protein	274.61	335.135	394.795	339.861	374.653	434.28	427.713	498.872	392.472	410.798	486.961	423.907	460.75	495.775	459.939	400.93	521.532	484.745
TGME49_019700	DNA replication licensing factor, putative	31.3268	47.3266	62.5234	21.2635	36.2851	61.5118	15.6377	35.0509	41.306	33.4334	75.192	100.717	14.7494	43.3246	34.7263	47.3955	99.8453	137.34
TGME49_019710	hypothetical protein	96.3134	102.04	129.059	76.076	97.1787	130.15	73.3988	109.826	132.049	99.8668	129.65	143.849	44.5324	86.7974	113.837	64.2618	115.384	130.075
TGME49_019720	Ras family domain-containing protein	30.6603	37.419	33.2226	34.1397	41.1817	32.5853	65.2277	34.3997	22.3182	47.9831	39.443	29.3643	19.95	31.5155	23.4324	30.8118	35.6877	25.4846
TGME49_019730	hypothetical protein	372.673	526.078	618.833	522.137	667.36	515.685	561.691	542.848	498.829	573.197	519.79	473.854	408.942	469.67	418.247	335.255	376.926	375.888
TGME49_019740	hypothetical protein	32.8265	39.7632	30.0221	28.942	37.2476	29.8031	30.2893	44.3978	33.8233	27.6135	42.303	41.2107	26.8986	47.8456	45.4398	26.8543	40.299	37.6695
TGME49_019750	cytochrome c, putative	146.803	179.443	165.662	149.671	193.06	211.404	160.886	217.047	196.366	132.248	205.974	191.097	192.049	330.225	191.259	186.472	293.672	236.472
TGME49_019760	N-terminal acetyltransferase complex subunit ARD1, putative	58.9878	30.7402	29.0303	41.4638	30.1748	28.4692	54.239	36.7747	31.4012	46.1876	36.0469	33.618	50.7599	42.8223	30.4515	43.2495	39.6474	33.7488
TGME49_019770	ribosomal protein S12, putative	72.7349	54.4035	58.6467	61.0735	57.5874	49.2781	74.5258	62.3637	65.138	64.576	57.675	50.7701	61.751	54.7137	56.9449	43.438	53.3812	50.6617
TGME49_019780	hypothetical protein, conserved	0	0	0	0.236261	0	0	0	0.038307	0.0432524	0	0	0	0	0.0247051	0.0527756	0	0	0.0384383
TGME49_019790	U4/U6 small nuclear ribonucleoprotein, putative	49.4897	50.8209	69.2401	44.7715	57.2107	65.0562	49.1673	67.1904	71.3664	50.7693	71.4384	73.8224	56.7034	63.6569	81.6966	43.8149	59.6466	84.372
TGME49_019800	vacuolar ATP synthase subunit B, putative	330.765	288.471	258.704	367.268	303.003	224.476	321.63	257.27	170.328	312.541	287.183	191.325	311.617	321.348	319.926	328.093	303.546	254.5
TGME49_019810	hypothetical protein	310.102	342.123	329.341	312.219	327.444	293.077	341.072	479.986	428.631	376.559	426.664	437.4	209.376	259.058	340.719	215.682	197.636	245.774
TGME49_019820	polyubiquitin, putative	1636.66	217.083	937.085	1854.53	221.184	883.194	3016.39	286.613	1096.49	3872.58	261.683	1303.69	2647.99	351.974	1271.68	2935.41	351.113	1266.2
TGME49_019830	high mobility group protein, putative	13.0806	23.0883	15.011	8.85979	19.1679	13.9869	13.6654	21.337	19.031	14.4259	23.9518	17.9753	8.653	18.9571	30.5043	9.13988	22.0041	25.7921
TGME49_019840	hypothetical protein	0	0	0	0	0	0	0	0	0	0	0	0	0	0.00823505	0.0527756	0	0	0.0384383
TGME49_019850	prolyl-tRNA synthetase, putative	88.315	106.021	139.111	77.4936	92.1984	138.84	76.3573	107.221	118.036	94.3565	129.53	180.44	105.999	120.462	135.633	108.265	175.331	236.395
TGME49_019860	hypothetical protein	3.99917	4.37882	4.50782	3.18952	4.85475	3.50625	5.49434	5.36297	3.6332	4.27205	10.4268	10.1998	0.480722	7.0492	4.5387	7.06692	9.57352	10.5321
TGME49_019870	DNA replication licensing factor, putative	48.9898	88.2841	109.855	62.1366	92.1984	87.1608	78.8931	115.227	82.958	118.441	178.387	158.851	67.17	135.005	122.334	118.724	231.419	262.995
TGME49_020070	hypothetical protein	0.0833161	0	0	0	0.0418513	0.0381114	0	0.038307	0.73529	0.804879	0.119163	1.09773	1.81363	0.708214	1.53049	1.60183	0.400985	0.884081
TGME49_020080	hypothetical protein	0.249948	0.132692	0.135235	0.354392	0.167405	0.0762228	1.40881	0.0766139	3.07092	0.371482	0.119163	2.14972	12.1492	9.10796	15.4105	7.63227	2.50616	3.92071
TGME49_020090	hypothetical protein	59.571	33.6594	35.0257	57.5296	35.6154	32.2423	46.3497	39.0348	28.7196	49.6548	44.15	32.6575	52.3332	49.5997	47.0231	63.1311	58.7945	56.658
TGME49_020100	phosphoribosylpyrophosphate synthetase, putative	104.978	80.8091	83.6651	99.1115	78.9734	72.183	95.0944	74.124	41.9548	90.8274	78.2307	51.8221	169.061	165.368	132.467	144.259	123.453	133.419
TGME49_020110	hypothetical protein	31.2435	38.8786	38.7672	26.5794	41.0143	33.4618	13.2428	24.5931	16.9117	24.2702	29.1354	16.9691	19.4255	37.3295	36.4152	22.7084	26.465	32.1728
TGME49_020120	hypothetical protein	10.3312	6.2365	9.37626	12.2856	5.90103	6.74572	14.3698	6.35896	8.90998	16.2833	7.92436	8.82759	5.13499	8.84444	11.3995	9.98791	12.2301	17.5663
TGME49_020130	hypothetical protein	12.664	15.3922	13.0276	7.20596	8.37026	14.4442	2.95849	13.6756	13.3217	5.69606	13.3463	10.0168	4.91648	4.53751	10.7662	5.46508	6.41577	7.57234
TGME49_020140	calmodulin, putative	11.9142	6.72304	6.49126	5.434	7.19842	6.70761	7.32579	6.66541	6.70411	5.07693	6.55398	6.17474	1.55142	5.20455	6.2803	2.73254	9.72389	7.30328
TGME49_020150	ribosomal protein L16, putative	24.0783	16.1884	12.7571	19.8459	16.615	12.2338	10.4252	12.4115	14.3598	14.1782	10.1289	9.83384	32.4925	13.069	10.344	11.684	12.9318	11.1087
TGME49_020160	hypothetical protein	19.7459	22.2037	29.0754	19.9641	22.223	19.856	12.961	18.9236	20.5881	13.0638	20.5557	15.4597	18.2674	19.9535	30.8737	13.0031	17.7436	17.7201
TGME49_020170	hypothetical protein	31.9934	38.1709	37.0092	52.0956	50.3889	34.224	57.761	72.9365	49.8267	66.4953	65.1823	52.7368	25.959	61.3264	60.903	25.2525	41.8528	51.5842
TGME49_020180	hypothetical protein	5.33223	8.13841	7.70837	5.67026	9.7932	4.61148	8.31195	6.01419	4.93077	8.85366	7.26896	8.14151	6.66456	4.24105	4.01095	3.10944	6.7165	6.11169
TGME49_020190	hypothetical protein	7.08186	8.44803	15.4618	7.79661	9.8769	10.0233	9.439	7.04848	10.8996	7.24391	9.23515	10.7486	4.19539	7.44448	8.39132	3.76902	7.51847	12.5309
TGME49_020200	hypothetical protein, conserved	14.5803	20.2133	26.2355	14.5301	26.0315	21.7235	9.86164	17.0083	18.9878	8.42027	19.1853	19.2103	4.26095	18.1253	17.3632	8.57453	22.7559	20.3339
TGME49_020210	hypothetical protein	33.0765	40.869	45.7994	33.0765	46.2457	48.5158	41.4189	67.9182	76.2539	47.1783	64.8248	76.0636	18.3548	53.5772	51.4034	23.3679	50.3237	48.0094
TGME49_020220	hypothetical protein	4.74901	3.84805	4.64305	5.55213	3.13885	3.27758	1.54969	5.20975	4.67125	5.63415	7.03063	6.49491	8.23783	7.28802	6.80805	4.33438	5.26293	5.88106
TGME49_020230	leucine rich repeat protein, putative	125.141	113.274	142.988	158.531	136.854	162.698	61.7057	73.7792	105.882	58.7561	73.4642	102.409	44.9038	81.8481	73.3053	44.9456	55.5365	47.1638
TGME49_020240	proline-rich protein	897.647	1080.91	1130.11	929.569	1060.89	1096.31	514.355	625.323	608.301	517.97	590.454	676.934	659.813	764.114	874.755	940.842	704.281	813.2
TGME49_020250	chloride channel, nucleotide-sensitive, 1A, putative	39.0752	33.8806	26.7764	42.527	35.5736	22.8668	6.05786	7.08679	1.47058	2.78612	8.99683	5.44292	14.9898	26.9121	17.2576	16.1126	30.926	27.1374
TGME49_020260	hypothetical protein, conserved	37.8255	51.3516	52.9218	49.8511	47.2919	61.7786	77.7661	109.022	161.548	63.3377	92.1728	164.705	69.9888	105.812	94.9961	53.5201	59.4962	68.9967
TGME49_020270	hypothetical protein, conserved	23.7451	43.744	203.528	27.9969	64.1162	145.395	92.4176	77.9547	147.318	186.113	194.474	210.947	112.795	161.893	49.8729	222.09	342.241	304.162
TGME49_020280	SCP-like domain-containing protein	3.99917	1.5923	6.67157	6.37905	2.21812	10.6331	46.0679	9.30859	20.9341	34.3621	10.5459	22.8237	15.1209	6.3904	3.00821	4.24015	5.61379	8.72549
TGME49_020290	hypothetical protein	1.08311	1.10576	0.631094	1.18131	0.837026	0.419225	42.9686	34.323	95.1119	54.2364	35.749	73.4108	26.7238	30.2967	37.154	21.7661	22.6055	20.3339
TGME49_020300	ribosomal protein L15, putative	21.4955	29.8114	31.6449	15.0026	29.0029	27.021	22.2591	46.0067	34.5154	25.5704	51.2998	38.7408	20.5181	33.4755	38.104	20.8239	45.9128	50.2004
TGME49_020310	hypothetical protein, conserved	0	0	0	0	0.167405	0	0.563522	0.191535	0.129757	0.247655	0.0595816	0.274433	0	0.107056	0.105551	0	0.100246	0.0384383
TGME49_020320	hypothetical protein	8.16497	6.19227	11.4048	5.19774	5.35696	8.87996	2.53585	6.81864	8.47746	5.13884	7.56687	7.27247	2.90618	4.2987	7.75801	4.99396	5.11256	6.76514
TGME49_020330	hypothetical protein	0.999793	2.47691	5.04875	1.89009	7.28212	2.3248	4.93082	15.1696	5.49305	8.54409	15.8487	8.00429	0.262212	5.34455	3.74707	1.03648	4.66145	5.99637
TGME49_020340	hypothetical protein	0.583212	0.309614	0.631094	2.12635	1.96701	0.304891	2.25409	0.421377	1.16781	4.76736	3.09825	1.78381	0.677381	2.90697	1.89992	1.13071	2.05505	1.72972
TGME49_020350	lysyl-tRNA synthetase, putative	30.9936	56.3497	54.3643	37.4474	55.0344	44.0568	18.5962	22.4862	13.3217	22.5366	21.2111	21.7717	1.81363	14.7901	7.75801	13.7569	41.3516	44.9344
TGME49_020360	FAD-depdendent monooxygenase, putative	60.5708	45.8228	74.9199	64.4993	46.3712	61.1307	63.2554	81.0192	55.5793	111.63	89.015	58.5457	31.0066	62.4875	70.1915	50.4107	55.2859	69.3811
TGME49_020370	200 kDa antigen p200, putative	46.3237	53.0766	64.1913	41.7001	51.6026	49.2018	74.5258	98.4106	68.6847	86.6173	80.8523	63.0281	38.4796	54.9113	66.3917	44.286	47.5168	58.6568
TGME49_020380	hypothetical protein	176.13	241.189	294.315	176.251	254.707	254.394	192.725	261.56	259.687	246.85	241.127	226.407	265.643	345.609	349.111	233.679	227.86	245.313
TGME49_020390	hypothetical protein	165.549	61.4804	85.0625	163.965	68.6779	69.6677	172.579	88.7189	102.638	165.248	86.5721	92.804	159.228	79.2294	116.529	141.338	67.3154	81.2201
TGME49_020400	actin depolymerizing factor	895.064	1124.96	1122.09	1055.61	1338.86	1190.18	1057.73	1240.65	1132.3	883.633	1305.08	1263.26	931.64	1467.94	1028.02	1074.64	1626.25	1299.25
TGME49_020410	tRNA-Arg	0	0	0	0	0	0.0381114	0	0	0	0	0.0595816	0.0914776	0	0.0247051	0	0	0	0.153753
TGME49_020420	3'5'-cyclic nucleotide phosphodiesterase, putative	4.49907	1.28268	1.66789	2.59887	2.72033	2.09613	21.1321	10.2663	13.365	44.7017	14.5379	18.1126	2.99359	3.93635	0.316654	4.8055	6.81675	2.07567
TGME49_020430	hypothetical protein	32.2433	28.8825	32.8169	28.1151	27.7892	31.6325	29.3032	37.0045	32.4825	27.7993	31.1612	29.1356	7.07973	14.0161	20.3714	16.9606	17.493	20.4107
TGME49_020440	cyclin-dependent kinase, putative	0.749844	0.928841	2.93008	1.29944	1.42294	2.43913	1.83145	2.2218	3.02766	4.14822	5.54109	4.57388	0.284063	5.60807	2.42768	1.31916	8.92192	10.8396
TGME49_020450	ribonuclease H, putative	2.5828	2.74229	2.97516	3.18952	3.72476	4.80204	7.60755	6.12911	7.87193	5.94372	6.07733	8.59889	9.00262	9.72559	11.9801	5.65353	10.8266	12.2618
TGME49_020460	SNF7 family domain-containing protein	9.58135	2.83075	6.94204	15.357	4.05957	6.32649	8.45283	4.82668	10.0345	11.2064	5.1836	16.6489	6.09643	9.39619	16.0966	9.42256	10.0246	18.9501
TGME49_020470	RNase H, putative	158.717	169.845	237.877	138.095	153.72	227.944	130.315	223.138	272.879	163.081	206.808	232.17	109.932	225.739	304.726	155.001	165.958	200.033
TGME49_020480	hypothetical protein	16.3299	25.9191	35.1159	16.0657	25.0689	30.0318	19.3006	28.7685	47.2316	21.7936	28.8971	46.1962	7.10158	22.5558	23.4324	15.6414	24.7107	29.3669
TGME49_020490	hypothetical protein	6.91523	6.8115	7.75344	4.48896	5.18956	7.50795	7.18491	5.09483	2.8114	2.41464	5.77942	3.15598	5.06943	10.4091	9.76348	7.63227	8.97205	10.9549
TGME49_020500	UBX domain-containing protein	145.47	155.426	149.434	121.32	152.129	149.054	130.878	183.529	129.411	132.681	179.579	112.06	117.318	133.951	132.256	102.989	127.764	115.392
TGME49_020510	hypothetical protein	31.3268	53.917	64.3716	31.8952	52.3559	56.2524	59.0289	72.2086	57.8284	47.4878	74.3579	61.6559	35.5953	76.9895	84.4937	34.0154	49.8725	68.4586
TGME49_020520	hypothetical protein	66.9028	67.3631	91.2833	64.6174	58.8847	90.5908	54.9434	78.8357	120.631	53.8649	83.6526	96.6003	43.8987	49.5009	81.9605	35.4288	42.4042	69.2658
TGME49_020530	glycoprotein 96-92, putative	292.273	227.079	192.258	274.063	203.565	201.609	375.588	299.407	267.083	321.147	248.396	240.815	244.491	157.001	185.031	166.873	140.144	189.27
TGME49_020540	hypothetical protein	59.2377	69.3534	56.8886	62.9636	77.0063	49.1637	93.6856	65.7731	35.3804	72.1295	51.7764	32.2001	101.804	64.9169	96.8432	65.3925	46.8652	80.2976
TGME49_020550	tRNA-Ala	0.333264	0	0.270469	0	0	0.343003	1.12704	0	0.519028	0.371482	0	0.36591	0	0	0.527756	0.0942256	0	0.307506
TGME49_020560	hypothetical protein	2.16622	0.398075	0.676173	2.95326	0.502215	0.419225	5.35346	1.14921	2.89791	6.93434	1.84703	2.37842	13.351	2.17405	2.79711	15.5472	1.70419	10.5321
TGME49_020570	hypothetical protein	35.2427	21.1864	20.5556	29.5326	19.0423	22.3333	31.2755	29.8028	23.5725	35.7861	29.2546	23.6927	17.9397	29.9179	31.7181	33.9212	27.9687	31.5578
TGME49_020580	hypothetical protein	0	0	0	0	0	0.0381114	0.422642	0.0766139	0.0865047	0.0619137	0	0	0	0.0164701	0	0.0942256	0	0
TGME49_020590	hypothetical protein	3.49927	3.40575	4.37258	6.14279	6.19399	2.3248	7.46667	9.61505	7.4394	7.36773	9.17557	7.72986	2.42546	3.17873	2.74433	0.942256	2.85702	1.49909
TGME49_020600	hypothetical protein, conserved	155.634	137.291	109.134	166.918	137.356	93.1062	243.442	147.941	126.946	252.918	159.679	131.042	219.624	185.091	206.405	228.591	210.618	223.634
TGME49_020610	protein phosphatase 2C, putative	93.3973	45.6901	45.4839	96.0401	45.4923	42.5323	55.6478	23.9419	19.031	38.8199	23.0581	21.1313	38.3704	25.5287	36.9957	18.9393	21.8036	33.6335
TGME49_020620	tRNA-Ser	0.0833161	0	0.49586	0.118131	0	1.02901	1.26792	0	0.605533	0.247655	0	0.274433	0	0	0.369429	0	0	0.384383
TGME49_020630	hypothetical protein	639.201	42.6824	116.347	601.521	39.9261	110.218	78.7522	5.89927	35.7697	121.041	4.40904	44.6411	127.195	14.296	116.634	130.597	12.0296	81.4892
TGME49_020840	threonine synthase, putative	15.2468	3.84805	7.21251	24.6893	7.74249	4.61148	206.249	66.6541	128.2	124.447	54.5172	107.029	20.8022	5.60807	9.92181	4.71128	1.50369	2.03723
TGME49_020850	hypothetical protein, conserved	0	0.265383	0.0901563	0.118131	0.125554	0.381114	0.281761	0.153228	0.605533	0.433396	0.238327	0.548866	0	0.238816	0.0527756	0.0942256	0	0.0384383
TGME49_020860	DEAD/DEAH box helicase, putative	109.394	86.9572	96.6025	99.3478	82.7818	99.7757	107.069	121.969	107.612	117.698	116.601	105.977	109.758	128.557	124.234	118.347	125.057	137.917
TGME49_020870	hypothetical protein	82.2329	92.4418	83.8905	98.0483	113.04	81.9776	101.575	105.536	67.5169	75.2871	89.3725	67.6477	88.0596	139.633	109.14	81.4109	92.2266	84.372
TGME49_020880	hypothetical protein	11.4976	13.1807	13.9292	9.45044	12.1787	12.0813	16.7648	24.21	17.1712	26.8706	26.633	22.6864	30.4822	30.9226	25.86	23.6506	27.5176	32.4804
TGME49_020890	hypothetical protein	230.536	245.081	277.591	242.286	256.381	281.681	468.287	378.588	377.117	334.334	319.358	338.925	368.583	332.852	348.53	377.562	232.672	215.793
TGME49_020900	hypothetical protein	174.964	216.199	312.347	173.77	221.393	251.345	259.22	319.059	268.121	309.011	393.775	324.563	359.777	410.212	288.577	368.328	573.309	498.622
TGME49_020910	hypothetical protein	65.8197	78.1995	95.7009	63.7905	84.5814	72.4879	49.7308	78.376	74.7833	51.6361	91.2791	83.4276	32.8202	57.7689	84.9159	47.3012	72.0771	93.5588
TGME49_020920	hypothetical protein	14.497	21.8056	22.5391	16.302	24.3156	15.7781	12.5384	13.8671	13.538	14.6736	20.7344	16.6947	10.2918	18.2571	21.0047	13.5685	22.0542	19.3345
TGME49_020930	hypothetical protein, conserved	11.9975	10.8807	30.3827	8.5054	13.8946	19.6655	42.8277	30.6073	51.0378	65.0094	51.2402	83.7477	17.0219	34.3484	12.7717	63.4138	110.271	108.627
TGME49_020940	ribosomal RNA large subunit methyltransferase J, putative	8.16497	8.4038	5.3643	4.72522	6.36139	5.25937	1.54969	5.20975	2.11937	5.01501	5.839	5.5344	10.5103	9.86559	7.54691	6.12466	13.9844	17.3741
TGME49_020950	hypothetical protein	1181.67	1589.78	2188.09	1120.11	1608.85	2465.66	131.019	130.627	210.898	153.236	110.584	222.702	567.056	1009.22	1344.88	911.632	731.598	902.992
TGME49_021160	acetyltransferase domain-containing protein	24.6616	50.7766	48.6844	45.9528	62.8606	33.5762	21.8365	37.4642	22.102	26.6848	42.1242	24.2873	27.86	83.0587	70.7721	29.5868	57.3409	57.5421
TGME49_021170	peptidase family M48 domain-containing protein	88.7316	54.7574	46.6559	89.3067	53.3604	45.8861	148.629	101.475	71.6691	146.674	110.643	89.6481	104.907	99.1253	70.8248	113.542	104.056	81.5661
TGME49_021180	transmembrane domain-containing protein	1355.8	776.865	815.554	1318.22	827.149	677.202	993.349	611.532	908.213	960.901	632.519	892.044	913.875	698.167	772.529	764.169	592.506	781.412
TGME49_021190	mRNA cleavage factor-like protein, putative	64.4866	55.5535	46.5657	54.6944	57.7966	37.959	25.6403	28.1173	24.6538	23.5272	34.2594	23.8299	28.6467	41.7764	34.4097	16.7722	33.5324	24.5236
TGME49_021200	CW-type zinc finger domain-containing protein	47.4068	93.0168	105.573	39.6918	88.6829	97.3746	37.8969	117.985	119.636	47.4878	118.567	108.675	49.8203	101.349	142.494	46.7359	110.923	150.102
TGME49_021210	18 kDa cyclophilin	701.688	635.592	487.34	736.307	623.458	523.689	538.305	430.34	492.428	530.725	475.521	520.37	717.085	668.052	587.234	807.23	775.355	699.231
TGME49_021220	hypothetical protein	13.8305	3.40575	1.0368	17.0108	4.8129	0.80034	24.0906	7.66139	10.5536	24.8274	8.22227	10.6114	1.57327	4.69398	11.9801	1.88451	3.05751	4.84322
TGME49_021230	hypothetical protein	91.6477	97.7052	108.638	75.131	99.6897	101.414	86.7824	139.859	117.949	126.49	137.514	135.067	52.0491	107.83	131.095	77.4534	113.479	147.603
TGME49_021240	hypothetical protein	0	0	0	0.236261	0	0	2.25409	0.038307	0.129757	0.433396	0.178745	0.457388	0	0	0	0	0	0
TGME49_021250	hypothetical protein	5.99876	6.85573	40.39	6.26092	10.1699	32.5471	29.0214	29.0367	61.6346	78.3209	68.0422	100.305	33.6506	63.1793	16.8882	84.8972	173.777	159.788
TGME49_021260	DAHP synthetase, putative	55.6551	53.7843	41.3818	50.678	48.0871	43.2564	65.7912	70.1017	32.1797	69.7768	66.6719	39.1982	84.4104	104.206	91.249	71.7057	71.3253	78.7216
TGME49_021270	2OG-Fe(II) oxygenase family protein, putative	82.2329	45.1151	55.5363	84.1089	59.4288	42.4942	173.987	78.0313	53.3734	219.918	95.4498	66.184	110.326	100.896	51.1923	122.493	111.725	86.8321
TGME49_021280	hypothetical protein	6.2487	9.02302	21.1867	3.42578	10.7558	18.8651	12.961	23.6737	31.877	39.2533	40.8134	47.3854	20.1903	23.6099	11.8745	23.2737	63.1552	53.9674
TGME49_021290	hypothetical protein	0.833161	1.5923	2.70469	0.708783	1.6322	2.21046	1.40881	4.52022	2.50864	6.00563	6.37524	4.80257	2.46916	3.51637	1.53049	5.46508	8.06983	7.76453
TGME49_021300	tRNA-Leu	0	0	0.0901563	0	0.209256	0	0	0	0.0865047	0.247655	0	0.182955	0	0.00823505	0.211102	0	0.0501232	0.153753
TGME49_021310	aminopeptidase N, putative	19.1627	24.0172	25.0184	26.5794	25.5711	20.7326	29.444	8.88721	10.1643	33.3715	9.35432	20.3538	65.553	40.1788	59.5836	72.1768	54.5841	52.0839
TGME49_021320	acetyl-CoA carboxylase, putative	25.4947	53.0324	72.1251	31.4227	50.3471	59.4919	68.0453	71.5574	54.8007	89.5892	148.597	147.37	97.1059	142.508	160.754	130.597	243.398	341.563
TGME49_021330	DNA gyrase subunit A, putative	67.2361	133.488	122.387	70.1695	136.812	105.264	91.7132	114.002	95.7175	113.921	149.073	155.741	81.3295	128.656	112.201	107.888	173.426	176.778
TGME49_021340	hypothetical protein	11.331	15.1711	12.3514	17.0108	18.6238	9.52785	6.76227	7.92954	5.88232	10.2777	11.6184	13.2643	7.23268	9.98088	12.6134	6.59579	11.7288	11.493
TGME49_021350	hypothetical protein	5.83212	6.50188	5.54461	9.80483	5.69177	6.51705	6.62139	4.32869	4.15223	7.6773	7.1498	5.90031	1.98844	5.20455	4.1165	6.31311	11.1273	12.4156
TGME49_021360	beclin 1, putative	20.9956	22.3806	35.7019	18.9009	20.3397	25.5728	36.3472	51.0249	39.9652	43.2777	47.3078	37.2314	21.8729	39.0177	43.5926	23.8391	47.7674	48.5476
TGME49_021370	hypothetical protein	7.33181	7.91726	16.1831	9.33231	12.2624	7.96528	7.04403	14.48	8.69372	15.7261	23.4752	11.6634	7.16713	15.0784	8.18022	8.38608	24.0591	21.487
TGME49_021380	hypothetical protein, conserved	408.499	431.159	338.627	419.245	476.686	290.676	505.057	590.961	304.021	417.546	607.077	364.264	600.706	771.583	623.649	488.937	773.751	696.963
TGME49_021390	hypothetical protein	121.975	36.4017	51.9751	143.056	63.028	41.732	75.0893	62.4787	36.2022	88.4747	77.5753	45.876	22.7906	48.908	38.3679	37.0307	49.8725	49.4316
TGME49_021400	hypothetical protein	1283.57	1253.98	898.543	1344.68	1254.91	729.3	702.149	933.196	923.74	907.098	1002.04	951.184	551.279	642.433	994.556	445.499	476.32	662.715
TGME49_021410	actin, putative	161.8	80.3226	67.2566	123.919	77.5923	71.8019	557.042	507.184	655.879	445.655	415.701	618.663	134.362	64.711	82.8577	52.8605	54.7846	61.5397
TGME49_021420	kinesin motor domain cointaining protein	5.91544	2.43268	1.4425	11.1043	3.01329	3.27758	25.922	4.29038	5.27679	15.788	5.30277	7.08951	8.06302	1.79524	1.42494	0.753805	1.35333	1.61441
TGME49_021430	hypothetical protein	10.8311	5.83843	7.93376	6.49718	5.27326	6.6695	5.0717	7.01017	9.73178	5.69606	5.89858	6.7236	9.98591	9.60207	12.9828	7.53805	5.21281	9.45582
TGME49_021440	hypothetical protein	19.246	29.7671	29.7516	20.3184	28.8774	25.8395	13.8063	20.2644	19.1608	16.531	31.4591	25.1563	15.7546	33.5002	33.407	14.5107	35.9884	40.5908
TGME49_021450	hypothetical protein, conserved	23.5784	14.5076	16.2281	22.9173	14.3968	13.1484	13.1019	15.476	15.9601	17.8931	18.7682	17.6094	21.9821	16.9642	18.6298	18.374	14.3853	14.3375
TGME49_021460	phosphoglycerate mutase family protein, putative	26.9944	37.9498	42.3284	31.0683	42.3535	39.2929	24.0906	21.7584	32.742	35.8481	37.8939	56.9905	20.7366	38.68	43.751	37.3133	59.4461	78.5294
TGME49_021470	hypothetical protein	333.348	242.295	273.534	314.582	223.193	307.14	272.604	247.884	223.269	314.955	271.156	245.48	141.201	106.422	127.453	169.229	264.4	240.047
TGME49_021480	hypothetical protein	455.072	683.14	651.785	534.068	776.09	583.524	850.073	667.805	633.214	774.665	618.815	649.72	1112.92	1043.43	870.956	967.979	925.023	728.175
TGME49_021490	PUA domain-containing, cell cycle regulator protein, putative	126.057	54.492	46.2953	116.595	58.801	41.4271	52.2667	37.1578	20.1123	46.1257	32.2337	22.6864	139.322	65.8722	72.5137	95.8274	52.2283	55.1205
TGME49_021500	dual specificity protein phosphatase, catalytic domain-containing protein	34.2429	39.6748	49.4057	23.3898	42.8139	44.2092	56.4931	81.7471	61.6346	48.2308	79.184	51.4562	37.8459	111.157	89.1908	31.8482	93.5799	93.3282
TGME49_021510	hypothetical protein, conserved	101.646	130.126	121.531	78.9112	117.686	134.343	155.532	205.708	153.978	132.062	188.576	168.319	160.649	203.43	153.63	205.318	241.995	168.168
TGME49_021520	coatomer delta subunit, putative	89.1482	71.6092	104.176	96.5126	93.0772	83.5402	119.748	123.617	96.0635	141.782	127.326	100.58	91.8616	132.271	119.906	100.633	119.844	136.302
TGME49_021530	hypothetical protein	16.6632	21.9826	36.9641	16.6564	17.7868	32.2041	28.0352	30.952	29.5846	35.4766	36.4044	33.8467	12.2803	21.9382	18.2604	30.2464	36.64	39.4761
TGME49_021540	hypothetical protein	40.4083	26.4056	30.563	38.9831	36.4943	17.0739	17.7509	33.3271	14.9653	40.4916	33.0082	13.9961	15.2739	32.5943	31.5598	22.2372	27.1166	32.4419
TGME49_021550	CMGC kinase, MAPK family, MEK kinase-related (incomplete catalytic triad)	0	0.176922	0.270469	0	0.376661	0.0762228	9.29812	6.39726	2.37888	9.9062	7.03063	3.70484	2.31621	3.53284	1.74159	7.91495	3.15776	12.6846
TGME49_021560	TBP-binding protein ABT1, putative	3.16601	0.796149	0.360625	4.01644	0.878877	1.06712	5.91698	0.842753	1.25432	4.33396	0.297908	1.00625	5.06943	0.321167	0.47498	0.282677	0.300739	0.192191
TGME49_021570	hypothetical protein	28.4108	21.9826	20.4204	20.5547	20.5908	21.9141	28.7396	25.0911	25.4756	16.531	19.1853	18.9359	24.8883	30.3791	25.5962	15.3588	20.4503	18.5273
TGME49_021580	ftsJ-like methyltransferase domain-containing protein	95.9801	141.538	179.817	87.0622	116.891	156.905	70.8629	152.194	132.655	81.4785	165.101	106.434	45.3845	82.5728	150.622	63.6023	99.5947	122.58
TGME49_021590	dual-specificity phosphatase, catalytic domain-containing protein	1810.71	1335.1	1030.49	1750.81	1350.46	938.227	957.988	759.321	679.321	934.34	777.302	806.101	1314.75	1122.86	882.777	1291.36	899.861	867.475
TGME49_021600	hypothetical protein, conserved	18.8294	17.8249	21.9531	14.0575	17.0335	18.5221	15.9195	17.5063	14.1868	12.1351	21.8069	19.8964	9.15557	15.2431	19.6325	12.9089	22.7058	21.1411
TGME49_021610	ubiquitin carboxyl-terminal hydrolase, putative	36.9923	43.3459	44.3118	47.2522	39.8006	48.3253	39.1648	46.0833	46.8423	38.2627	36.2852	39.2439	30.0014	30.8732	41.3233	25.5351	41.903	44.3578
TGME49_021620	tubulin beta chain, putative	46.0738	54.0497	209.749	50.678	89.7291	159.42	126.652	101.284	242.429	285.484	276.578	338.879	125.556	231.644	59.2142	283.713	599.473	490.549
TGME49_021630	ppg3, putative	39.7418	50.3343	74.2888	75.131	103.122	37.2348	45.0818	64.5089	30.1901	69.7768	78.469	34.8072	30.4385	66.9015	60.2697	36.4653	61.1001	63.846
TGME49_021640	ppg3, putative	55.8218	86.4264	91.7341	64.0267	96.1324	73.898	111.577	119.518	64.5325	121.537	123.453	88.0472	102.7	152.604	134.894	94.414	129.218	133.65
TGME49_021650	ATP-dependent RNA helicase, putative	55.9051	50.9093	75.0551	61.0735	53.4022	70.125	81.429	69.4122	91.0029	86.0601	78.1115	75.1946	74.1405	75.5483	106.712	65.581	64.2078	85.6021
TGME49_021660	hypothetical protein	16.1633	15.5691	17.5354	18.9009	16.2383	18.6365	27.3308	18.464	18.9878	31.6998	18.8874	17.7467	41.2766	17.7136	24.9629	22.2372	16.2399	24.9465
TGME49_021670	transcription elongation factor FACT 140 kDa, putative	254.364	208.458	230.124	288.357	217.543	206.411	366.149	333.002	267.992	370.244	340.867	289.984	276.219	207.375	217.963	188.922	224.602	243.545
TGME49_021680	hypothetical protein	216.538	155.514	217.682	194.443	126.768	244.866	307.683	273.971	269.895	339.102	259.299	282.666	347.234	190.501	289.052	329.13	230.115	336.412
TGME49_021690	hypothetical protein, conserved	22.412	38.7459	58.4213	17.7196	32.6021	48.4777	17.1874	37.0045	48.6589	18.636	41.588	43.955	20.234	39.6353	56.1005	29.2099	36.7403	51.8917
TGME49_021700	hypothetical protein	39.1585	40.0286	33.8086	27.5244	41.8931	33.7667	40.9962	53.7064	43.1658	31.6998	48.3803	35.4018	33.0387	46.1822	43.5926	29.3042	38.7452	34.8635
TGME49_021710	TBC domain-containing protein	99.7293	121.811	142.672	108.326	117.728	124.853	110.591	178.855	192.04	138.315	188.933	250.923	80.3899	105.927	134.894	83.0127	132.175	128.691
TGME49_021720	hypothetical protein, conserved	3.41596	4.06921	4.77829	2.717	3.59921	4.95448	3.66289	6.16742	9.99129	3.09569	7.56687	6.44917	3.84578	4.57869	6.64972	1.97874	4.31059	5.22761
TGME49_021830	subtilisin-like serine protease, putative	0.499896	0.530766	0.405704	0.472522	0.544067	0.152446	12.5384	1.57059	2.59514	18.9456	5.24318	2.92728	5.85607	11.702	22.6407	5.84199	8.52094	13.2996
TGME49_021840	hypothetical protein	0.583212	0.796149	0.0450782	1.77196	0.251108	0.114334	23.1044	48.5349	2.07611	52.7505	45.5204	12.7611	59.8062	23.2558	8.8663	33.2616	21.5028	34.2485
TGME49_021850	hypothetical protein	41.0748	14.6845	21.4121	34.6122	15.192	13.339	53.5346	26.2403	35.0344	43.8349	29.5525	31.7427	34.9398	15.7454	20.4769	24.8756	19.4478	21.1026
TGME49_021860	hypothetical protein	1.41637	1.0173	1.21711	2.00822	0.376661	1.71501	3.24025	1.1109	1.34082	1.85741	1.07247	2.05825	1.39846	1.01291	1.9527	1.13071	0.852094	1.49909
TGME49_021870	hypothetical protein	88.3983	109.426	147.18	83.282	92.9517	150.769	63.678	126.413	166.305	84.0788	136.263	146.501	58.4952	95.9054	141.28	67.1828	84.6079	122.964
TGME49_021880	hypothetical protein	0.333264	1.0173	0.721251	0.472522	0.878877	0.990897	5.35346	6.0525	12.3269	4.27205	5.77942	14.7279	9.13372	9.45384	20.3186	3.39212	10.576	18.9885
TGME49_021890	hypothetical protein, conserved	1.66632	0.796149	1.39742	0.590653	0.711472	1.79124	11.6931	7.20171	21.6694	12.5066	6.19649	27.9464	17.3716	7.60918	29.1849	8.4803	8.27032	18.4504
TGME49_021900	awp1 protein, putative	38.6586	50.9093	44.0414	49.4967	61.2703	42.075	51.9849	49.5309	34.1261	55.3509	50.4061	37.1399	46.2149	63.3193	55.4144	45.3225	57.5414	53.852
TGME49_021910	AN1-like Zinc finger domain-containing protein	156.634	182.628	213.4	136.323	183.225	200.085	183.286	286	264.921	230.133	278.842	263.364	202.843	270.571	302.774	190.524	248.41	275.333
TGME49_021920	hypothetical protein	20.9956	23.5306	39.1729	28.942	35.4899	41.2365	19.4415	19.6132	20.6746	18.2026	17.2191	25.6137	15.1865	30.0168	34.3041	14.6992	23.2571	27.1374
TGME49_021930	hypothetical protein	0.583212	0.574997	0.315547	1.29944	0.627769	0.647894	5.21258	0.88106	0.432524	3.28143	0.536235	0.274433	0.043702	0.403517	0.0527756	0.282677	0.400985	0.0768766
TGME49_021940	splicing factor 3a protein, putative	70.4021	46.9728	79.608	65.4443	50.0541	73.1358	72.2717	72.132	84.9909	85.3171	75.9666	81.2779	40.4025	51.0985	76.1552	50.3165	50.6244	66.2292
TGME49_021950	splicing factor 3a protein, putative	91.481	64.4881	94.2134	73.2409	65.8739	102.024	107.069	91.8601	139.921	110.949	92.1132	121.391	90.6161	102.115	113.784	88.6663	89.8207	126.154
TGME49_021960	hypothetical protein, conserved	29.5772	19.2845	20.6909	24.453	18.1635	15.2065	36.7698	21.6817	28.1573	28.4184	22.5219	25.8882	20.234	24.8946	23.3268	22.4257	23.5579	22.102
TGME49_021970	hypothetical protein	16.9965	23.7518	21.9531	15.5932	22.5578	23.6291	22.9635	25.1677	16.0466	19.9362	22.4623	16.9234	30.1762	39.4788	33.8819	26.2889	34.4346	29.8281
TGME49_021980	ww domain U1 zinc finger domain-containing protein	15.4968	14.9941	19.7442	13.4669	16.9498	16.1592	19.3006	34.5912	43.5984	29.9662	30.2675	40.7533	21.5232	27.2333	24.224	11.3071	20.8512	24.9465
TGME49_021990	hypothetical protein	5.66549	7.43073	27.3174	5.90653	11.7602	20.5802	10.7069	22.2947	28.0275	24.9512	32.2337	32.2459	5.17869	24.5157	12.93	13.38	48.3689	48.3169
TGME49_022000	ribosome biogenesis protein Brix, putative	29.0773	30.0767	20.4655	24.9255	23.1856	24.4675	22.1182	23.2523	10.0778	19.5647	29.0758	16.3288	69.0273	50.0362	40.3206	38.0671	44.8602	49.0088
TGME49_022010	ubiquitin-like domain-containing CTD phosphatase 1, putative	30.4937	21.6287	29.0303	15.9476	21.3023	21.5711	15.7786	17.1615	21.6262	12.5066	15.1337	12.8069	21.9166	14.0737	25.0684	15.1703	19.0969	21.2179
TGME49_022020	phosphoglycerate kinase, putative	2.0829	3.14037	3.83164	1.5357	2.80404	3.73492	2.67673	3.52424	2.76815	1.91933	8.22227	8.96481	0.284063	2.73404	1.05551	3.58057	11.2777	14.03
TGME49_022030	hypothetical protein	24.7449	26.8921	28.8951	24.9255	26.3663	27.7451	11.9748	11.3006	14.057	14.2402	10.7843	12.0293	5.17869	11.9491	14.5133	9.13988	14.5858	15.3369
TGME49_022040	mog1 protein, putative	40.2417	39.8959	43.5906	38.3924	41.1817	39.4453	62.1283	47.8071	47.3613	55.5985	47.2482	45.5101	58.954	35.2295	52.5645	47.1128	36.3393	38.6305
TGME49_022050	hypothetical protein	51.9892	99.6513	153.356	49.7329	91.9891	140.441	125.384	116.108	228.372	137.944	137.217	184.236	106.917	215.462	281.505	112.694	138.992	196.881
TGME49_022060	hypothetical protein	37.9921	26.8037	19.609	49.1423	24.2737	15.8162	151.587	117.028	79.8006	114.293	112.49	86.8122	442.789	373.921	396.239	280.415	289.862	292.323
TGME49_022070	elongation factor 1-alpha, putative	13.7471	14.5961	21.0515	13.585	15.192	16.1973	18.0327	20.6858	25.9947	16.4071	17.2191	16.5574	8.80596	24.2275	31.3487	13.1916	16.4404	23.1399
TGME49_022080	hypothetical protein	12.914	2.78652	1.26219	21.3816	7.32397	0.80034	0.563522	0.38307	0.0432524	1.54784	0.178745	0.0457388	0.43702	2.0917	0.422205	0.753805	0.551355	0.730328
TGME49_022090	hypothetical protein	87.8984	58.1189	52.3808	109.743	60.9355	49.1637	60.156	38.192	45.9773	60.1801	34.3786	38.8322	63.9798	45.1445	46.9703	45.6052	36.5398	30.6738
TGME49_022100	hypothetical protein	52.9057	40.1171	81.0055	60.9553	38.3776	83.3115	163.985	109.29	153.849	172.739	107.366	184.51	76.2382	43.1928	36.7318	106.286	86.1617	102.976
TGME49_022110	UBA/TS-N domain-containing protein	184.378	199.347	142.672	193.498	187.787	126.416	125.384	107.183	120.89	113.921	91.8153	108.813	165.237	124.745	142.864	119.949	97.5397	110.856
TGME49_022120	hypothetical protein	28.5774	29.0594	34.1693	24.8074	30.1329	30.9846	35.0793	37.0428	40.614	35.4147	31.8166	38.4206	24.932	33.2861	37.8401	26.5716	30.7255	32.5572
TGME49_022130	hypothetical protein, conserved	13.6638	27.8652	30.3827	15.9476	32.4347	26.3731	22.6818	46.0067	28.6763	23.651	45.997	34.6243	18.2674	59.0782	42.2732	23.2737	52.8298	44.55
TGME49_022140	DEAD/DEAH box helicase, putative	13.7471	25.1672	26.0101	10.868	23.0601	20.1228	15.6377	20.4176	39.8354	14.364	23.6539	34.6243	7.73526	13.5055	19.8964	10.8359	20.8512	21.0257
TGME49_022150	hypothetical protein	0	0.132692	0.315547	0.118131	0.251108	0.0762228	0	0.268149	1.25432	0.371482	0.834143	1.14347	0	0.156466	0.211102	0	0.400985	0.0384383
TGME49_022160	aldehyde dehydrogenase, putative	77.7339	63.8246	73.3422	88.5979	77.9689	66.7712	224.423	158.323	227.767	242.764	174.276	237.201	17.153	17.4418	8.49687	18.374	48.419	42.359
TGME49_022170	dense-granule antigen DG32, putative	456.739	774.211	702.228	623.02	819.448	665.501	570.566	619.538	433.605	499.582	544.099	429.304	835.801	1107.13	1046.12	889.961	855.903	995.898
TGME49_022180	hypothetical protein	5.83212	4.11344	3.65133	5.19774	4.85475	4.11603	9.29812	7.62309	7.13664	13.2495	6.97105	6.35769	3.80208	7.03273	4.48593	9.61101	4.05998	4.68947
TGME49_022190	hypothetical protein	20.829	28.0864	32.0506	18.9009	23.2275	23.9721	22.6818	29.4197	28.5898	22.7843	29.7312	21.4972	25.1287	35.0072	39.6872	19.7874	21.152	21.5254
TGME49_022200	hypothetical protein	16.7465	14.6845	16.4986	26.6975	13.5598	12.31	15.0742	16.7784	17.3874	15.3546	16.6233	16.4202	19.3163	13.6043	16.0438	17.9971	19.0468	19.8342
TGME49_022210	SPFH domain / Band 7 family domain-containing protein	37.9088	27.9095	33.7635	32.604	28.8774	29.079	60.0151	62.0573	50.3457	63.5854	62.9182	57.9053	52.2239	36.4319	40.5317	52.4836	39.1963	46.7025
TGME49_022220	articulin 4	410.498	471.586	467.686	385.46	431.361	490.113	299.23	492.551	249.782	371.42	646.937	383.337	306.417	667.582	498.096	451.623	923.118	878.93
TGME49_022230	hypothetical protein	51.3227	61.3035	77.5344	52.3318	64.8276	64.4083	73.117	95.6908	88.0185	69.7768	85.023	70.9866	58.7792	89.4903	103.282	61.0582	72.027	78.491
TGME49_022240	hypothetical protein	285.691	605.737	547.249	256.816	463.461	504.557	218.506	371.884	365.439	214.655	377.509	358.272	230.244	341.499	486.538	288.33	276.129	375.965
TGME49_022250	hypothetical protein	5.49886	6.94419	3.24563	4.96148	4.22698	5.3356	2.25409	5.66943	4.88752	2.53846	4.94528	5.03127	0.480722	2.7258	4.27482	3.39212	4.00985	4.34353
TGME49_022260	hypothetical protein	2.16622	2.91921	3.56118	2.48074	2.46923	3.27758	0.986164	2.37503	2.11937	0.619137	1.78745	1.92103	0.611828	1.2682	2.00547	0.565353	1.3032	1.8066
TGME49_022270	hypothetical protein	5.66549	7.56342	7.30266	2.12635	6.27769	11.8908	3.52201	11.3006	10.8563	11.3302	18.947	22.0918	6.599	9.84912	3.53596	12.7205	23.0567	21.6408
TGME49_022280	hypothetical protein	48.24	45.4247	46.7461	39.2193	46.6223	41.5795	59.5925	51.9825	56.7903	55.227	48.3803	46.2877	45.9527	65.3122	46.9703	38.2556	64.1075	48.8166
TGME49_022290	U6 snRNA-associated Sm-like protein LSm1, putative	23.0785	16.3653	18.437	17.4833	12.0113	17.455	20.7094	21.6434	26.3839	19.1313	18.3511	21.2685	17.2404	21.1888	20.1603	21.7661	21.2522	22.7939
TGME49_022300	hypothetical protein	2.41617	3.09614	1.62281	1.5357	3.1807	0.876562	2.95849	7.12509	4.23873	5.20075	11.4993	6.08326	0.152957	1.70466	1.31939	1.60183	8.92192	9.18675
TGME49_022310	hypothetical protein, conserved	45.4906	33.3498	45.8445	52.4499	32.351	35.9772	64.6642	46.6196	58.5204	74.9156	42.72	51.5934	53.4476	37.0824	50.2951	42.2131	35.2867	40.3986
TGME49_022320	hypothetical protein	11.081	2.83075	6.94204	9.45044	2.88774	10.4044	58.8881	3.90731	28.2005	55.3509	2.32368	27.672	2.62212	1.72936	8.60242	5.08818	0.95234	5.95794
TGME49_022330	hypothetical protein	1.41637	2.07883	7.12235	1.06317	2.59478	5.41182	12.2566	29.9177	13.6245	23.713	34.1999	16.5574	7.38564	7.74095	4.7498	5.18241	18.0945	16.2594
TGME49_022340	hypothetical protein	1.33306	1.72499	1.53266	1.29944	1.46479	1.14334	11.9748	18.3107	11.3321	15.4784	18.8874	12.9898	2.46916	5.04808	13.2994	1.22493	5.21281	10.5321
TGME49_022350	hypothetical protein	19.9125	22.2037	42.8243	20.4366	30.9699	29.7269	56.4931	64.394	51.3838	74.3584	72.0342	65.5894	66.4271	49.4021	43.4871	59.2679	79.1445	83.6417
TGME49_022360	hypothetical protein	8.08166	20.2133	38.046	13.3487	24.7341	25.1916	22.8226	36.315	30.5794	44.7017	56.7217	38.4206	20.9988	27.4557	20.6353	20.8239	54.6844	50.777
TGME49_022370	SRS13	156.218	68.6015	30.8335	169.045	95.965	22.0284	92.1359	53.7064	15.5708	190.013	78.8861	44.0007	48.7059	31.7214	26.3878	65.1099	35.8381	59.6562
TGME49_022380	exportin 7, putative	148.719	120.395	149.524	142.702	112.58	130.112	227.945	161.004	185.336	231.619	174.574	182.544	199.74	136.595	170.993	166.873	142.851	186.503
TGME49_022390	hypothetical protein, conserved	4.49907	5.2192	3.87672	3.78018	5.14771	2.74402	3.24025	2.83472	1.68684	4.08631	5.1836	3.6591	0.065553	5.1222	3.43041	2.63832	6.01478	6.11169
TGME49_022400	hypothetical protein	13.7471	14.0211	15.597	12.0493	15.5687	15.3208	17.8918	20.7241	18.166	25.7561	21.6281	22.2748	16.1697	30.0744	36.8374	23.6506	29.0714	38.0539
TGME49_022410	hypothetical protein, conserved	64.1534	36.7113	32.9521	65.5624	36.5362	29.6888	26.2038	23.7503	19.1608	41.6679	38.4302	29.41	6.53345	9.95617	8.39132	13.1916	25.3122	24.1008
TGME49_022420	hypothetical protein	0.999793	0.353844	0.270469	0.472522	0.292959	0.343003	10.0025	19.1535	4.628	9.65854	16.9212	8.55316	0.961444	4.7928	4.3276	1.31916	3.65899	3.88227
TGME49_022430	ubiquitin-transferase domain containing protein	74.068	72.2284	124.731	79.1474	72.7375	100.309	61.283	65.6198	95.0687	65.319	86.9892	93.1242	12.2147	20.8511	31.6654	21.3892	37.6425	44.6653
TGME49_022640	leucine rich repeat containing protein	12.9973	9.77494	15.4618	8.38727	6.94731	12.5005	6.90315	5.86097	11.7214	11.7636	11.3205	14.3162	10.4448	5.54219	7.1247	12.6262	9.67377	11.4546
TGME49_022650	hypothetical protein, conserved	0	0	0	0	0.0418513	0.0381114	0.281761	0	0.346019	0	0	0.182955	0	0	0.263878	0	0	0.115315
TGME49_022660	hypothetical protein	40.075	28.7056	73.7028	25.9887	24.9852	60.5971	25.7811	26.585	51.4703	36.4672	35.0936	63.0738	22.5721	19.303	34.4097	50.8818	33.6828	53.0448
TGME49_022670	hypothetical protein	106.311	107.569	155.97	95.5676	87.511	135.677	128.201	104.693	122.101	143.949	121.964	151.578	118.935	62.6852	78.4245	130.879	112.126	138.532
TGME49_022680	tRNA-Leu	0	0	0.0901563	0	0	0.0762228	0	0	0.0432524	0	0	0	0	0	0.158327	0	0	0.153753
TGME49_022690	tRNA-Leu	0	0	0.0450782	0	0	0.114334	0	0	0.0865047	0	0	0.0914776	0	0	0.211102	0	0	0.23063
TGME49_022700	hypothetical protein	0.333264	0.088461	0	0	0.0418513	0	5.49434	1.07259	0.73529	3.52908	1.66829	0.640343	0.524424	0.378812	0.158327	0.188451	0.200493	0.0768766
TGME49_022710	hypothetical protein, conserved	59.7376	63.3381	68.4737	48.4335	64.0325	63.4555	87.7686	109.558	85.7694	96.6473	102.302	79.6313	69.5955	58.3124	62.2224	74.5324	65.2604	71.2262
TGME49_022720	glycogen synthase, putative	78.817	40.8248	65.9944	81.3919	39.1309	54.4612	78.1887	55.8132	76.5134	90.2702	64.229	84.3881	48.9463	35.946	72.6192	53.1432	48.3689	70.3421
TGME49_022830	hypothetical protein	26.5778	14.3307	34.62	31.3046	14.8991	27.6689	27.7535	19.4599	36.2022	37.0244	30.0291	47.2024	17.5245	14.9054	40.69	32.4136	18.9967	37.4773
TGME49_022840	serine/threonine protein phosphatase, putative	817.83	582.87	562.846	801.752	640.743	525.709	436.589	445.855	347.792	511.222	396.158	337.598	593.867	539.816	553.774	570.347	417.626	413.327
TGME49_022850	hypothetical protein	417.58	526.785	409.986	485.516	560.43	383.553	402.214	349.398	320.457	414.451	354.511	315.14	421.703	441.432	325.309	363.428	359.032	260.919
TGME49_022860	eukaryotic translation initiation factor 3 subunit 9, putative	394.502	391.042	373.337	397.864	364.734	402.304	385.731	377.247	331.573	331.053	395.92	381.37	664.205	712.842	596.311	606.342	666.889	666.597
TGME49_022870	hypothetical protein	88.8982	44.2747	41.1564	78.3205	47.7105	39.9026	158.631	96.4569	89.4891	120.113	80.0777	79.2653	95.62	59.0865	48.7119	70.2923	55.2859	36.7854
TGME49_022880	hypothetical protein	12.4141	6.72304	6.71665	12.4037	5.73362	6.6695	6.48051	5.74604	5.27679	6.06755	3.5749	6.17474	5.63756	5.69042	8.91908	8.76298	5.21281	5.9195
TGME49_022890	phosphoserine phosphatase, putative	143.137	118.184	156.647	161.012	125.135	120.584	176.101	151.504	169.549	193.48	180.294	137.72	146.904	108.9	176.165	143.223	120.897	134.995
TGME49_022900	hypothetical protein	8.66487	7.96149	17.851	12.7581	10.128	10.0995	10.1434	10.3812	16.0034	14.364	15.8487	12.258	13.2199	8.05388	16.6771	9.89369	8.97205	12.4156
TGME49_022910	phosphoglycerate mutase family protein	90.7312	60.4631	63.3799	79.8562	66.0832	46.8389	85.3736	98.1041	60.0343	116.769	90.5045	56.3045	65.8152	58.5347	64.2807	73.9671	52.078	61.2706
TGME49_022920	trafficking protein particle complex protein, putative	116.726	107.701	82.9889	134.433	114.338	77.8997	134.4	99.713	109.861	107.482	88.1212	97.2864	93.282	46.8739	44.3315	60.7755	49.4716	39.7068
TGME49_022930	hypothetical protein	27.8276	25.1672	15.3266	35.4392	25.1945	14.711	38.6013	24.4398	23.1833	32.8143	21.6281	17.335	31.094	21.6499	25.4906	18.6567	14.0345	10.4552
TGME49_022940	oocyst wall protein, putative	2.83275	2.69806	2.38914	5.67026	4.43624	3.50625	8.17107	2.45165	3.02766	11.2683	3.33657	5.76309	8.67485	4.24928	1.74159	1.50761	7.01724	4.45884
TGME49_022950	14 kDa phosphohistidine phosphatase, putative	66.0696	70.4592	98.9466	82.1007	74.8719	93.5635	111.437	99.6747	79.7141	97.1426	95.9264	90.2427	124.704	76.4212	104.707	91.6815	62.9046	101.016
TGME49_022960	SCY kinase-related protein (incomplete catalytic triad)	30.4104	26.3614	37.46	26.1068	23.1856	34.6052	32.966	28.8068	22.967	35.4147	30.5058	24.7447	21.5451	24.2934	27.4961	31.0944	31.8783	32.2882
TGME49_022970	inositol monophosphatase, putative	85.9822	56.4824	79.8334	96.5126	59.1359	69.1341	135.386	71.7872	65.5273	123.456	67.8039	58.2712	153.154	73.539	85.9714	105.533	52.0278	60.3866
TGME49_022980	PAN domain containing protein	0.249948	0.0442305	0.0450782	0.708783	0.167405	0.26678	1.40881	0.153228	0.0865047	0.866792	0	0.548866	0	0.0494103	0	0	0.250616	0.23063
TGME49_022990	ribosomal protein S18 domain containing protein	79.9001	36.7998	57.4296	71.9415	38.2939	55.9094	78.7522	52.4039	57.5689	91.4466	49.4528	58.0883	108.141	46.6186	63.6474	72.9306	49.5718	62.2316
TGME49_023000	dynein light chain, putative	17.0798	14.0211	17.4002	18.074	12.388	16.9977	26.2038	15.2845	18.4255	34.9193	24.0114	28.4038	15.3613	12.2208	12.2439	35.2404	33.9835	35.171
TGME49_023010	hypothetical protein	20.4124	22.7345	31.1941	26.4612	25.9478	24.0864	36.0654	29.4581	25.8649	44.3921	41.2305	44.4581	28.45	28.7321	14.2494	38.0671	68.2678	60.8863
TGME49_023020	coproporphyrinogen oxidase, putative	68.6524	67.0535	68.8794	68.8701	74.8301	57.8531	116.649	92.4347	80.3629	89.0319	82.5206	77.1614	144.217	131.201	135.422	153.305	116.937	118.159
TGME49_023030	hypothetical protein	0.166632	0	0.0901563	0	0	0.0762228	0.704403	0.114921	0.216262	1.67167	0.297908	0.411649	0	0.0247051	0.263878	0	0	0
TGME49_023040	hypothetical protein, conserved	167.799	133.178	102.192	173.888	130.827	111.476	147.925	107.221	91.9978	135.591	145.796	124.867	132.963	132.403	84.9687	155.378	184.904	133.611
TGME49_023050	40s ribosomal protein S20, putative	746.262	787.524	692.401	624.792	718.503	792.451	632.554	752.157	602.202	425.533	706.579	650.543	850.682	1069.62	925.209	873	1104.21	869.397
TGME49_023060	MORN repeat-containing protein	279.609	225.576	298.598	254.571	219.677	269.905	46.9132	36.5065	74.7401	83.274	38.4302	72.3588	28.0567	34.3731	56.6282	27.3254	24.9613	44.8959
TGME49_023070	hypothetical protein	481.65	384.142	366.621	514.34	395.202	352.569	328.111	271.711	320.284	275.764	270.56	310.704	294.792	185.832	224.666	258.084	206.959	206.683
TGME49_023080	hypothetical protein	139.804	210.006	277.095	159.24	185.527	230.269	120.876	250.374	189.056	172.863	277.948	214.469	122.868	204.114	382.57	206.071	185.506	291.208
TGME49_023090	hypothetical protein	131.056	117.919	151.643	131.125	108.102	115.668	118.903	139.629	99.7399	136.334	156.163	120.019	125.228	105.252	216.644	170.454	108.316	145.489
TGME49_023100	hypothetical protein	10.2479	10.748	7.52805	8.38727	9.03988	9.26107	1.97233	5.32467	1.77335	5.13884	3.51532	2.83581	10.1607	6.64568	6.43862	4.33438	6.21527	5.03542
TGME49_023110	glycolipid transfer protein, putative	149.052	193.243	183.784	163.256	189.544	176.761	216.111	264.088	191.867	244.373	269.309	244.199	227.054	154.761	94.2572	241.029	282.895	218.176
TGME49_023120	hypothetical protein	4.24912	0.442305	0.0901563	3.18952	0.376661	0.190557	4.78994	4.48191	4.15223	7.49156	4.46862	3.6591	0.415169	0.139996	0.211102	0.376902	0.250616	0.0768766
TGME49_023130	hypothetical protein	23.6618	16.3653	16.4986	28.7057	16.6568	18.3316	35.9245	23.3672	21.7559	25.7561	19.2449	15.3682	28.9089	20.2665	28.2349	17.3375	14.8866	16.6053
TGME49_023140	multisynthetase complex auxiliary component p43, putative	311.019	169.403	149.028	276.189	155.185	148.177	219.633	117.641	108.996	144.011	118.567	118.509	321.494	176.774	159.963	194.576	145.708	159.634
TGME49_023150	hypothetical protein	60.4875	34.6325	34.8454	73.5953	35.9921	26.9829	45.6453	26.9298	18.6418	43.5873	29.0163	20.491	31.5529	23.5934	37.2596	29.5868	22.4051	34.8251
TGME49_023250	vacuolar type H+-ATPase proteolipid subunit, putative	535.222	5.2192	18.437	676.061	5.77548	16.1973	622.551	5.13313	16.6954	560.381	7.1498	18.2955	533.296	6.47275	15.1994	672.488	9.02217	19.4113
TGME49_023260	hypothtetical protein, conserved	207.04	77.9342	24.9282	182.748	69.8079	18.4459	104.815	34.3997	37.7593	95.5948	30.4462	42.6743	25.0194	9.63501	11.1357	12.532	6.51601	2.72912
TGME49_023270	hypothetical protein	5.99876	5.92689	6.53633	2.59887	4.60364	5.64049	1.97233	3.14117	5.32004	2.29081	3.75364	4.29945	1.35476	3.53284	5.33033	1.69606	3.60887	3.45945
TGME49_023280	hypothetical protein	20.2458	25.9633	30.6532	20.791	25.4037	32.0517	7.74843	16.5486	24.8701	8.79175	16.7424	17.7924	7.21083	16.3548	25.0156	11.2128	13.433	17.8738
TGME49_023390	sec63 domain-containing DEAD/DEAH box helicase, putative	388.503	273.964	363.33	406.841	277.139	368.423	442.647	377.975	408.389	472.278	400.389	429.167	347.781	402.315	482.738	376.714	327.455	441.31
TGME49_023400	hypothetical protein	2.83275	0.88461	1.57774	3.07139	0.920728	1.71501	3.80377	1.18752	1.29757	1.67167	0.834143	1.6466	0.240361	0.510573	1.10829	0.282677	0.300739	0.23063
TGME49_023410	eukaryotic translation initiation factor 4E, putative	210.956	170.066	158.585	183.22	140.62	183.049	170.043	187.206	161.634	200.415	175.349	173.35	245.496	245.495	206.458	290.026	291.015	261.342
TGME49_023420	DnaJ domain-containing protein	13.5805	27.5998	16.4986	13.1125	18.289	19.0938	24.2315	50.1438	16.7387	18.9456	32.4124	17.1978	30.8973	35.6248	26.9156	21.6719	29.9737	21.1411
TGME49_023430	hypothetical protein	1.49969	1.54807	1.4425	1.89009	1.50665	1.37201	4.64906	6.74203	0.778542	6.56286	5.30277	1.23495	7.27639	5.38572	6.17474	3.86325	3.90961	2.34474
TGME49_023440	ATP-dependent RNA helicase, putative	23.8284	42.6824	41.8325	22.7992	33.6484	36.9681	21.9774	51.1781	31.4445	24.0844	42.8988	29.9132	18.77	27.5956	40.1095	22.8026	28.7707	26.6377
TGME49_023450	ubiquitin carboxyl-terminal hydrolase, putative	64.07	28.1748	34.62	47.8429	23.3949	27.8594	35.5019	30.6073	43.8579	46.3734	34.4382	36.7283	19.3818	28.1886	40.7955	38.6325	38.4445	41.0521
TGME49_023460	hypothetical protein	219.454	203.106	160.704	167.155	201.054	159.306	136.231	266.885	241.564	209.826	268.773	215.658	97.5648	217.834	220.708	131.727	293.07	242.353
TGME49_023470	hypothetical protein	2.49948	2.78652	2.02852	1.18131	2.97144	2.3248	3.94466	3.60085	2.24912	3.96248	1.84703	2.19546	2.99359	3.04697	2.48045	1.88451	1.70419	3.65164
TGME49_023480	thrombospondin type 1 domain-containing protein	6.66528	4.59997	7.70837	5.31587	7.19842	6.74572	20.2868	12.0284	21.1071	21.8555	23.2368	33.0234	101.563	205.893	476.141	148.782	168.815	275.718
TGME49_023490	hypothetical protein	23.8284	32.5537	27.4526	18.1921	25.32	28.6217	22.5409	29.956	12.1972	20.803	28.1821	14.1333	26.3523	54.4831	38.6317	33.9212	45.6121	33.2876
TGME49_023500	hypothetical protein	21.3289	24.1056	22.2235	19.4915	18.4983	19.1319	13.9472	24.3249	32.7853	22.0413	22.4027	25.2936	13.4821	15.8195	20.7408	11.5897	13.8841	15.26
TGME49_023510	hypothetical protein	28.4108	24.5037	44.2668	29.4145	20.8419	42.2274	46.7723	51.2547	47.4911	41.0488	44.7458	44.0922	33.8472	27.6368	38.104	24.4044	24.9613	43.32
TGME49_023520	hypothetical protein	5.91544	1.10576	0.811407	8.151	1.88331	0.838451	15.2151	5.40128	10.2076	10.3396	5.71984	11.3432	4.06429	0.691744	0.686083	0.565353	0.250616	0.345945
TGME49_023530	hypothetical protein, conserved	171.798	149.411	115.896	159.831	145.559	123.976	106.787	83.7007	88.7106	115.717	102.361	93.9018	67.0826	60.997	61.1141	77.9245	115.484	80.2976
TGME49_023540	hypothetical protein, conserved	60.4875	62.0112	72.7562	65.5624	55.4529	68.0289	71.8491	58.9927	68.6847	66.062	66.4335	70.2548	54.7368	43.1517	70.6137	54.0855	54.8347	65.3067
TGME49_023550	hypothetical protein	38.5753	40.8248	26.0552	66.7437	54.323	14.9778	46.2088	35.319	6.66086	49.4072	36.2256	10.7944	76.6315	72.2049	50.2951	41.1766	37.843	29.3669
TGME49_023560	hypothetical protein	7.49844	11.7653	9.15087	7.32409	12.388	8.46073	3.38113	6.70372	6.96363	4.5197	5.30277	6.49491	4.17354	17.1289	20.3186	10.0821	10.4757	9.14831
TGME49_023570	zinc finger (C2H2 type) protein, putative	119.475	134.107	113.327	104.427	104.921	100.995	72.2717	108.792	42.8198	71.5104	92.8282	45.876	138.535	151.261	134.842	136.816	91.9259	97.5564
TGME49_023580	hypothetical protein	20.2458	16.6307	16.8592	15.0026	16.5313	14.5204	18.0327	32.4077	9.94804	15.1689	32.6507	10.9773	7.6697	11.5455	14.6188	9.51678	13.7337	13.8762
TGME49_023590	proteasome component PRE3 precursor, putative	82.4829	116.724	98.7663	79.1474	119.402	115.096	227.804	424.365	133.866	173.854	354.928	164.66	105.846	190.468	126.556	150.572	349.108	245.275
TGME49_023600	hypothetical protein	25.9113	24.0172	16.4986	29.0601	27.9567	13.6058	18.7371	23.9419	14.7058	24.3321	24.9647	15.6884	16.6505	12.9784	26.3878	15.1703	16.0895	20.4107
TGME49_023610	hypothetical protein	6.08207	30.2979	39.804	7.91474	34.0669	22.3333	22.4	54.7406	25.4756	30.833	72.9279	32.3373	25.7623	75.9848	49.7146	36.3711	94.1313	68.228
TGME49_023620	golgi SNARE protein, putative	8.99813	9.55379	13.7939	9.09605	7.49138	10.4425	2.81761	7.12509	12.3702	5.13884	9.17557	11.2517	3.05914	8.3421	9.86904	6.59579	10.6762	12.5693
TGME49_023630	hypothetical protein, conserved	17.0798	19.771	23.1251	14.7663	16.0709	19.513	27.7535	36.3916	33.8233	18.6979	33.3061	28.6782	27.5978	30.0497	26.7572	17.9971	30.1741	31.3272
TGME49_023640	hypothetical protein	21.7455	39.9844	31.4646	16.6564	38.7124	24.0102	16.7648	47.1176	27.1192	30.7711	45.58	27.0316	12.3021	16.7913	28.7099	18.6567	28.1191	23.7933
TGME49_023650	hypothetical protein	6.58197	5.70574	4.82336	7.08783	5.90103	2.74402	2.67673	5.40128	4.10897	6.12946	5.95816	3.97928	0.939593	2.28111	3.85262	3.48635	3.00739	3.15194
TGME49_023660	50S ribosomal protein L4, putative	53.9055	49.5824	51.4793	50.5599	47.4175	58.844	476.176	75.6179	165.873	367.21	64.4077	151.121	75.2549	95.2795	87.6075	53.049	76.5381	78.0682
TGME49_023670	inositol monophosphatase domain-containing protein	31.1602	28.3075	33.9889	43.472	37.9173	29.5745	23.2453	13.3691	14.2733	30.7711	21.3898	20.3538	44.7509	36.506	30.346	30.058	33.5825	35.5939
TGME49_023680	ubiquitin, putative	143.97	101.553	118.961	151.443	111.031	117.726	175.255	177.629	131.357	200.167	165.875	138.863	157.939	147.926	143.919	183.269	153.928	159.711
TGME49_023690	hypothetical protein	85.2323	88.5937	65.2281	81.1557	86.674	66.4663	124.82	105.995	101.211	86.6792	88.5383	83.0159	106.108	115.077	85.3909	62.9427	81.4501	62.9619
TGME49_023700	LCCL domain-containing protein / F5/8 type C domain-containing protein	2.66611	0.751919	1.93836	6.02466	0.920728	2.17235	10.8478	1.6472	2.50864	12.4447	1.54912	2.42416	4.08614	2.11641	3.27209	1.41338	2.10517	1.72972
TGME49_023710	N-terminal acetyltransferase complex subunit NARG1, putative	73.818	53.5631	53.643	75.0129	49.8867	58.5391	54.9434	35.7404	26.1677	39.2533	32.2337	21.8174	66.58	51.222	66.3389	47.6781	45.9128	37.3236
TGME49_023720	hypothetical protein	1.99959	2.78652	3.83164	2.59887	4.22698	2.55346	6.05786	8.04446	7.87193	13.4353	14.2996	11.0231	7.14528	4.80103	8.12744	3.58057	7.61872	8.30267
TGME49_023730	hypothetical protein	0.249948	0.132692	0.270469	0.472522	0.460364	0.609783	0	0.344763	0.908299	0.681051	0.35749	0.36591	0	0.535278	1.21384	0.376902	0.751847	1.19159
TGME49_023740	hypothetical protein	1.66632	1.99037	3.11039	1.29944	2.76218	1.71501	10.4252	7.24002	5.62281	15.4165	12.5121	7.31821	3.95503	4.49634	6.22752	2.07296	6.7165	7.18796
TGME49_023750	hypothetical protein, conserved	37.4922	64.7977	70.6375	35.5573	75.2904	63.1125	42.5459	53.2467	51.9893	25.4465	55.5301	42.903	35.9668	63.5663	70.3499	27.5139	46.4642	49.7776
TGME49_023760	hypothetical protein	82.3163	60.1977	88.6237	74.3041	61.1447	83.7308	84.2466	74.6603	102.378	89.6511	79.1244	86.3549	64.242	73.0778	109.193	75.6631	64.4083	68.7277
TGME49_023770	hypothetical protein	0.166632	0	0.135235	0.945044	0.0418513	0.0762228	0.845283	0.191535	0.562281	1.60976	0.238327	0.640343	0	0.0411752	0.105551	0.282677	0	0
TGME49_023780	hypothetical protein	19.1627	20.3018	27.9485	20.5547	18.5401	27.5927	29.1623	47.9603	42.6468	41.6679	51.5381	46.4249	27.4886	26.6239	34.8319	41.9304	45.2111	51.9301
TGME49_023790	hypothetical protein, conserved	105.811	107.569	144.385	106.672	123.168	120.584	231.185	214.94	150.864	254.032	200.194	156.61	199.412	200.359	193.211	186.755	175.13	206.683
TGME49_023800	hypothetical protein	1.33306	2.65383	3.65133	1.41757	2.84589	3.58247	0.563522	1.45566	1.55708	0.681051	2.32368	1.46364	0.21851	1.24349	0.844409	0.188451	3.50862	2.34474
TGME49_023810	hypothetical protein	15.83	19.1518	21.8178	13.2306	19.1679	15.054	21.1321	21.72	23.9618	28.4803	24.9647	22.4578	16.3883	17.7054	20.5825	16.3952	27.3171	24.5621
TGME49_023820	hypothetical protein, conserved	4.6657	4.68843	6.8068	2.83513	5.94288	5.10693	8.87547	5.82266	6.66086	8.42027	5.95816	6.99804	6.81751	5.02338	6.22752	7.06692	6.917	8.18736
TGME49_023830	fasciclin domain-containing protein	7.16518	2.65383	3.42594	9.21418	3.13885	2.36291	19.3006	4.59684	2.89791	17.7692	4.05155	3.8878	2.20695	2.04229	1.53049	1.22493	1.10271	0.768766
TGME49_023840	ATP-citrate synthase, putative	174.63	184.751	287.869	165.619	170.042	290.447	143.698	165.869	238.364	168.777	190.006	261.26	211.277	201.734	302.985	212.667	168.965	272.873
TGME49_023850	hypothetical protein	22.1621	32.996	23.08	24.0986	47.9616	14.6348	14.5107	21.2604	7.56916	19.379	24.1306	9.74236	11.1659	37.2965	19.7908	10.8359	21.6031	21.7945
TGME49_023860	RNA-binding protein, putative	92.3975	72.5823	71.8997	53.5131	73.8257	64.98	22.4	29.3048	26.903	23.8987	30.625	27.1688	16.6286	20.5053	31.4543	17.3375	17.894	19.9879
TGME49_023870	hypothetical protein	0.41658	0.486536	2.16375	1.06317	1.25554	1.10523	7.46667	3.75408	4.5415	7.55348	3.63448	4.4824	0.065553	4.01047	1.37217	1.50761	3.75924	3.69008
TGME49_023880	hypothetical protein	133.889	73.5111	108.548	106.436	67.5898	105.226	70.8629	86.1907	139.921	109.835	93.1261	142.339	58.8885	39.1412	99.482	67.2771	42.9054	70.688
TGME49_023890	zinc finger (C3HC4 RING finger) protein, putative	271.36	201.558	249.508	202.358	168.577	251.65	153.419	238.537	339.055	229.762	247.919	319.211	115.504	120.298	229.943	149.63	115.233	168.475
TGME49_023900	hypothetical protein	2.66611	1.45961	1.08188	4.2527	2.30182	1.18145	19.4415	13.9054	12.2404	22.6604	19.8407	14.5907	9.26483	9.27266	11.4523	10.5533	14.3352	24.0239
TGME49_023910	acyltransferase domain containing protein	103.229	79.3053	69.7359	109.034	85.544	59.6825	104.111	82.3217	75.0861	132.619	81.8652	72.313	102.743	71.8508	77.6857	112.128	94.5824	86.3708
TGME49_023920	hypothetical protein	269.777	341.681	821.279	180.149	191.093	1139.45	739.2	616.704	1179.32	1016.13	797.441	1467.53	916.562	516.255	396.767	1393.78	1220.55	1552.48
TGME49_023930	RNA binding protein, putative	482.9	317.133	316.809	460.473	348.914	305.463	322.335	356.714	273.398	348.203	325.256	260.117	375.247	523.395	423.788	416.289	400.935	405.37
TGME49_023940	hypothetical protein	196.376	211.953	320.596	231.3	257.553	267.733	209.067	228.807	268.986	394.576	415.403	343.544	207.41	353.275	177.009	313.677	625.286	494.701
TGME49_023950	hypothetical protein	9.83129	12.6942	17.1297	12.1674	12.5135	14.5967	17.1874	21.1454	24.3078	32.8143	34.5573	40.8447	18.2674	24.5404	14.9355	17.4317	39.0459	34.5176
TGME49_023960	26S proteasome non-ATPase regulatory subunit 4, putative	33.6597	37.0652	46.0699	28.7057	36.1177	40.6649	48.0403	53.0168	46.453	45.6304	52.3723	42.9945	73.3757	37.2389	44.0676	37.8787	58.7443	52.0839
TGME49_023970	elongation factor G, putative	6.49865	11.8095	10.368	5.55213	9.03988	11.3953	10.1434	9.69166	8.82348	6.68668	11.5588	12.1665	6.20569	6.86803	8.54965	4.52283	7.61872	9.8402
TGME49_023980	hypothetical protein	0.249948	0	0	0	0	0.0381114	0	0.038307	0.0432524	0	0	0.228694	0	0	0	0	0	0.0384383
TGME49_023990	hypothetical protein	53.1556	97.3513	109.675	45.8346	92.1984	88.6852	75.7937	160.813	113.797	82.4072	149.312	101.586	54.7149	103.704	137.164	72.5537	107.564	103.86
TGME49_024000	hypothetical protein	3.24933	3.84805	52.5161	3.66205	7.57508	35.9009	13.8063	17.1998	38.8839	40.3058	47.7845	43.6806	13.0669	30.165	9.0774	39.9516	67.7665	63.846
TGME49_024010	hypothetical protein	0.0833161	0	0.225391	0.118131	0	0	0.140881	0.114921	0.216262	0.371482	0	0.182955	0	0.0494103	0.0527756	0	0	0
TGME49_024020	hypothetical protein, conserved	88.565	77.5803	44.6725	75.2491	72.4027	45.0477	100.589	84.3136	66.5654	90.6417	73.345	64.7204	107.114	69.5038	54.4644	74.344	70.9744	48.4322
TGME49_024030	hypothetical protein	75.7343	52.4574	50.5777	78.4387	57.5037	32.4328	90.7271	68.6844	43.2956	112.312	74.5962	53.5144	52.6609	51.2467	78.1079	44.4745	44.2588	50.0851
TGME49_024040	IQ calmodulin-binding motif domain-containing protein	0.41658	0.309614	0.0450782	0.590653	0.0837026	0	4.93082	1.72381	2.16262	2.10507	1.3108	2.65285	0	0.0823505	0.105551	0.0942256	0	0
TGME49_024050	hypothetical protein	57.4048	73.9976	97.8647	54.8126	77.2156	98.5942	75.7937	131.24	111.375	84.8218	120.414	99.9393	61.2047	112.153	113.784	71.0461	110.471	116.084
TGME49_024060	thioredoxin, putative	43.3243	66.6996	120.088	32.9584	59.3033	122.833	37.6151	65.5815	103.114	59.8087	81.9247	109.956	28.2752	68.3921	121.701	73.5902	76.3877	96.0957
TGME49_024070	hypothetical protein	15.83	20.7883	21.9531	19.6097	19.1679	18.484	13.3837	27.3895	22.4047	12.197	24.4285	19.8964	16.4101	17.7218	28.7627	19.0336	27.267	31.135
TGME49_024080	kazal-type serine protease inhibitor domain-containing protein	0.333264	0.486536	0.450782	1.29944	0.711472	0.724117	9.439	1.80043	0.994804	4.70544	2.62159	1.23495	0.633679	1.72936	1.53049	1.31916	1.9548	0.768766
TGME49_024090	3-hydroxyisobutyryl-CoA hydrolase, mitochondrial precursor, putative	53.0723	52.767	64.9126	41.5819	49.0915	55.1091	55.6478	74.6986	67.4737	62.5948	72.5109	74.2341	29.6518	34.9413	50.9284	30.1522	30.926	44.1272
TGME49_024100	hypothetical protein	23.0785	11.9422	4.3275	29.5326	16.2801	2.74402	2.95849	0.689525	0.605533	2.10507	0.953306	0.914776	0.524424	1.51525	2.00547	0.753805	0.751847	0.538136
TGME49_024110	adhesion regulating molecule, putative	64.6533	46.0882	46.0699	49.4967	38.3358	51.8696	36.6289	42.674	43.7714	59.6229	50.7636	51.2732	57.5119	47.4256	47.8675	69.0673	89.5701	82.1811
TGME49_024120	tRNA-Thr	0	0.0442305	0	0.118131	0.0418513	0.0762228	0	0.421377	0.605533	0	0.119163	0.411649	0.043702	0.329402	0.263878	0.0942256	0.200493	0.653451
TGME49_024130	hypothetical protein	234.035	158.699	334.75	203.775	203.941	320.288	456.03	347.138	468.207	889.267	600.523	597.806	406.778	393.891	163.974	681.439	921.364	710.686
TGME49_024140	hypothetical protein	1.33306	0.530766	0.901563	3.18952	0.962579	1.02901	42.9686	5.40128	14.057	45.6304	5.77942	12.7611	7.03602	4.70221	3.27209	5.74776	3.05751	1.42222
TGME49_024150	hypothetical protein	1.583	5.61727	8.29438	2.12635	4.47809	8.19395	1.40881	7.43155	6.09858	4.45779	8.04352	8.41594	8.95891	7.46919	6.01642	5.27663	9.47328	10.5705
TGME49_024160	hypothetical protein	5.41554	6.63458	6.67157	3.42578	5.98473	6.70761	12.2566	19.4216	15.2681	27.7374	22.4623	22.7322	1.48587	6.05276	9.18295	6.97269	10.8767	13.7993
TGME49_024170	SRS domain-containing protein	5.66549	2.65383	0.315547	5.434	2.09256	0.381114	23.9497	46.4663	11.8079	60.5516	52.6106	25.9796	13.0669	6.72803	2.42768	9.61101	13.6335	9.07144
TGME49_024180	ankyrin repeat-containing protein	4.99896	0.574997	0.135235	5.31587	0.627769	0.0381114	67.3409	35.6638	20.6314	119.865	31.3399	26.0711	11.6684	3.28578	2.3749	6.31311	5.21281	12.4156
TGME49_024190	phospholipid-transporting ATPase, P-type, putative	61.0707	48.7863	57.3394	51.8593	43.9857	54.4612	43.3912	40.0308	40.9167	52.9982	44.8054	52.5539	37.103	28.345	35.5707	48.2435	39.5973	51.5073
TGME49_024200	hypothetical protein	17.663	20.7441	19.6992	12.64	17.8705	18.9033	13.8063	23.1757	20.0691	12.5685	20.1982	17.4265	10.0515	29.9262	26.0184	11.3071	21.2522	22.8323
TGME49_024210	pseudouridylate synthase 1, putative	22.2454	28.4402	42.1932	19.6097	29.254	37.959	8.31195	24.5931	21.0639	21.6698	36.464	32.4745	3.60542	14.049	11.769	6.97269	27.4675	31.2503
TGME49_024220	serine/threonine protein phosphatase, putative	63.4868	28.2633	39.7139	49.6148	27.6637	36.7775	91.2906	32.5992	49.5672	80.9212	34.8553	46.4249	50.9129	23.824	33.9875	49.6569	25.8134	35.171
TGME49_024230	hypothetical protein	11.7476	18.1787	28.264	15.8295	20.7582	22.4476	5.21258	12.603	14.057	8.60601	14.5975	13.2185	2.11955	24.3593	27.5489	9.51678	13.9342	21.5639
TGME49_024240	protein phosphatase 2C, putative	54.572	55.0228	89.0294	53.8675	57.7129	83.807	50.2944	72.8598	92.2573	70.0863	81.5077	89.5566	38.3704	82.0128	103.546	48.1493	68.8692	97.5179
TGME49_024250	hypothetical protein, conserved	7.33181	3.53844	4.23735	9.21418	4.72919	3.69681	10.1434	5.36297	7.30965	10.8349	6.67314	7.91281	4.10799	5.01514	7.1247	12.2493	6.96712	6.99577
TGME49_024260	PHD-finger domain-containing protein	149.719	281.173	307.343	135.85	262.575	279.852	194.274	467	516.476	290.375	502.035	495.488	179.725	350.937	496.566	229.062	371.914	430.547
TGME49_024270	hypothetical protein, conserved	80.8999	153.214	223.543	70.2877	158.449	193.682	55.5069	146.716	165.873	78.94	154.495	159.994	64.5697	125.173	186.509	92.9064	119.243	146.719
TGME49_024280	hypothetical protein	59.8209	58.517	70.7727	57.1752	59.931	68.753	56.3522	73.8941	111.505	77.8875	82.9376	105.885	51.1751	64.044	84.0187	68.7847	85.2595	88.0621
TGME49_024290	zinc finger DHHC domain-containing protein	230.452	186.034	209.704	243.231	190.507	176.418	51.2805	42.559	37.1538	52.6267	52.3723	42.3541	84.3449	57.5465	78.319	107.134	49.3713	58.58
TGME49_024300	hypothetical protein	47.4901	33.6594	33.3128	44.2989	38.0847	29.2315	9.86164	8.31261	8.08819	10.0919	10.1289	6.90656	19.1633	11.282	15.3577	18.7509	9.72389	9.68645
TGME49_024310	zinc finger DHHC domain-containing protein	53.3223	25.6095	21.908	43.5902	27.8311	17.112	22.9635	16.8551	12.2404	25.818	17.9937	18.0211	19.2944	11.702	24.3295	39.0094	14.9868	21.7176
TGME49_024320	hypothetical protein	13.8305	15.7903	15.5069	16.302	13.0576	13.4533	18.7371	20.4559	21.0639	16.4691	20.1386	19.0273	10.3137	21.4111	26.2822	12.9089	18.1446	18.4888
TGME49_024330	proteasome activator subunit, putative	54.0721	49.2286	57.1591	44.5352	57.0014	49.5829	65.5095	76.8055	58.3042	58.5085	78.4094	50.4499	84.8475	97.223	104.496	60.2101	74.6835	85.1793
TGME49_024340	hypothetical protein	11.9142	16.7191	12.9825	10.0411	13.6854	12.6911	15.4969	14.7865	15.7006	15.4165	15.4316	13.5844	16.0168	15.4819	13.5633	13.4743	19.7987	17.4894
TGME49_024350	aminopeptidase N, putative	81.3165	142.201	131.177	68.2794	116.472	135.372	95.0944	178.127	147.664	138.501	197.513	162.51	129.882	156.095	182.445	131.35	210.417	217.753
TGME49_024460	aminopeptidase N, putative	2458.32	1668.86	1617.09	1919.86	1286.34	1853.7	1765.52	1957.91	2157.6	1861.75	1755.81	2290	1892.38	1678.9	1871.32	1844.56	1534.32	1852.49
TGME49_024470	hypothetical protein	405.416	293.956	304.773	400.344	307.021	255.994	197.092	170.619	187.585	205.244	151.516	185.928	151.034	149.326	183.29	115.521	93.8807	116.776
TGME49_024480	CMGC kinase, Lammer family	96.3134	84.3033	129.014	111.633	111.324	112.467	96.9258	98.4106	115.311	104.944	106.413	134.335	45.5157	67.1074	89.0852	56.0642	73.0295	79.9516
TGME49_024490	farnesyl pyrophosphate synthetase, putative	25.6613	20.346	23.621	22.3267	19.5027	16.8834	38.3195	24.4781	23.2698	43.773	26.5138	28.9984	25.1942	17.763	18.3131	23.7448	28.069	27.9831
TGME49_024500	tRNA-Pro	0.41658	0	0.405704	0.590653	0	0.190557	1.40881	0	0.908299	2.10507	0	0.77756	0	0	2.90266	1.22493	0	0.615013
TGME49_024510	hypothetical protein	24.1617	34.146	32.862	21.736	26.8267	31.137	24.0906	50.6418	49.5239	37.2721	48.6186	48.0257	23.6646	37.84	46.3897	28.0792	45.5118	45.2034
TGME49_024520	hypothetical protein	461.571	270.691	192.799	352.029	186.782	196.998	247.104	206.513	129.368	201.963	164.505	120.659	282.468	123.139	197.856	178.652	103.354	125.693
TGME49_024530	inner membrane complex associated protein 4	124.141	84.5245	139.923	106.199	89.1851	130.227	162.999	162.881	138.537	223.013	166.352	140.601	154.661	120.66	110.512	166.873	155.282	168.283
TGME49_024540	hypothetical protein	22.412	26.3614	80.2842	23.3898	30.2585	57.3958	32.4025	44.551	60.1208	44.8875	48.7974	62.342	20.6711	22.2346	56.0477	32.5078	36.239	64.5763
TGME49_024550	hypothetical protein	25.9113	11.6326	28.0837	31.4227	12.8065	22.2571	38.883	19.8813	27.0327	44.9494	19.4832	27.489	32.1865	9.31384	17.0465	34.8635	19.147	22.4864
TGME49_024560	hypothetical protein	42.4912	43.4344	74.1085	46.6615	45.8271	54.1563	61.9874	60.4867	55.5793	70.1483	61.7266	56.9448	29.3459	33.319	38.579	42.0246	50.5743	53.3908
TGME49_024570	hypothetical protein	13.5805	22.2037	28.3091	15.357	16.9079	27.5545	16.2013	18.5023	26.1244	27.4897	29.2546	41.0277	15.4924	20.2582	13.6161	34.0154	44.6096	36.0551
TGME49_024580	splicing factor, putative	122.058	80.9418	85.6936	120.021	88.0969	86.5129	149.193	113.389	92.3005	130.762	106.413	87.6355	146.14	151.245	128.878	151.703	123.955	122.118
TGME49_024590	hypothetical protein	51.8226	47.0613	60.8104	46.6615	43.1068	51.298	55.0843	44.9724	53.0706	66.6811	46.2353	51.0445	51.8524	57.8265	60.5336	57.9487	48.9703	69.3042
TGME49_024600	GTP-binding protein, putative	25.2448	19.9922	32.6817	24.9255	23.0601	23.591	20.9912	23.2906	22.2317	22.8462	21.9856	21.0856	31.2251	24.0052	32.2987	22.8026	17.894	30.2509
TGME49_024610	IQ calmodulin-binding motif domain-containing protein	18.4128	29.6787	31.735	15.4751	27.0778	31.5562	20.2868	40.184	33.9098	27.4278	38.6089	32.9777	26.1338	18.6277	26.0184	20.1643	29.723	30.6353
TGME49_024620	hypothetical protein	128.39	58.5612	80.1039	144.237	72.9886	59.2251	142.008	52.6721	46.5395	123.208	49.7507	45.9218	87.5788	58.5924	82.066	95.4505	44.6096	55.6202
TGME49_024630	hypothetical protein	109.561	21.098	16.6338	127.463	17.5357	13.8726	30.0076	11.8752	6.05533	57.2702	16.2062	13.1728	32.5143	6.63745	9.97459	29.4926	5.51355	16.9513
TGME49_024640	zinc finger (CCCH type) protein, putative	235.451	65.7708	44.402	218.896	58.6755	36.4345	55.6478	52.289	15.3113	98.7524	56.8409	29.6845	60.6366	22.984	24.7518	53.3317	21.0517	40.2833
TGME49_024650	hypothetical protein	156.551	76.4303	68.4737	162.902	82.8237	65.1324	80.4428	78.2994	67.0844	88.97	70.6042	60.0093	91.5557	67.9062	80.7467	57.1949	54.7345	63.5385
TGME49_024660	transcription factor S-II central domain-containing protein	38.9919	57.765	70.6826	33.1947	50.8493	73.2501	26.9082	56.5028	53.2436	38.1389	59.0454	57.265	32.5143	54.7795	73.3053	36.6537	43.0558	52.1223
TGME49_024670	DnaJ domain-containing protein	16.5799	18.3557	17.5805	12.1674	13.8528	20.6945	10.1434	17.5829	22.4047	9.16323	16.4445	14.8651	6.79566	12.262	19.7381	4.99396	10.1249	12.0696
TGME49_024680	hypothetical protein	5.24891	1.68076	0.631094	7.44222	2.80404	0.838451	52.5484	8.2743	27.076	36.0338	11.8567	33.618	15.6235	6.26687	4.59148	3.10944	3.15776	1.15315
TGME49_024690	hypothetical protein	34.0763	30.8729	60.9908	34.9666	36.5362	34.3765	38.883	44.6276	53.8059	69.4053	62.2032	43.5433	31.0066	37.0412	52.0367	39.4805	38.5948	46.8947
TGME49_024700	hypothetical protein	62.4037	50.6882	70.2318	68.752	60.6844	51.3361	92.6994	86.727	70.7608	116.088	92.7686	60.9698	76.9374	61.3099	68.8194	68.9731	69.17	65.9601
TGME49_024710	vacuolar sorting receptor protein, putative	15.9967	10.6153	16.3634	27.2881	18.9168	9.79463	29.8667	10.2663	10.5536	32.0094	12.5121	11.2517	9.7237	16.7583	11.0829	9.89369	17.5431	13.6456
TGME49_024720	RNA binding motif-containing zinc finger protein	29.2439	26.7152	31.69	25.1618	23.9389	33.6905	24.2315	27.1596	36.5482	27.7993	29.9696	30.2333	28.2971	27.7603	36.8374	23.9333	24.4601	31.5578
TGME49_024730	hypothetical protein	24.4949	22.2037	22.8997	22.0904	22.7252	22.4095	8.73459	18.1192	17.3874	12.3208	20.1386	17.2893	7.4949	12.4761	18.9992	10.5533	18.1446	18.2582
TGME49_024740	hypothetical protein	26.4945	50.9093	52.2907	30.8321	51.8537	55.8713	24.2315	37.311	45.4582	15.7261	37.1789	41.1649	17.2186	44.1399	40.4261	17.2433	36.9408	41.8977
TGME49_024750	SRS40F	6.16539	5.83843	6.71665	9.92296	10.3373	6.21216	18.5962	7.92954	5.75256	16.4691	7.4477	7.45542	10.3792	20.6206	8.23299	4.4286	10.8767	4.30509
TGME49_024760	SRS40E (= SRS4)	42.2412	23.9729	7.79852	46.5434	29.5051	6.93628	24.6541	8.12108	10.7698	19.5647	7.20938	6.99804	101.695	121.953	105.762	70.0096	55.0854	33.4029
TGME49_024770	SRS40D	0.166632	0.486536	0.0901563	0.472522	0.920728	0.381114	2.67673	0.612911	0.648785	4.76736	1.66829	1.32643	1.0707	5.45984	2.21657	2.07296	4.71158	1.99879
TGME49_024780	SRS domain-containing protein	0	0	0	0.118131	0	0.0381114	0.422642	0	0	0.309569	0.119163	0.0457388	0	0	0.0527756	0	0	0
TGME49_024790	SRS40A	0	0	0.135235	0.472522	0	0	1.12704	0.038307	0	0.742965	0.119163	0.182955	0.764785	0.996441	0.211102	0.0942256	0.701724	0.384383
TGME49_024800	hypothetical protein	13.4139	16.8518	12.667	16.8927	14.7735	7.77473	18.7371	12.2965	10.1211	19.2552	15.5508	13.8131	15.7764	13.8019	12.6134	28.2677	22.2046	18.4504
TGME49_024810	hypothetical protein	3.49927	2.83075	1.39742	6.9697	3.97587	1.18145	9.57988	2.06858	1.38408	6.19137	1.84703	2.2412	39.0696	33.7061	28.4988	33.827	27.1668	26.7146
TGME49_024820	hypothetical protein	28.4108	24.7249	23.4406	31.8952	24.5667	19.5512	19.3006	14.595	15.3546	23.8987	19.3044	16.3745	12.2584	19.4347	15.7271	13.9454	21.9038	18.0276
TGME49_024830	hypothetical protein, conserved	12.914	14.3307	7.97884	10.3955	11.8021	7.3555	8.03019	11.7602	7.91518	6.43903	10.4864	6.17474	8.91521	12.7643	12.0328	8.1034	12.1799	10.6858
TGME49_024840	cAMP phosphodiesterase, putative	32.9098	22.0268	34.62	60.8372	39.2146	16.9977	122.003	62.5553	24.7836	133.053	86.87	45.6016	106.742	83.1658	94.4683	111.186	91.7755	111.356
TGME49_024850	polyadenylate-binding protein, putative	221.787	323.413	386.004	276.78	414.495	341.402	234.003	376.94	177.724	271.244	403.07	219.546	406.582	810.37	623.649	444.179	658.268	904.338
TGME49_024860	exosome complex exonuclease, putative	21.1623	14.9057	21.4121	18.3102	19.0005	19.3987	13.1019	16.3188	22.5777	24.5178	16.2062	16.6032	20.5399	27.0274	28.4988	18.5624	22.4552	22.8323
TGME49_024870	hypothetical protein	79.8168	136.407	146.729	79.7381	126.726	130.913	77.4843	186.44	187.11	124.694	224.563	200.519	64.0016	105.59	149.197	105.91	150.971	151.332
TGME49_024880	kinesin motor domain-containing protein	5.66549	6.76727	69.7359	7.08783	11.3417	39.0642	30.0076	18.3107	41.9115	75.6586	53.3851	59.1403	27.2701	19.1218	9.02463	47.207	47.4165	53.3523
TGME49_024890	hypothetical protein, conserved	152.218	115.972	186.984	184.638	101.992	189.757	136.372	103.046	165.224	152.37	98.0118	131.911	142.993	94.2913	186.614	125.32	64.0574	94.2507
TGME49_024900	adenylate kinase, putative	193.627	230.176	177.608	194.797	192.307	219.636	232.453	282.054	222.058	253.289	278.961	248.316	316.162	298.932	253.481	314.431	277.331	247.12
TGME49_024910	CutA1 divalent ion tolerance domain-containing protein	0.666528	2.91921	4.82336	0.708783	2.30182	4.23037	3.24025	2.45165	3.33043	2.04315	3.27699	5.35144	0.152957	2.05876	2.95543	2.35564	4.61133	6.34232
TGME49_024920	hypothetical protein, conserved	33.5764	44.2305	50.7129	35.2029	41.7257	42.4561	47.8994	56.0814	60.337	47.6117	58.9858	60.1923	20.824	23.2311	37.5762	35.8057	29.6729	30.0972
TGME49_024930	jmjC domain-containing protein	34.2429	20.7883	25.3339	23.8624	17.0335	25.4203	21.1321	27.083	31.0119	22.97	23.5943	26.2083	16.279	18.8336	23.4851	21.2008	15.3878	19.2576
TGME49_024940	hypothetical protein	15.6634	15.5691	15.6421	21.6179	17.3683	11.0904	17.1874	20.0345	8.39096	12.4447	16.4445	9.46793	7.93192	15.3995	19.7908	7.44382	16.4905	16.1825
TGME49_024950	CAM kinase, CDPK family TgTOXPK2	93.6472	92.3975	128.563	114.823	92.4076	107.665	134.118	123.77	96.496	158.561	115.29	93.0785	130.975	111.346	184.503	108.454	75.3852	119.12
TGME49_024960	hypothetical protein	11.1644	20.523	20.5106	11.5768	21.7208	20.199	10.0025	21.835	23.4428	16.9644	20.5557	21.1771	4.34835	25.2157	23.9601	10.5533	24.4601	19.9879
TGME49_024970	Nucleolar protein,Nop52 domain containing protein	118.225	178.603	172.649	122.029	188.163	137.887	109.323	197.511	70.1986	95.5329	160.751	91.9807	98.3732	197.682	191.1	107.983	143.904	187.425
TGME49_024980	hypothetical protein	53.6555	77.5361	76.0469	67.4525	101.238	64.3702	25.3585	41.9078	47.0586	25.1989	52.3127	47.4311	56.3538	62.9734	58.5281	39.0094	69.6712	66.1907
TGME49_024990	hypothetical protein	39.4085	25.6979	31.5547	41.1094	29.84	35.3674	55.7887	30.2242	28.7196	45.4447	28.0034	31.7885	73.5505	34.7601	36.4679	51.4472	30.4749	39.2455
TGME49_025000	hypothetical protein	127.307	143.484	137.669	91.433	128.902	121.004	29.1623	61.4061	69.6795	36.2814	68.9955	75.0116	48.4874	88.675	105.34	60.2101	83.2546	115.315
TGME49_025010	hypothetical protein	87.9818	79.6591	99.758	78.9112	84.3722	77.9378	73.3988	72.7832	67.6034	84.8837	100.395	90.4256	40.5992	80.1023	61.6419	79.6206	115.534	116.968
TGME49_025020	hypothetical protein	15.3302	24.4152	49.4057	14.5301	28.5426	50.4595	23.8088	31.6032	40.787	35.91	46.4737	51.8678	15.2739	36.8765	14.7244	19.5047	63.907	55.1974
TGME49_025030	myosin heavy chain, putative	1.49969	0.530766	0.225391	1.18131	0.460364	0.228668	6.76227	5.93758	4.75776	5.69606	5.12402	4.93979	2.03214	0.535278	0.791634	0.376902	0.651601	0.461259
TGME49_025040	tRNA-Pro	0.0833161	0	0.135235	0	0	0.0381114	0	0	0.346019	0.123827	0	0.137216	0	0	1.21384	0.188451	0	0.23063
TGME49_025050	adenosylhomocysteinase, putative	42.7411	109.471	90.4268	35.0848	74.286	119.479	45.3635	87.6463	63.7972	56.3415	130.841	106.983	79.7999	172.582	143.022	118.724	263.497	241.662
TGME49_025060	nnucleoredoxin, putative	80.8999	69.6631	56.7083	62.7273	55.8296	56.6717	35.361	45.8917	43.2524	31.0188	47.5461	59.2317	43.265	40.36	46.9703	44.9456	67.2653	70.0346
TGME49_025070	hypothetical protein	0.583212	0.530766	0.0450782	0.708783	0.627769	0.114334	10.4252	6.01419	5.10378	9.0394	6.13691	7.40969	4.45761	0.452928	0.369429	0.188451	0.200493	0.384383
TGME49_025080	40S ribosomal protein S18, putative	928.474	925.789	742.032	846.051	817.439	902.402	775.125	946.527	717.643	660.248	821.214	707.808	762.491	1169.47	949.697	861.693	1159.15	954.807
TGME49_025090	hypothetical protein, conserved	21.2456	51.2632	34.7553	18.9009	54.323	21.1518	48.322	54.8939	60.2505	43.5873	79.6011	70.392	5.13499	22.6299	21.3213	12.2493	43.8578	31.2503
TGME49_025100	hypothetical protein, conserved	2.24953	0.221153	0.0901563	2.24448	0.292959	0.228668	18.5962	2.91133	6.92038	16.0357	3.51532	6.99804	15.0116	4.76809	8.97185	5.93621	2.65653	3.80539
TGME49_025110	hypothetical protein	56.0717	76.1649	98.8564	50.4417	81.1915	93.2967	30.712	69.3739	73.9615	31.3283	62.382	75.0116	26.6364	92.1831	131.622	53.4259	53.8824	75.07
TGME49_025120	rRNA processing protein, putative	1772.47	1459.12	1046.22	1599.84	1356.23	962.694	556.619	466.732	564.703	496.239	412.722	487.667	1990.23	1600.98	2068.75	1447.87	992.188	1202.58
TGME49_025130	hypothetical protein	63.5701	55.7747	35.2511	73.2409	69.3476	26.1825	32.6843	37.9239	21.9722	33.8668	37.6556	19.8506	13.1106	27.2415	28.7627	14.5107	23.9087	25.1002
TGME49_025140	folate/methotrexate transporter FT1, putative	1.08311	0.663458	0.0450782	1.89009	0.66962	0.0381114	6.90315	0.49799	0.259514	4.08631	0.893725	0.503127	0.808487	1.1035	0.633307	0.376902	0.551355	0.384383
TGME49_025150	hypothetical protein	353.76	307.756	528.091	313.164	222.9	560.238	420.388	380.58	466.996	465.096	417.667	585.136	523.943	321.48	254.062	707.257	641.075	687.238
TGME49_025160	hypothetical protein	762.009	637.273	480.668	730.401	649.992	510.388	702.571	568.973	419.115	402.563	444.419	343.956	539.72	409.29	435.874	398.103	239.739	210.527
TGME49_025170	hypothetical protein	233.951	162.636	96.873	264.022	182.555	70.9634	130.596	109.213	85.6829	90.7655	78.6478	82.9702	106.873	77.8212	109.826	87.5356	48.1182	55.6202
TGME49_025180	hypothetical protein, conserved	0.499896	2.43268	3.15547	0.118131	2.30182	3.46814	2.67673	2.71979	3.41694	1.98124	2.68117	3.70484	1.26736	2.45404	2.11102	1.13071	2.50616	2.19098
TGME49_025190	hypothetical protein	9.41471	10.8807	16.5888	11.5768	10.6721	13.6058	18.4554	15.476	20.0691	11.516	16.3254	18.6157	22.9873	13.1102	11.769	9.51678	16.3402	15.2216
TGME49_025200	trichohyalin, putative	87.3152	122.386	238.509	68.1613	104.084	249.554	245.414	401.342	541.217	359.719	420.468	586.234	224.366	225.204	222.185	323.005	407.451	532.563
TGME49_025210	hypothetical protein, conserved	16.4133	12.3845	26.7314	22.9173	16.4057	23.8959	53.3937	33.8634	48.7887	65.0713	43.7329	52.3709	40.3151	39.6765	34.6736	53.7086	42.304	53.583
TGME49_025220	hypothetical protein	21.1623	20.7441	31.735	22.3267	22.2649	28.3549	45.3635	46.7345	57.3526	68.7242	61.2499	62.9366	44.9912	44.7904	45.5981	48.5262	53.0804	64.7301
TGME49_025230	hypothetical protein	143.804	182.318	193.16	143.883	208.963	167.652	35.361	67.5735	117.56	75.1633	94.854	134.198	27.9037	74.8566	101.382	45.8879	68.5184	83.488
TGME49_025240	50s ribosomal protein L13, putative	66.6528	52.9881	53.0119	70.9964	60.6006	53.5846	61.7057	49.0712	51.7298	64.2045	58.6879	54.8866	67.6726	57.4559	54.9394	59.0794	69.9719	58.1571
TGME49_025250	ribosomal protein L14p/L2 domain containing protein	27.8276	19.3287	18.9328	32.8403	21.9301	15.2446	40.7145	25.3209	22.621	30.3996	22.4623	18.6157	16.5849	20.2829	25.4906	22.143	21.2522	18.1429
TGME49_025260	DNA-directed RNA polymerase II largest subunit, putative	185.711	203.593	237.472	190.308	189.251	233.394	285.424	304.923	306.01	309.816	306.965	305.215	283.582	280.156	325.995	234.716	261.092	315.271
TGME49_025270	hypothetical protein	9.08145	26.0075	44.3118	11.4587	20.8001	45.9242	12.3975	53.5531	79.3681	23.1557	63.9311	76.4753	16.8253	29.7038	35.8346	21.8603	56.5389	54.6592
TGME49_025280	hypothetical protein	0	0	0.135235	0	0	0.0381114	2.81761	0.0766139	0.302766	4.89118	0.119163	0.686082	0	0.0741154	0	0	0	0.0768766
TGME49_025290	nucleoside-triphosphatase, putative	48.3233	20.6114	1.4425	35.6754	17.6612	0.838451	52.6893	49.4543	7.87193	107.296	51.1806	29.8217	50.5414	18.7677	10.1329	35.8057	34.1339	41.8209
TGME49_025300	moesin protein, putative	65.3198	31.271	50.4425	59.774	39.0891	38.645	59.8742	39.1497	30.7957	73.1201	51.3594	38.7865	49.7766	39.3306	23.9601	55.7815	62.0024	60.8478
TGME49_025310	ARF1-directed GTPase-activating protein, putative	66.2363	63.515	69.5105	56.112	57.6711	71.8781	75.2302	81.0958	82.9148	70.2102	74.4175	79.2196	56.9219	48.8421	58.8976	50.7876	58.8446	55.5433
TGME49_025320	hypothetical protein, conserved	10.9144	29.9883	46.6108	6.61531	15.6942	68.8292	45.5044	71.7489	57.1364	44.5779	74.9537	73.9139	48.9681	28.8638	21.5852	78.3957	73.8314	66.6904
TGME49_025330	hypothetical protein	10.6645	28.8383	48.1886	8.85979	19.8794	55.5664	26.4855	64.394	59.0395	39.7486	66.791	63.4397	21.8729	36.5471	35.7291	38.6325	73.5307	81.3354
TGME49_025340	hypothetical protein, conserved	37.5755	80.8534	101.922	44.6533	72.4027	97.5652	162.858	366.789	135.164	151.874	278.008	136.622	97.2588	114.335	151.519	93.0949	125.508	148.987
TGME49_025350	hypothetical protein, conserved	58.1546	40.0728	30.563	37.2111	40.4702	28.736	22.2591	33.0589	26.8165	25.4465	30.0291	20.6282	16.432	14.1643	19.527	27.137	29.6228	19.7957
TGME49_025360	hypothetical protein	10.7478	16.0114	14.1545	12.9944	14.355	13.7201	7.04403	14.5183	7.56916	5.01501	11.9163	5.44292	4.96018	19.6571	16.7826	11.9666	12.0296	11.6084
TGME49_025370	hypothetical protein	0.166632	0.442305	0.0901563	0	0.125554	0	5.21258	1.57059	0.302766	4.64353	1.6087	0.36591	0.371467	0.444693	1.05551	0.376902	0.150369	0.269068
TGME49_025380	hypothetical protein, conserved	10.4145	8.97879	9.64673	10.0411	8.11915	11.3953	8.03019	9.76828	7.91518	5.01501	8.04352	6.44917	5.85607	12.0973	13.3522	6.21889	10.0748	10.7243
TGME49_025390	hypothetical protein, conserved	1.583	1.90191	1.53266	2.24448	2.21812	1.6769	3.66289	2.14519	1.16781	1.17636	1.90661	1.4179	3.40876	2.30581	2.3749	0.84803	1.60394	1.92191
TGME49_025400	hypothetical protein	1.66632	1.54807	0.99172	1.41757	1.12998	0.724117	8.31195	9.11706	9.21275	10.4634	7.74561	11.4347	0.065553	0.609394	0.580532	0.471128	0.100246	0.538136
TGME49_025410	histone H3 variant, putative	5.66549	4.73266	6.17571	3.42578	5.23141	5.22126	3.24025	3.52424	6.01208	6.19137	5.71984	7.7756	0.721083	5.88806	4.01095	4.0517	7.61872	6.15013
TGME49_025420	bis(5'-nucleosyl)-tetraphosphatase, putative	28.994	32.9075	30.6081	29.2964	30.3422	34.0716	26.7673	42.5973	33.6936	25.6323	38.9068	37.8717	24.1672	26.9863	24.5407	24.8756	34.4346	28.4443
TGME49_025430	gtr1/ragA G protein domain-containing protein	44.9074	18.8422	20.781	47.2522	23.4786	17.7218	20.005	16.0889	19.031	24.2702	14.1208	14.2248	31.5529	31.2767	29.5543	19.1278	18.6458	17.8738
TGME49_025440	hypothetical protein	7.33181	17.2941	14.2898	9.6867	14.9828	12.0432	13.1019	17.3531	13.6677	9.16323	17.0403	11.4804	7.18898	18.4547	17.7854	7.63227	13.9342	14.4144
TGME49_025450	hypothetical protein	46.0738	31.094	33.8988	50.4417	32.2673	28.7741	49.59	38.0771	38.8839	49.4072	35.5702	34.9902	65.0505	37.0907	41.7455	42.8726	39.5973	38.1308
TGME49_025460	hypothetical protein	1.24974	0.309614	0.180313	2.00822	0.251108	0.304891	13.5245	1.83873	3.6332	2.29081	1.25121	2.42416	0.502573	0.189406	0.633307	0.0942256	0.100246	0.0384383
TGME49_025470	peptide methionine sulfoxide reductase, putative	94.7304	70.0611	78.7966	100.175	69.7661	70.5823	127.497	89.6	67.7332	110.392	81.9247	60.9698	77.724	65.6416	51.3507	89.4201	72.829	55.8508
TGME49_025480	hypothetical protein	26.2446	25.2114	33.1325	27.8788	32.7277	23.7434	33.1069	44.2828	29.9739	45.0113	46.8312	25.2936	32.2084	37.0412	30.8209	26.9485	36.4897	39.1302
TGME49_025490	CAM kinase, CDPK family TgPK6	646.699	572.122	690.688	614.751	554.529	692.446	727.085	629.537	660.636	702.597	543.802	603.478	627.911	604.757	612.936	534.165	505.592	570.078
TGME49_025500	hypothetical protein	222.704	176.612	173.235	313.164	227.462	130.112	300.921	180.426	149.567	235.458	168.139	143.025	236.297	241.756	176.64	191.937	169.667	127.346
TGME49_025510	hypothetical protein, conserved	132.306	95.4494	84.6117	152.861	111.534	74.0124	42.6868	46.3131	28.3735	54.0507	44.6862	29.7302	38.8074	39.9317	42.0621	35.8999	39.1462	36.132
TGME49_025520	hypothetical protein	4.74901	3.49421	5.04875	8.97792	4.72919	4.45903	9.72076	4.29038	6.83387	9.65854	5.36235	4.89405	4.69797	4.71868	7.59969	7.06692	4.16022	5.53511
TGME49_025530	ZIP Zinc transporter domain-containing protein	39.1585	32.9075	38.0911	39.4556	31.1792	34.0716	35.0793	37.4642	29.3251	44.1445	40.2176	36.3623	38.3922	41.0929	54.8338	53.5201	36.3393	54.6208
TGME49_025540	hypothetical protein	1451.37	1022.57	728.373	1628.67	1209.46	694.504	1182.27	897.379	395.716	1090.49	886.813	524.029	1085.84	872.446	578.843	584.387	529.902	537.329
TGME49_025550	phosphatidylserine decarboxylase proenzyme, putative	205.541	101.509	125.723	180.385	106.93	120.661	230.903	138.786	140.267	230.505	126.611	150.984	211.43	162.955	161.071	203.433	156.234	178.277
TGME49_025560	hypothetical protein	666.862	874.658	1202.6	749.066	848.786	1064.57	992.081	1102.13	1053.8	945.113	1126.93	947.113	995.401	800.85	1338.65	890.903	731.949	956.806
TGME49_025570	non-muscle myosin II heavy chain, putative	1.41637	4.33459	2.65961	5.90653	3.38995	5.06882	23.1044	3.94562	3.6332	12.0732	4.88569	5.25996	4.26095	3.31049	1.68882	2.07296	2.75677	0.960957
TGME49_025580	26S Proteasome non-ATPase regulatory subunit 9, putative	48.4066	40.0728	36.6035	49.1423	44.6972	37.3873	21.8365	21.9116	20.0258	20.3696	23.6539	17.7009	47.4167	31.7049	29.871	36.5595	27.2169	23.2167
TGME49_025690	hypothetical protein	14.247	16.9845	53.1472	30.4777	30.677	34.4527	51.4214	28.6153	45.6312	76.3396	53.2064	55.2067	31.7495	33.072	12.93	43.3438	66.3129	59.7331
TGME49_025700	hypothetical protein	6.91523	3.31729	26.1453	10.3955	4.85475	14.9397	12.1157	4.52022	16.2629	27.1801	13.108	24.1501	9.39593	6.4151	4.85535	19.4105	12.8817	18.3351
TGME49_025710	mitochondrial import inner membrane translocase subunit Tim17 domain-contraining protein	32.4933	27.2018	21.8178	31.0683	25.6548	19.3606	40.5736	31.0669	39.4894	50.2739	34.4978	44.1837	37.0812	20.2829	19.4214	34.8635	29.0714	24.2161
TGME49_025720	hypothetical protein	64.2367	27.7325	22.7645	69.4607	29.3377	16.7309	42.8277	38.9199	24.2213	65.6905	39.8601	22.412	32.5799	24.104	21.163	32.3194	30.1741	22.9092
TGME49_025730	hypothetical protein	347.095	179.487	145.648	334.309	192.265	133.199	331.21	222.295	161.115	356.809	220.452	175.271	313.409	200.079	137.533	276.175	240.842	175.394
TGME49_025740	hypothetical protein	34.9094	45.1151	51.299	34.0216	46.8734	37.7684	45.7862	58.6097	23.1833	51.8218	50.4656	26.6657	21.1299	22.7123	27.6544	22.3315	34.5349	29.4437
TGME49_025750	hypothetical protein	91.6477	67.4073	132.71	122.383	66.7528	83.9594	118.481	70.5231	103.46	147.045	107.366	100.168	36.666	34.7354	102.912	69.7269	45.8126	76.646
TGME49_025760	hypothetical protein	9.83129	5.26343	14.6504	7.20596	4.39438	9.26107	14.9333	6.28234	16.5657	15.2927	11.3205	15.4597	7.5386	4.35634	16.0966	6.69002	3.65899	10.5705
TGME49_025770	Tyrosine kinase-like (TKL) protein	81.733	53.8285	69.1499	82.1007	51.5608	53.4322	63.1145	24.1334	28.3735	57.8274	29.195	23.2811	48.0722	36.8601	67.8694	50.5049	35.1865	42.3206
TGME49_025780	hypothetical protein	78.6504	74.6611	89.1646	79.5018	85.8788	75.956	67.3409	67.9949	60.3803	64.1426	62.382	62.4792	72.3705	83.3058	77.9496	93.8487	87.5652	87.9084
TGME49_025790	hypothetical protein	543.971	666.244	529.759	508.552	659.827	503.032	485.474	454.321	342.429	466.891	427.022	349.49	491.32	382.362	441.257	529.077	341.99	238.317
TGME49_025800	ABC transporter, putative	53.3223	56.9689	54.7249	53.5131	51.1423	50.3833	94.9535	74.5453	70.8474	68.3528	63.9311	65.3607	47.8537	30.2967	44.3315	47.9608	36.1889	34.8251
TGME49_025810	hypothetical protein	152.635	79.2611	80.5096	133.96	79.7685	67.1142	127.638	84.3902	80.3629	119.494	81.0906	75.3318	122.562	72.7814	64.8612	77.1707	68.9194	59.1181
TGME49_025820	hypothetical protein	117.226	70.3265	66.2649	118.721	75.9601	57.0147	70.8629	64.0492	37.024	87.0507	53.9214	35.4476	55.6982	47.0715	41.4288	48.1493	29.8734	34.4023
TGME49_025830	hypothetical protein	77.3173	124.288	146.188	86.8259	122.499	135.486	140.599	106.608	127.248	108.782	115.171	135.341	118.345	118.807	95.471	122.022	137.488	140.031
TGME49_025840	hypothetical protein	14.0804	19.2845	25.1536	19.4915	16.029	19.8179	19.5824	24.5548	27.2922	20.122	24.9051	24.5617	21.3047	22.8276	24.1712	22.8026	23.5078	27.714
TGME49_025850	hypothetical protein	237.117	195.455	185.497	210.745	198.626	145.814	112.282	153.151	140.873	171.873	144.783	113.432	96.3411	96.523	126.345	93.7544	88.5676	86.8321
TGME49_025860	hypothetical protein	43.9909	44.8497	70.1416	45.4802	42.4372	71.1159	74.9485	129.094	67.1709	81.2927	118.15	93.0785	43.0902	47.6151	46.4953	61.6235	87.4649	88.2543
TGME49_025870	hypothetical protein	137.471	136.761	208.667	148.726	135.64	155.266	138.204	116.147	175.561	191.128	144.724	185.928	117.952	145.102	227.938	134.554	108.667	138.416
TGME49_025880	UDP-glucose 4-epimerase, putative	28.0775	15.2595	18.3919	31.0683	15.4431	22.219	33.5296	16.97	14.6193	36.0338	14.7167	11.6634	8.45634	5.07279	9.97459	4.8055	10.3755	9.18675
TGME49_025890	PWWP domain-containing protein	28.9107	52.2362	69.3302	26.6975	54.1137	62.3122	26.2038	60.2952	53.8924	38.2008	67.9231	56.4874	18.1145	55.7183	58.8448	32.3194	47.5168	64.9991
TGME49_025900	F-box domain-containing protein	55.3219	63.6919	62.6587	59.6559	73.2397	41.5033	112.282	114.078	53.5464	117.574	106.294	57.5852	103.902	168.193	194.953	131.35	115.885	137.34
TGME49_025910	hypothetical protein	23.7451	31.7575	38.7221	22.0904	33.3973	32.6234	19.8642	32.4843	32.8285	26.7467	30.3271	38.1919	20.7366	45.6551	41.9038	33.0732	42.2538	47.4329
TGME49_025920	hypothetical protein	32.5766	38.7459	38.2263	31.7771	38.5032	30.0699	20.005	34.3997	21.3234	32.6905	37.0598	22.6864	15.3613	19.5088	27.0739	9.32833	18.1446	13.069
TGME49_025930	triosephosphate isomerase, putative	231.785	264.675	249.688	263.667	299.613	251.002	289.65	294.619	198.572	271.43	282.238	215.704	307.05	322.995	294.91	309.06	289.562	268.069
TGME49_025940	hypothetical protein, conserved	175.13	111.284	111.478	162.193	112.454	113.534	190.471	122.812	89.2296	182.831	104.804	96.5089	129.598	93.0972	99.4292	123.624	91.7254	86.909
TGME49_025950	hypothetical protein	0.333264	0.088461	0.0450782	0.354392	0.0837026	0	10.7069	0.49799	0.865047	7.18199	0.71498	1.23495	7.4949	2.37993	1.89992	2.63832	0.852094	1.07627
TGME49_025960	STE kinase	28.1608	65.4169	93.988	34.1397	60.8099	74.8889	49.4491	108.639	106.055	73.6154	117.793	116.36	23.0747	53.5855	88.8213	46.7359	75.285	78.8369
TGME49_025970	SOH1 domain-containing protein	8.08166	5.7942	9.15087	7.56035	7.53323	8.3464	6.33962	10.1513	14.4895	10.03	10.3672	12.1665	4.80722	8.13623	10.1329	6.50156	9.27279	8.95612
TGME49_025980	hypothetical protein	35.1594	46.3536	49.3606	33.9035	45.7016	49.4686	41.5598	69.0291	77.0324	42.349	66.1952	63.9886	30.1325	53.6431	68.0277	29.6811	55.4863	62.0394
TGME49_025990	malonyl CoA-acyl carrier protein transacylase, putative	0.41658	1.72499	2.20883	1.18131	2.00886	1.6769	2.39497	2.10688	0.73529	1.85741	3.39615	1.87529	0.21851	1.80348	0.316654	2.16719	6.36564	6.38076
TGME49_026000	ATP synthase, putative	85.5656	73.2015	71.494	71.3508	77.0901	66.8093	99.7434	84.2753	76.2539	98.1333	94.9731	79.4483	100.711	118.082	95.5766	120.609	133.628	107.896
TGME49_026010	pterin-4a-carbinolamine dehydratase	52.5724	29.9883	23.5759	47.6066	33.6903	25.8395	227.945	97.4529	99.3074	127.171	72.8088	91.5691	86.2678	59.7123	56.9976	68.1251	29.1216	22.5633
TGME49_026020	transmembrane domain-containing protein	1576.67	1376.28	1296.85	1685.49	1302.2	1393.66	2273.25	1761.16	1657.26	1840.94	1438.6	1470.27	2093.52	1613.16	1849.84	2063.07	1166.17	1245.05
TGME49_026030	AGC kinase	334.681	248.443	309.056	368.685	285.97	290.256	596.206	386.287	338.839	524.347	403.189	368.243	532.159	462.357	407.111	595.317	460.682	422.975
TGME49_026040	hypothetical protein, conserved	66.5695	76.1207	59.1426	80.3287	75.6253	46.1529	70.722	111.282	35.2074	123.146	125.36	50.8158	44.8601	65.3039	41.2705	85.0857	94.5323	67.9973
TGME49_026050	hypothetical protein	35.4926	39.2325	36.4682	30.3595	34.0669	35.9009	26.3447	56.0431	33.8666	35.4766	49.3336	33.4351	13.4165	21.0405	24.3823	15.9241	34.7855	33.7488
TGME49_026060	transmembrane amino acid transporter, putative	224.203	284.004	299.139	259.178	278.353	256.604	356.287	349.704	294.116	306.287	320.966	287.24	369.566	356.479	354.124	310.191	311.114	334.144
TGME49_026070	hypothetical protein, conserved	313.102	344.954	342.955	277.37	344.938	319.831	288.382	362.882	355.707	319.784	355.822	383.017	216.849	280.412	371.012	272.689	251.668	317.539
TGME49_026080	poly(A) polymerase, putative	31.7434	23.9287	33.448	34.8485	23.5204	28.3168	37.8969	36.4682	37.9756	42.7205	34.7361	41.4851	47.1108	27.1757	33.6708	30.7175	32.3796	39.9374
TGME49_026090	RNA helicase, putative	19.1627	22.7787	26.0101	17.6014	19.7957	21.4186	16.0604	13.4457	17.6902	16.6548	16.8616	21.8174	11.6029	12.6984	16.1493	16.301	17.5431	21.7561
TGME49_026100	hypothetical protein	0.583212	0.309614	0.676173	0.354392	0.376661	0.0762228	4.08554	2.1835	4.02247	3.28143	2.56201	4.80257	0.305914	0.83174	1.58327	0.282677	0.651601	0.269068
TGME49_026110	copper-transporting ATPase 1, putative	0.166632	0.176922	0.811407	0.472522	0.251108	0.419225	1.54969	0.651218	4.45499	2.47655	1.48954	4.66536	0.109255	0.115291	0.105551	0.188451	0.200493	0.345945
TGME49_026220	hypothetical protein	0.916477	3.6269	13.4784	1.29944	3.59921	10.1376	9.57988	15.7059	27.4652	28.3565	25.9776	41.7138	17.1312	21.2958	6.01642	28.0792	67.2653	58.6953
TGME49_026230	hypothetical protein	5.66549	3.40575	1.35235	3.42578	2.80404	1.48634	43.5321	34.1315	38.8406	24.8893	24.5476	34.4413	5.09129	2.03406	1.53049	1.41338	0.95234	0.730328
TGME49_026240	zinc finger protein, putative	21.3289	19.0633	14.6504	17.1289	17.6194	18.0267	12.5384	13.1776	14.1868	8.54409	11.5588	12.8983	21.8947	15.3007	15.7799	14.6992	10.4256	13.9915
TGME49_026250	ATP-dependent RNA helicase, putative	294.106	442.261	422.067	301.587	403.321	474.868	456.171	530.36	434.729	375.011	460.149	454.186	452.775	673.915	666.397	491.481	543.435	653.72
TGME49_026260	hypothetical protein	343.595	218.499	207.224	302.768	199.338	194.216	393.62	305.575	176.772	456.057	292.844	244.017	336.658	237.721	253.165	292.476	183.351	205.068
TGME49_026270	hypothetical protein	42.9078	26.5383	20.4655	33.0765	18.2472	20.6564	15.4969	16.0123	8.60722	12.0113	16.4445	13.6302	24.9757	13.8761	21.4269	19.1278	22.3549	20.526
TGME49_026280	hypothetical protein, conserved	88.6483	65.1515	55.4011	96.9851	73.3234	56.4811	116.086	79.4103	67.8197	90.5179	70.068	68.0136	86.7267	82.8116	66.3917	57.1949	70.6235	57.2731
TGME49_026290	hypothetical protein, conserved	70.902	88.9476	79.5179	85.4084	95.2535	78.9668	63.8189	66.2327	59.3422	63.7092	66.1952	57.7681	40.2714	46.0751	46.4953	32.4136	47.6671	38.5152
TGME49_026300	oxidoreductase, putative	2.49948	1.19422	0.811407	2.36261	1.29739	0.419225	7.60755	0.957674	2.37888	7.49156	1.72787	2.51563	2.40361	1.06232	1.05551	0.659579	0.300739	0.345945
TGME49_026310	zinc finger (CCCH type) protein, putative	21.6622	12.5172	10.0074	24.2168	15.2339	10.1757	105.097	87.6463	51.254	181.593	107.187	53.4687	84.1264	77.3436	26.0184	78.961	117.138	63.3463
TGME49_026320	hypothetical protein	13.4972	17.648	22.4489	17.2471	18.3309	20.6945	14.5107	19.5749	20.3719	24.2083	21.4494	21.0856	20.2996	24.6722	31.0848	14.8876	23.6581	25.523
TGME49_026330	hypothetical protein	0.0833161	0.132692	0.450782	0.590653	0.251108	0.762228	1.12704	0.88106	0.778542	1.54784	0.238327	1.28069	0.196659	0.642334	0.580532	0.188451	0.451108	0.422821
TGME49_026340	hypothetical protein, conserved	37.7422	39.0998	61.8472	32.8403	33.481	61.8929	41.1371	51.7527	72.837	49.1595	69.2339	78.7622	24.5168	55.0348	56.3643	46.8301	83.7558	87.2165
TGME49_026350	hypothetical protein	19.496	22.0268	23.8013	13.4669	20.3397	19.7798	11.4113	17.966	21.9289	12.94	17.9937	18.4785	10.9037	15.7289	20.3186	14.1338	13.2826	13.5303
TGME49_026360	hypothetical protein, conserved	6.2487	7.03265	5.63477	7.32409	6.5288	6.13594	6.48051	6.89525	4.80101	6.00563	7.50729	5.71735	2.70953	5.32808	5.43589	3.6748	4.71158	5.4198
TGME49_026370	dgat2l1-prov protein	129.89	118.759	135.28	146.6	136.017	100.5	174.692	191.267	97.7071	157.818	166.59	95.3197	182.521	119.235	162.602	160.372	83.2546	111.625
TGME49_026380	hypothetical protein	951.553	1208.2	1120.37	1208.95	1334.18	1061.29	1274.12	1323.66	1137.67	1202.92	1249.25	1195.34	878.76	1108.85	801.028	848.03	830.491	691.236
TGME49_026390	hypothetical protein	30.9936	34.544	33.7635	37.6836	31.6396	25.6109	14.2289	9.9215	8.21795	21.9175	14.1804	14.5449	19.0104	14.9054	16.4132	14.6992	15.2876	13.3381
TGME49_026400	lipoic acid synthase	62.9036	79.9688	79.6531	64.263	85.8788	81.3297	87.9095	80.1382	70.7608	95.471	92.0536	91.6148	83.012	85.8669	76.1024	84.1434	111.725	101.093
TGME49_026410	elongation factor 1-beta, putative	123.724	268.479	228.907	131.716	235.12	280.919	140.881	164.528	173.831	128.842	248.396	263.684	236.843	316.424	184.187	215.117	489.804	400.258
TGME49_026420	oligoendopeptidase F, putative	492.231	221.595	220.567	452.558	250.857	191.434	664.534	536.757	280.059	896.511	515.083	288.978	371.27	186.936	192.578	288.707	236.381	323.65
TGME49_026430	reticulon domain-containing protein	195.793	212.351	172.244	247.602	252.07	148.673	157.645	145.758	111.937	173.235	173.8	136.439	124.551	112.565	106.712	208.05	205.204	146.258
TGME49_026440	SNF2/RAD54 helicase family protein	81.733	68.0708	99.6678	79.2656	68.6361	84.836	71.7082	89.6383	101.47	82.2833	98.0714	98.3384	90.9658	75.5648	111.198	56.3469	60.5488	87.3318
TGME49_026450	hypothetical protein	0.249948	0.265383	0	0.354392	0.376661	0.0762228	5.49434	1.14921	0.73529	6.19137	2.56201	0.914776	2.46916	4.80103	0.316654	1.03648	1.55382	2.15254
TGME49_026460	hypothetical protein	28.0775	25.3883	20.6458	38.038	30.1748	12.3862	19.3006	13.2542	10.7698	21.7936	15.5508	9.28498	22.0258	20.7111	27.2322	30.058	14.3352	19.642
TGME49_026470	hypothetical protein	341.762	453.717	475.53	338.68	394.699	444.265	462.088	503.162	404.842	471.349	480.347	420.248	307.99	357.772	507.49	297.282	248.711	301.395
TGME49_026480	DNA topoisomerase III alpha, putative	27.2443	7.78457	9.78196	15.357	4.14328	9.45163	6.33962	6.43557	8.78023	4.33396	7.50729	8.91907	2.70953	2.32228	7.59969	4.99396	4.7617	9.57113
TGME49_026490	hypothetical protein	2.74943	1.14999	0.811407	2.24448	0.920728	1.75312	9.86164	6.89525	10.2508	8.17261	3.51532	8.14151	0.284063	0.774095	1.84715	0.659579	0.852094	0.269068
TGME49_026500	hypothetical protein	225.453	173.737	134.333	247.247	193.06	162.85	208.362	198.89	186.98	205.987	181.069	187.026	157.305	165.524	138.747	200.229	156.334	122.042
TGME49_026510	sec23/Sec24 helical domain-containing protein	109.477	83.463	114.589	113.878	85.3348	95.1642	92.9812	85.6544	98.7019	104.015	86.9296	77.4358	59.2381	73.7366	97.5821	74.5324	72.829	89.6381
TGME49_026520	hypothetical protein	167.132	143.484	145.062	188.654	154.138	134.533	192.161	144.915	129.541	167.848	123.513	109.727	216.937	152.332	147.719	166.12	130.27	134.342
TGME49_026530	hypothetical protein	77.3173	59.5343	49.045	109.271	61.4377	38.5687	59.3107	31.7565	37.1538	34.5479	18.947	21.6345	21.8073	10.2526	17.4687	10.9302	4.56121	3.45945
TGME49_026540	protein kinase	518.392	411.963	384.517	679.25	473.756	324.023	454.34	246.505	179.021	297.124	165.816	130.218	669.559	408.516	495.404	514.189	213.976	211.142
TGME49_026550	hypothetical protein, conserved	47.2402	49.6266	45.4839	51.7412	52.3559	46.8389	60.4378	70.9828	35.986	54.0507	65.1227	51.1817	53.7098	57.4642	48.5008	65.1099	76.5381	60.7325
TGME49_026560	zinc finger (CCCH type) protein, putative	120.392	97.8379	87.4516	118.249	104.042	85.0266	120.171	99.4066	81.7469	84.1408	89.3725	63.6227	186.957	136.694	118.745	92.2468	95.5849	102.669
TGME49_026570	hypothetical protein	356.843	383.788	304.007	278.552	344.269	347.728	268.518	362.001	370.673	264.805	430.477	464.843	437.37	511.042	349.216	565.825	703.078	478.787
TGME49_026580	hypothetical protein	589.128	455.132	504.244	720.36	460.531	521.25	515.059	449.532	386.244	437.482	382.991	366.642	805.363	632.748	640.221	621.323	451.008	506.732
TGME49_026590	hypothetical protein	471.152	406.921	402.909	533.714	446.846	380.238	693.273	456.159	443.899	638.269	489.821	485.38	790.591	714.489	623.755	715.266	731.798	632.656
TGME49_026600	syntaxin, putative	77.1507	34.2344	44.2668	73.7134	35.0295	30.451	48.8856	27.4661	38.4946	46.1876	30.2079	33.801	80.1277	32.7508	40.3733	50.2222	37.5924	40.6293
TGME49_026610	hypothetical protein	4.74901	1.54807	2.70469	6.85157	2.21812	1.56257	32.8252	19.8813	25.3026	30.152	16.4445	21.5887	6.92677	0.642334	0.738858	0.659579	0.501232	0.422821
TGME49_026620	hypothetical protein	18.9127	24.1941	25.7396	16.8927	17.4101	25.6109	9.439	15.476	20.7179	13.621	18.0532	15.9628	5.3098	11.4632	22.7991	13.5685	17.1421	16.0288
TGME49_026630	hypothetical protein	9.58135	15.7461	27.6329	9.33231	14.8154	26.335	8.03019	12.0667	22.5777	8.23453	11.8567	15.414	6.09643	8.65504	18.0493	6.21889	14.6861	14.1837
TGME49_026640	yippee-like protein, putative	37.8255	19.6826	35.1159	36.6205	16.5313	30.794	27.3308	18.2341	26.2974	39.439	16.3254	26.7572	34.2405	16.9724	33.6708	40.3285	17.1421	35.1326
TGME49_026650	hypothetical protein	9.16477	16.7634	15.3266	9.92296	14.6898	16.6547	20.4277	16.0123	13.538	17.8931	10.1885	14.2705	19.4911	11.4797	15.991	16.0183	11.8291	21.487
TGME49_026660	hypothetical protein	143.22	140.741	188.923	139.867	149.032	170.549	135.95	219.844	262.282	177.383	245.298	252.707	92.7357	158.978	232.318	137.852	179.19	209.45
TGME49_026670	hypothetical protein	66.4862	60.2862	18.1665	68.8701	54.2393	13.6058	24.795	82.743	7.87193	31.0807	71.2596	10.6571	24.2983	54.8784	49.398	29.4926	24.3097	22.102
TGME49_026680	hypothetical protein	28.744	26.0518	46.9715	24.453	26.0315	45.505	24.6541	48.918	49.8267	48.7261	56.543	41.9425	26.9641	41.9082	32.932	29.7753	58.2932	59.2718
TGME49_026690	hypothetical protein	2.99938	11.0576	20.2401	1.89009	5.23141	30.8321	16.9057	29.4197	41.5655	33.3096	37.0002	53.6974	23.5117	21.1147	16.941	31.4713	42.0032	54.5824
TGME49_026700	nuclease, putative	7.74839	9.24418	13.6587	5.78839	12.9739	8.30829	4.08554	6.78033	6.79062	8.72984	12.9888	10.2455	5.11314	7.23037	5.96364	2.26141	9.5234	7.18796
TGME49_026710	hypothetical protein	67.5693	133.62	252.618	67.2163	99.062	297.574	135.104	149.933	226.383	158.871	225.397	337.69	166.111	205.02	118.323	316.504	472.812	518.994
TGME49_026720	translin, putative	74.9844	49.7151	32.6817	71.5871	43.6509	30.5272	32.4025	33.9783	13.7975	55.7224	46.7716	36.9112	24.9757	9.4209	4.59148	16.7722	22.7559	22.1405
TGME49_026730	aconitate hydratase, putative	152.552	197.887	247.028	145.064	213.902	216.13	167.366	223.061	189.575	175.402	266.926	226.041	224.781	236.066	237.385	193.351	307.606	313.003
TGME49_026740	zinc finger (C3HC4 RING finger) protein, putative	438.076	263.702	341.738	558.994	292.792	268.724	679.185	275.81	310.941	608.55	279.14	297.622	477.488	346.663	355.496	465.38	281.592	303.932
TGME49_026750	hypothetical protein	9.91461	4.02498	6.8068	21.736	14.1457	3.6587	35.5019	21.1837	77.7245	39.8724	21.5686	61.9303	4.87278	4.41399	4.22205	2.16719	3.75924	2.07567
TGME49_026760	hypothetical protein	10.8311	9.55379	17.1748	14.0575	14.4805	15.1683	21.273	17.2764	56.3146	23.8368	17.0999	45.9218	11.9525	9.07502	7.54691	6.97269	13.9342	13.7225
TGME49_026770	cGMP-inhibited 3',5'-cyclic phosphodiesterase, putative	24.9115	20.6556	30.3376	46.8978	33.3555	29.0028	78.8931	36.3916	100.778	70.8912	34.9744	81.0492	16.7379	19.9123	13.2467	17.3375	34.8857	32.6725
TGME49_026780	zinc finger (C3HC4 RING finger) protein, putative	24.5782	26.9806	35.6568	21.3816	25.6548	27.0591	15.356	28.6919	23.14	15.4784	22.9985	24.1501	18.5734	30.7003	30.6626	19.7874	22.806	24.1008
TGME49_026790	ABC transporter, putative	15.5801	32.996	25.4692	15.8295	28.2496	22.3333	9.15724	19.2684	10.3806	9.59663	18.7086	12.5782	4.85092	10.6479	9.92181	4.71128	12.4807	11.493
TGME49_026800	glutathione synthetase, putative	9.66466	15.0826	16.6789	9.6867	14.9409	13.682	14.6516	19.1918	26.903	16.3452	22.9389	24.8362	6.5553	3.73871	5.11923	3.6748	6.76663	8.26423
TGME49_026810	SET domain-containing protein / Bromodomain-containing protein	125.641	177.32	217.457	114.587	178.496	181.906	105.097	260.487	211.591	111.507	256.141	191.28	94.7241	164.33	264.036	125.98	215.229	264.801
TGME49_026820	hypothetical protein, conserved	0.249948	0.176922	0.450782	0.590653	0.418513	1.02901	1.26792	0.612911	0.302766	0.99062	0.119163	0.274433	0	0.214111	0.422205	0.188451	0.200493	0.23063
TGME49_026830	DnaK family protein	70.4021	196.56	202.852	62.8454	166.233	215.901	77.9069	255.163	199.177	88.97	275.923	238.574	59.7188	189.398	212.95	119.007	240.591	254.385
TGME49_026840	hypothetical protein	35.9092	44.0094	48.6393	34.376	40.4283	42.8753	24.795	40.7969	40.4409	28.6661	42.6605	40.6618	36.8845	45.1034	58.7392	37.5018	40.7501	47.2022
TGME49_026850	TBC domain-containing protein	81.8164	59.5785	97.8196	64.8536	65.9158	81.1773	176.946	169.776	188.667	155.899	152.589	161.184	101.061	93.3031	114.206	76.6996	76.9892	72.9559
TGME49_026860	hypothetical protein	574.797	680	671.89	649.245	816.477	631.277	487.165	449.724	438.536	552.704	431.848	376.522	400.223	425.974	392.967	390.282	415.07	353.632
TGME49_026870	tubulin gamma chain, putative	119.808	51.617	88.7138	139.748	52.6071	93.716	122.003	49.4926	70.8474	117.512	70.4255	103.781	96.4504	51.922	66.6556	71.1403	72.1774	77.6838
TGME49_026880	hypothetical protein, conserved	0.0833161	0.088461	0.0450782	0.472522	0.167405	0.114334	0.422642	0.229842	0.129757	1.3621	0.119163	0.36591	0	0.139996	0.0527756	0	0.250616	0.192191
TGME49_026890	hypothetical protein	7.74839	12.9595	15.4618	5.07961	14.1039	12.653	16.7648	21.9882	34.6451	17.955	22.5814	35.0817	8.21598	9.72559	7.1247	4.24015	20.8011	13.1075
TGME49_026900	hypothetical protein	42.4079	47.0613	51.5694	35.4392	45.7434	48.0585	37.6151	72.63	57.2229	45.3209	65.9569	49.5809	34.022	44.321	55.8894	32.5078	45.4116	48.0479
TGME49_026910	glycogen debranching enzyme, putative	87.7318	70.5034	103.86	94.0319	73.8257	84.8741	41.9824	70.7147	51.427	60.4897	71.7363	39.93	19.8844	27.3733	51.034	33.9212	36.3894	49.2395
TGME49_026920	hypothetical protein	17.9963	47.1055	41.6071	16.0657	46.6223	38.4544	10.7069	27.6576	31.1849	16.7786	43.1967	40.5246	14.225	37.8071	29.0794	14.8876	50.073	59.1181
TGME49_026930	hypothetical protein	0.0833161	0.574997	0.721251	0	0.33481	0.419225	0	0.0766139	0.346019	0.247655	0.178745	0.0914776	0	0.518808	0.580532	0.0942256	0.300739	0.538136
[truncated: 6,073 more rows]
