# Supplementary material for: Distinct Strains of Toxoplasma gondii Feature Divergent Transcriptomes Regardless of Developmental Stage
Source: PLoS One. 2014 Nov 13;9(11):e111297. doi: 10.1371/journal.pone.0111297 (PMC4230917; doi:10.1371/journal.pone.0111297)
Supplement: Table S2 — Membership table for genes differentially expressed in different pairwise comparisons. The genes are as listed in Table S1, using the version 6.1 gene ID's obtained from www.toxodb.org used to initially map the reads. All genes that were found to be differentially expressed in the comparisons discussed in the text are marked with an 'x'. Cell cycle regulated genes (G1 and S/M) and AP2 genes as defined by Behnke [8] are also indicated. Definition of abbreviations: RH → RH – Tachy vs Brady; PLK → PLK – Tachy vs Brady; CTG → CTG – Tachy vs Brady; rpt → RH vs PLK (Tachyzoite); rct → RH vs CTG (Tachyzoite); pct → PLK vs CTG (Tachyzoite); rpb → RH vs PLK (Bradyzoite); rcb → RH vs CTG (Bradyzoite); pcb → PLK vs CTG (Bradyzoite); g1 → Annotated as G1 cell cycle gene; sm → Annotated as S/M cell cycle gene; ap2 → Predicted or confirmed AP2 DNA-binding domain. (XLS) [file pone.0111297.s002.xls]

## Sheet: Sheet1
Gene ID	Description	RH	PLK	CTG	rpt	rct	pct	rpb	rcb	pcb	g1	sm	ap2
TGME49_000010	hypothetical protein					x	x		x	x		x
TGME49_000110	hypothetical protein, conserved							x	x
TGME49_000130	hypothetical protein					x
TGME49_000230	PAN domain-containing protein											x
TGME49_000240	PAN domain-containing protein
TGME49_000250	PAN domain-containing protein					x	x
TGME49_000260	hypothetical protein
TGME49_000270	PAN domain-containing protein											x
TGME49_000280	WD-repeat protein, putative
TGME49_000290	rhomboid family domain-containing protein											x
TGME49_000300	hypothetical protein					x	x
TGME49_000310	hypothetical protein, conserved								x
TGME49_000320	hypoxanthine-xanthine-guanine phosphoribosyl transferase				x	x		x	x		x
TGME49_000330	hypothetical protein, conserved											x
TGME49_000340	hypothetical protein					x			x	x
TGME49_000350	subtilase family serine protease, putative
TGME49_000360	hypothetical protein							x
TGME49_000370	protein farnesyltranstransferase beta subunit, putative										x
TGME49_000380	myb-like DNA binding domain-containing protein											x
TGME49_000390	hypothetical protein
TGME49_000400	protein phosphatase 2A, putative				x			x				x
TGME49_000410	hypothetical protein
TGME49_000420	hypothetical protein
TGME49_000430	deoxycytidylate deaminase, putative
TGME49_000440	hypothetical protein					x	x		x	x
TGME49_000450	hypothetical protein
TGME49_000460	hypothetical protein
TGME49_000470	hypothetical protein
TGME49_000590	hypothetical protein				x		x	x
TGME49_000600	hypothetical protein
TGME49_001100	hypothetical protein					x
TGME49_001110	hypothetical protein							x	x		x
TGME49_001120	hypothetical protein, conserved
TGME49_001130	Rhoptry kinase family protein ROP33, putative
TGME49_001140	proline rich protein, putative
TGME49_001150	copper-transporting ATPase, putative
TGME49_001160	hypothetical protein
TGME49_001170	hypothetical protein							x	x			x
TGME49_001180	megakaryocyte stimulating factor, putative										x
TGME49_001190	hypothetical protein
TGME49_001200	zinc finger (CCCH type) protein, putative
TGME49_001210	hypothetical protein										x
TGME49_001220	hypothetical protein											x
TGME49_001230	kinesin motor domain-containing protein							x	x			x
TGME49_001240	hypothetical protein											x
TGME49_001250	chypothetical protein, conserved						x	x		x	x
TGME49_001260	sugar transporter, putative											x
TGME49_001270	hypothetical protein										x
TGME49_001380	chorismate synthase, putative				x	x		x	x		x
TGME49_001390	hypothetical protein							x	x			x
TGME49_001400	hypothetical protein							x	x
TGME49_001410	protein phosphatase 2C, putative								x			x
TGME49_001520	protein phosphatase 2C, putative								x			x
TGME49_001630	hypothetical protein			x					x	x		x
TGME49_001640	hypothetical protein				x		x	x		x
TGME49_001650	hypothetical protein				x		x	x		x
TGME49_001660	hypothetical protein
TGME49_001670	DnaJ domain-containing protein
TGME49_001680	eukaryotic translation initiation factor 3 subunit 10, putative								x		x
TGME49_001690	BT1 transmembrane domain-containing protein					x	x			x
TGME49_001700	sec 13, putative
TGME49_001710	U3 small nucleolar ribonucleoprotein complex-associated protein, putative										x
TGME49_001720	hypothetical protein										x
TGME49_001730	hypothetical protein, conserved
TGME49_001740	hypothetical protein								x			x
TGME49_001750	Tctex-1 family domain containing protein
TGME49_001760	hypothetical protein				x			x	x			x
TGME49_001770	cullin 3, putative
TGME49_001780	microneme protein 2							x	x		x
TGME49_001790	forkhead-associated domain-containing protein
TGME49_001800	RNA-binding protein, putative							x	x
TGME49_001810	hypothetical protein
TGME49_001820	AT hook motif-containing protein					x	x
TGME49_001830	hypothetical protein, conserved										x
TGME49_001840	eukaryotic aspartyl protease, putative										x
TGME49_001850	peroxisome biogenesis factor 7, putative				x	x		x	x			x
TGME49_001860	hypothetical protein							x	x			x
TGME49_001870	TPR domain-containing protein										x
TGME49_001880	hypothetical protein
TGME49_001890	MORN repeat domain containing protein						x	x		x
TGME49_001900	hypothetical protein
TGME49_002010	hypothetical protein										x
TGME49_002020	hypothetical protein				x	x		x	x			x
TGME49_002030	hypothetical protein					x
TGME49_002040	hypothetical protein, conserved											x
TGME49_002050	hypothetical protein											x
TGME49_002060	hypothetical protein							x
TGME49_002070	hypothetical protein, conserved						x				x
TGME49_002080	hypothetical protein
TGME49_002090	hypothetical protein
TGME49_002100	hypothetical protein
TGME49_002110	hypothetical protein				x		x
TGME49_002120	hypothetical protein			x
TGME49_002130	hypothetical protein										x
TGME49_002140	enoyl-CoA hydratase/isomerase family protein, putative				x	x		x	x
TGME49_002150	hypothetical protein, conserved				x			x			x
TGME49_002160	hypothetical protein
TGME49_002170	hypothetical protein
TGME49_002180	hypothetical protein, conserved					x					x
TGME49_002190	hypothetical protein
TGME49_002200	hypothetical protein											x
TGME49_002210	nucleoside diphosphate kinase 7, putative						x			x		x
TGME49_002220	hypothetical protein								x			x
TGME49_002230	histone deactylase, putative										x
TGME49_002240	hypothetical protein
TGME49_002250	hypothetical protein										x
TGME49_002260	hypothetical protein				x		x	x		x
TGME49_002270	WD domain, G-beta repeat-containing protein							x
TGME49_002280	hypothetical protein				x	x	x	x	x	x	x
TGME49_002290	hypothetical protein, conserved										x
TGME49_002300	inosine triphosphate pyrophosphatase, putative										x
TGME49_002310	glycoprotease family domain-containing protein										x
TGME49_002320	tRNA-Glu
TGME49_002330	hypothetical protein, conserved
TGME49_002340	proline oxidase, putative
TGME49_002350	hypothetical protein										x
TGME49_002360	hypothetical protein										x
TGME49_002370	TCP-1/cpn60 family chaperonin, putative										x
TGME49_002380	rab GDP dissociation inhibitor alpha, putative
TGME49_002390	hypothetical protein							x	x			x
TGME49_002400	fibrillin-2 precursor, putative				x		x	x		x
TGME49_002410	hypothetical protein, conserved
TGME49_002420	hypothetical protein						x					x
TGME49_002430	hypothetical protein											x
TGME49_002440	hypothetical protein										x
TGME49_002450	hypothetical protein
TGME49_002460	diacylglycerol kinase, putative			x		x						x
TGME49_002470	zinc finger (C2H2 type) domain-containing protein
TGME49_002480	hypothetical protein
TGME49_002490	hypothetical protein					x	x		x				x
TGME49_002500	hypothetical protein			x	x			x	x			x
TGME49_002510	hypothetical protein								x		x
TGME49_002520	hypothetical protein
TGME49_002530	aspartyl-tRNA synthetase, putative										x
TGME49_002540	3',5'-cyclic nucleotide phosphodiesterase, putative
TGME49_002550	NLI interacting factor-like phosphatase domain-containing protein											x
TGME49_002560	hypothetical protein, conserved
TGME49_002570	ribophorin I, putative										x
TGME49_002580	heat shock protein, putative				x	x	x	x	x	x
TGME49_002590	hypothetical protein, conserved
TGME49_002600	hypothetical protein				x		x	x
TGME49_002610	protein phosphatase 2C, putative										x
TGME49_002620	hypothetical protein										x
TGME49_002630	AFG3 ATPase family protein				x			x
TGME49_002640	RNA pseudouridylate synthase domain-containing protein						x	x	x
TGME49_002650	hypothetical protein
TGME49_002660	tRNA-Gly
TGME49_002670	tRNA-Gly
TGME49_002680	mitochondrial-processing peptidase alpha subunit, putative
TGME49_002690	DNA-directed RNA polymerase II subunit, putative
TGME49_002700	hypothetical protein
TGME49_002710	hypothetical protein
TGME49_002720	ribonuclease II RNB family protein
TGME49_002730	hypothetical protein			x				x	x
TGME49_002740	hypothetical protein
TGME49_002750	exosome complex exonuclease, putative										x
TGME49_002760	hypothetical protein										x
TGME49_002770	RNA-binding protein, putative										x
TGME49_002780	Rhoptry kinase family protein ROP25										x
TGME49_002790	dihydrouridine synthase domain-containing protein										x
TGME49_002800	cytochrome c oxidase assembly protein COX11, putative										x
TGME49_002810	DnaJ domain-containing protein
TGME49_002820	ubiquitin-conjugating enzyme E2, putative						x
TGME49_002830	C2 domain-containing protein										x
TGME49_002840	zinc finger (C3HC4 type) / FHA domain-containing protein											x
TGME49_002850	hypothetical protein										x
TGME49_002860	hypothetical protein, conserved				x
TGME49_002870	mitochondrial carrier domain-containing protein
TGME49_002880	mitochondrial carrier domain-containing protein					x
TGME49_002890	hypothetical protein
TGME49_002900	tRNA-Met
TGME49_002910	hypothetical protein					x	x		x	x	x
TGME49_002920	para-aminobenzoate synthase, putative
TGME49_002930	hypothetical protein					x						x
TGME49_002940	hypothetical protein				x			x
TGME49_002950	hypothetical protein, conserved
TGME49_002960	glycine cleavage system H protein, putative
TGME49_002970	hypothetical protein				x	x		x	x
TGME49_002980	hypothetical protein					x			x		x
TGME49_002990	hypothetical protein								x	x
TGME49_003000	hypothetical protein				x		x	x		x
TGME49_003010	Aurora kinase						x	x				x
TGME49_003020	small GTP-binding protein, putative										x
TGME49_003030	hypothetical protein
TGME49_003040	hypothetical protein											x
TGME49_003050	hypothtetical protein, conserved								x		x		x
TGME49_003060	hypothetical protein, conserved								x		x
TGME49_003070	hypothetical protein									x
TGME49_003080	RNA recognition motif-containing protein
TGME49_003090	hypothetical protein				x		x	x
TGME49_003100	hypothetical protein						x	x
TGME49_003110	citrate synthase, putative				x	x	x	x		x
TGME49_003120	hypothetical protein
TGME49_003130	hypothetical protein						x		x	x
TGME49_003140	dynein beta chain, flagellar outer arm, putative				x	x		x	x
TGME49_003150	hypothetical protein
TGME49_003160	hypothetical protein, conserved											x
TGME49_003170	replication factor-A C terminal domain-containing protein			x				x	x		x
TGME49_003180	leucine rich repeat containing protein / ankyrin repeat containing protein				x		x	x
TGME49_003190	hypothetical protein							x				x
TGME49_003200	leucine rich repeat protein, putative
TGME49_003210	hypothetical protein
TGME49_003220	ATP-dependent RNA helicase, putative
TGME49_003230	hypothetical protein				x		x			x
TGME49_003240	hypothetical protein					x			x			x
TGME49_003250	hypothetical protein				x		x	x		x		x
TGME49_003260	hypothetical protein					x	x		x	x
TGME49_003270	ATP-dependent Clp protease proteolytic subunit, putative
TGME49_003280	hypothetical protein
TGME49_003290	hypothetical protein				x	x	x	x		x
TGME49_003300	hypothetical protein								x	x
TGME49_003310	dense granule protein 7								x			x
TGME49_003320	hypothetical protein				x		x	x		x
TGME49_003330	golgi autoantigen, golgin subfamily A member 1, putative				x		x		x	x
TGME49_003340	alkyl sulfatase, putative								x	x
TGME49_003350	hypothetical protein
TGME49_003360	hypothetical protein
TGME49_003370	hypothetical protein					x	x		x	x	x
TGME49_003380	DnaJ domain-containing protein										x
TGME49_003390	CRAL/TRIO domain-containing protein											x
TGME49_003400	hypothetical protein
TGME49_003410	hypothetical protein, conserved
TGME49_003420	phosphopantethiene--protein transferase domain containing protein
TGME49_003430	anaphase promoting complex subunit 10, putative
TGME49_003440	anaphase-promoting complex subunit 10 domain-containing protein
TGME49_003450	hypothetical protein, conserved
TGME49_003460	hypothetical protein, conserved
TGME49_003470	hypothetical protein, conserved
TGME49_003480	hypothetical protein, conserved
TGME49_003490	GTPase domain containing protein										x
TGME49_003500	alanine dehydrogenase, putative											x
TGME49_003510	zinc finger (C3HC4 RING finger) protein, putative
TGME49_003520	hypothetical protein
TGME49_003530	RNA recognition motif domain containing protein										x
TGME49_003540	RNA binding protein, putative								x
TGME49_003550	hypothetical protein
TGME49_003560	hypothetical protein
TGME49_003570	acyltransferase, putative
TGME49_003580	NAD-binding domain-containing protein
TGME49_003590	hypothetical protein
TGME49_003600	hypothetical protein					x	x		x	x	x
TGME49_003610	3'-5' exoribonuclease csl4, putative
TGME49_003620	hypothetical protein										x
TGME49_003630	ribosomal protein L41						x			x
TGME49_003640	hypothetical protein
TGME49_003650	hypothetical protein
TGME49_003660	hypothetical protein, conserved						x	x
TGME49_003670	hypothetical protein
TGME49_003680	hypothetical protein
TGME49_003690	hypothetical protein												x
TGME49_003700	hypothetical protein
TGME49_003710	hypothetical protein			x				x	x		x		x
TGME49_003720	vitamin K epoxide reductase complex subunit 1, putative					x	x		x	x	x
TGME49_003730	hypothetical protein										x
TGME49_003740	hypothetical protein								x
TGME49_003750	hypothetical protein										x
TGME49_003760	hypothetical protein										x
TGME49_003770	hypothetical protein										x
TGME49_003780	hypothetical protein										x
TGME49_003790	hypothetical protein					x	x					x
TGME49_003800	hypothetical protein				x
TGME49_003810	kelch motif domain-containing protein
TGME49_003820	hypothetical protein											x
TGME49_003830	zinc finger (C3HC4 type) / FHA domain-containing protein
TGME49_003840	helicase, putative
TGME49_003850	hypothetical protein, conserved
TGME49_003860	hypothetical protein
TGME49_003870	isy1-like splicing family domain-containing protein
TGME49_003880	hypothetical protein
TGME49_003890	hypothetical protein
TGME49_003900	hypothetical protein, conserved
TGME49_003910	TBC domain-containing protein
TGME49_003920	hypothetical protein
TGME49_003930	hypothetical protein			x	x			x	x			x
TGME49_003940	ABC1 domain-containing protein										x
TGME49_003950	myb-like DNA-binding / high mobility group box domain-containing protein
TGME49_003960	hypothetical protein
TGME49_003970	dolichyl-di-phosphooligosaccharide-protein glycotransferase, putative				x	x			x		x
TGME49_003980	hypothetical protein
TGME49_003990	hypothetical protein, conserved			x								x
TGME49_004000	hypothetical protein											x
TGME49_004010	hypothetical protein				x	x		x
TGME49_004020	60S ribosomal protein L8, putative								x
TGME49_004030	hypothetical protein				x	x		x	x
TGME49_004040	presenilin 1, putative				x	x		x	x		x
TGME49_004050	subtilase family serine protease, putative										x
TGME49_004060	SNARE domain-containing protein
TGME49_004070	YT521-B-like family domain-containing protein
TGME49_004080	histidine acid phosphatase domain containing protein
TGME49_004090	hypothetical protein
TGME49_004100	Wee kinase
TGME49_004110	hypothetical protein
TGME49_004120	hypothetical protein
TGME49_004130	membrane-attack complex / perforin domain-containing protein											x
TGME49_004140	PHD-zinc finger (C3HC4 type) protein, putative
TGME49_004150	hypothetical protein, conserved
TGME49_004160	hypothetical protein										x
TGME49_004270	hypothetical protein											x
TGME49_004280	CMGC kinase, Dyrk family											x
TGME49_004290	hypothetical protein
TGME49_004300	hypothetical protein				x			x
TGME49_004310	hypothetical protein										x
TGME49_004320	hypothetical protein						x					x
TGME49_004330	hypothetical protein									x
TGME49_004340	hypothetical protein										x
TGME49_004350	hypothetical protein
TGME49_004360	subtilase family serine protease, putative				x	x		x	x			x
TGME49_004370	hypothetical protein										x
TGME49_004380	hypothetical protein
TGME49_004390	hypothetical protein
TGME49_004400	ATP synthase alpha chain, putative										x
TGME49_004410	endonuclease/exonuclease/phosphatase domain-containing protein											x
TGME49_004420	oocyst wall protein COWP, putative				x		x	x		x
TGME49_004430	hypothetical protein				x			x		x
TGME49_004440	cyclic nucleotide-binding domain containing protein
TGME49_004450	hypothetical protein					x						x
TGME49_004460	hydroxymethylglutaryl-CoA lyase, putative				x		x	x		x
TGME49_004470	cyclic nucleotide-binding domain containing protein				x		x	x		x
TGME49_004480	DnaJ domain-containing protein				x		x	x		x
TGME49_004490	hypothetical protein				x		x			x	x
TGME49_004500	hypothetical protein										x
TGME49_004510	hypothetical protein
TGME49_004520	hypothetical protein
TGME49_004530	microneme protein MIC11											x
TGME49_004540	hypothetical protein					x					x
TGME49_004550	hypothetical protein										x
TGME49_004560	type I fatty acid synthase, putative				x	x	x	x	x	x
TGME49_004870	hypothetical protein				x			x
TGME49_004880	hypothetical protein			x				x	x			x
TGME49_004890	hypothetical protein
TGME49_005000	phosphoglycerate mutase domain-containing protein
TGME49_005010	splicing factor 3B subunit 1, putative										x
TGME49_005020	hypothetical protein
TGME49_005030	hypothetical protein, conserved
TGME49_005040	hypothetical protein										x
TGME49_005050	hypothetical protein				x			x
TGME49_005060	hypothetical protein				x			x			x
TGME49_005070	hypothetical protein
TGME49_005080	hypothetical protein				x		x	x		x
TGME49_005090	hypothetical protein				x			x
TGME49_005100	hypothetical protein								x
TGME49_005110	hypothetical protein								x		x
TGME49_005120	hypothetical protein
TGME49_005130	glyoxalase, putative											x
TGME49_005140	hypothetical protein
TGME49_005150	hypothetical protein
TGME49_005160	hypothetical protein				x	x			x
TGME49_005170	hypothetical protein					x	x		x	x
TGME49_005180	U1 small nuclear ribonucleoprotein, putative					x
TGME49_005190	hypothetical protein										x
TGME49_005200	hypothetical protein										x
TGME49_005210	hypothetical protein											x
TGME49_005220	U5 snRNP-associated 102 kDa protein, putative
TGME49_005230	hypothetical protein
TGME49_005240	cleft lip and palate associated transmembrane protein 1, putative										x
TGME49_005250	Rhoptry kinase family protein ROP18					x	x		x	x		x
TGME49_005260	hypothetical protein				x	x	x	x	x	x
TGME49_005270	cation channel domain-containing protein				x	x	x	x	x	x
TGME49_005280	hypothetical protein											x
TGME49_005290	dual-specificity phosphatase laforin, putative								x			x
TGME49_005300	hypothetical protein
TGME49_005310	tRNA-Leu
TGME49_005320	hypothetical protein											x
TGME49_005330	hypothetical protein											x
TGME49_005340	40S ribosomal protein S12, putative
TGME49_005350	fatty acid elongation protein, putative
TGME49_005360	hypothetical protein							x	x			x
TGME49_005370	hypothetical protein					x		x	x			x
TGME49_005380	fructose-1,6-bisphosphatase, putative								x
TGME49_005390	hypothetical protein										x
TGME49_005400	DNA repair protein RAD54, putative				x					x
TGME49_005410	RNA pseudouridylate synthase, putative					x	x		x
TGME49_005420	aspartate-semialdehyde dehydrogenase, putative				x		x	x		x
TGME49_005430	isovaleryl-CoA dehydrogenase, putative				x	x	x	x	x	x
TGME49_005440	TCP-1/cpn60 family chaperonin, putative										x
TGME49_005450	hypothetical protein
TGME49_005460	AN1-like Zinc finger-containing protein											x
TGME49_005470	elongation factor 2, putative						x		x	x	x
TGME49_005480	hypothetical protein										x
TGME49_005490	integral membrane protein, putative				x			x				x
TGME49_005500	hypothetical protein, conserved					x	x		x	x
TGME49_005510	nucleolar protein NOP5, putative					x	x		x		x
TGME49_005520	hypothetical protein					x	x		x	x		x
TGME49_005530	hypothetical protein				x	x	x		x	x		x
TGME49_005540	RNA helicase, putative
TGME49_005550	AGC kinase
TGME49_005560	nascent polypeptide-associated complex alpha chain, putative
TGME49_005570	hypothetical protein, conserved
TGME49_005580	hypothetical protein
TGME49_005590	hypothetical protein, conserved				x		x	x		x
TGME49_005600	zinc finger (C3HC4 RING finger) protein, putative
TGME49_005610	hypothetical protein, conserved
TGME49_005620	hypothetical protein
TGME49_005630	hypothetical protein							x	x
TGME49_005640	200 kDa antigen p200, putative							x	x
TGME49_005650	hypothetical protein								x				x
TGME49_005660	F5/8 type C domain-containing protein											x
TGME49_005670	SF-assemblin, putative											x
TGME49_005680	transmembrane domain-containing protein								x			x
TGME49_005690	hypothetical protein											x
TGME49_005700	20 kDa cyclophilin precursor
TGME49_005710	lysyl-tRNA synthetase, putative
TGME49_005720	adenosine/AMP deaminase domain containing protein
TGME49_005730	hypothetical protein											x
TGME49_005740	hypothetical protein			x		x	x				x
TGME49_005750	histone deacetylase interacting domain-containing protein											x
TGME49_005760	hypothetical protein, conserved							x		x
TGME49_005770	hypothetical protein
TGME49_006180	hypothetical protein
TGME49_006290	hypothetical protein				x	x			x
TGME49_006300	hypothetical protein										x
TGME49_006310	cytochrome C oxidase assembly protein, putative
TGME49_006320	hypothetical protein					x
TGME49_006330	PHD-zinc finger (C3HC4 type) protein, putative										x
TGME49_006340	hypothetical protein										x
TGME49_006350	ER lumen protein retaining receptor 1, putative
TGME49_006360	peptidyl-tRNA hydrolase domain-containing protein										x
TGME49_006370	hypothetical protein										x
TGME49_006380	hypothetical protein
TGME49_006390	hypothetical protein
TGME49_006400	DNA photolyase, putative				x	x	x		x	x
TGME49_006410	hypothetical protein			x	x		x	x
TGME49_006420	myosin head motor domain-containing protein			x			x	x
TGME49_006430	formin homology 2 domain-containing protein								x		x
TGME49_006440	plasmodium falciparum CPW-WPC domain-containing protein				x		x	x	x	x
TGME49_006450	hypothetical protein
TGME49_006460	hypothetical protein
TGME49_006470	dihydrolipoyl dehydrogenase, putative
TGME49_006480	hypothetical protein, conserved										x
TGME49_006490	metacaspase 1 precursor, putative						x		x	x	x
TGME49_006500	hypothetical protein
TGME49_006510	peptidase M16 domain containing protein										x
TGME49_006520	hypothetical protein, conserved
TGME49_006530	hypothetical protein
TGME49_006540	hypothetical protein
TGME49_006550	hypothetical protein						x
TGME49_006560	troponin C, putative
TGME49_006570	kinesin, putative						x					x
TGME49_006580	hypothetical protein, conserved					x	x		x
TGME49_006590	CAM kinase, CDPK family
TGME49_006600	sigma-70, region 3 domain containing protein
TGME49_006610	biotin requiring domain-containing protein / 2-oxo acid dehydrogenases acyltransferase catalytic domain-containing protein										x
TGME49_006620	hypothetical protein				x	x		x		x
TGME49_006630	hypothetical protein								x			x
TGME49_006640	AT hook motif-containing protein										x
TGME49_006650	zinc finger (C2H2 type) protein, putative									x
TGME49_006660	hypothetical protein				x		x	x		x
TGME49_006670	hypothetical protein								x
TGME49_006680	hypothetical protein
TGME49_006690	hypothetical protein, conserved								x			x
TGME49_006700	hypothetical protein					x	x				x
TGME49_006710	hypothetical protein, conserved											x
TGME49_006910	hypothetical protein, conserved
TGME49_007010	SRS48E
TGME49_007020	hypothetical protein, conserved
TGME49_007030	hypothetical protein, conserved
TGME49_007040	hypothetical protein
TGME49_007050	hypothetical protein					x
TGME49_007060	ribonucleotide-diphosphate reductase, small subunit, putative							x	x		x
TGME49_007070	glycosyl transferase, putative
TGME49_007080	histone acetyltransferase
TGME49_007090	hypothetical protein, conserved				x						x
TGME49_007100	hypothetical protein										x
TGME49_007110	hypothetical protein
TGME49_007120	hypothetical protein, conserved
TGME49_007130	SRS49A (= SAG2Y)				x			x	x
TGME49_007140	SRS49B (= SAG2X)								x
TGME49_007150	SRS49C (= SAG2D)				x	x		x	x
TGME49_007160	SRS49D (= SAG2C)				x	x		x	x
TGME49_007170	hypothetical protein
TGME49_007180	indole-3-glycerol phosphate synthase domain containing protein										x
TGME49_007190	hypothetical protein										x
TGME49_007200	hypothetical protein
TGME49_007210	hypothetical protein				x	x		x	x
TGME49_007220	hypothetical protein
TGME49_007230	hypothetical protein, conserved
TGME49_007240	hypothetical protein											x
TGME49_007250	hypothetical protein						x
TGME49_007350	hypothetical protein				x	x	x	x	x	x
TGME49_007360	tRNA-Ser
TGME49_007370	hypothetical protein										x
TGME49_007380	tRNA-Ser
TGME49_007390	clathrin coat assembly protein, putative
TGME49_007400	hypothetical protein, conserved						x
TGME49_007410	intraflagellar transport particle protein, putative				x	x		x	x	x
TGME49_007420	hypothetical protein
TGME49_007430	ATP-dependent RNA helicase DDX family protein, putative						x
TGME49_007440	hypothetical protein					x	x		x	x
TGME49_007450	hypothetical protein, conserved
TGME49_007460	GTP-binding protein, putative				x	x		x	x			x
TGME49_007470	hypothetical protein					x	x		x	x		x
TGME49_007480	hypothetical protein			x		x	x					x
TGME49_007590	T-cell activation protein phosphatase 2C, putative											x
TGME49_007600	tubulin delta chain, putative									x		x
TGME49_007610	Rhoptry kinase family protein ROP36 (incomplete catalytic triad)				x		x	x		x
TGME49_007620	pyridine nucleotide-disulphide oxidoreductase domain-containing protein
TGME49_007630	peptide chain release factor 1, putative											x
TGME49_007640	isoleucine-tRNA synthetase, putative										x
TGME49_007650	OTU-like cysteine protease domain-containing protein				x
TGME49_007660	kinesin motor domain-containing protein				x	x		x	x
TGME49_007670	hypothetical protein, conserved
TGME49_007680	S-phase kinase-associated protein, putative
TGME49_007690	double-stranded DNA-binding domain-containing protein
TGME49_007700	Rhoptry kinase family protein ROP22 (incomplete catalytic triad)				x			x
TGME49_007710	phosphatidylinositol synthase, putative				x	x					x
TGME49_007720	hypothetical protein										x
TGME49_007730	hypothetical protein				x			x
TGME49_007740	hypothetical protein			x	x		x	x	x	x
TGME49_007750	hypothetical protein					x	x		x	x	x
TGME49_007760	DnaJ domain-containing protein										x
TGME49_007770	proteasome PCI domain-containing protein
TGME49_007780	hypothetical protein
TGME49_007790	hypothetical protein				x				x	x		x
TGME49_007800	hypothetical protein										x
TGME49_007810	tRNA-Ser
TGME49_007820	CMGC kinase, MAPK family										x
TGME49_007830	MORN repeat-containing protein
TGME49_007840	40S ribosomal protein S17, putative					x			x
TGME49_007850	hypothetical protein							x
TGME49_007860	hypothetical protein				x			x		x
TGME49_007870	hypothetical protein					x		x
TGME49_007880	hypothetical protein, conserved					x	x		x	x
TGME49_007890	hypothetical protein				x	x	x		x
TGME49_007900	transcription factor IIIB subunit, putative										x
TGME49_007910	manganese resistance 1 protein, putative
TGME49_007920	hypothetical protein
TGME49_007930	phosphatidylethanolamine-binding protein, putative										x
TGME49_007940	ribosomal protein S9 domain-containing protein										x
TGME49_007950	hypothetical protein, conserved					x			x		x
TGME49_007960	hypothetical protein, conserved
TGME49_007970	hypothetical protein				x		x	x		x
TGME49_007980	phosphatidylinositol N-acetylglucosaminyltransferase subunit, putative
TGME49_007990	ftsJ-like methyltransferase domain-containing protein					x	x		x	x	x
TGME49_008000	hypothetical protein
TGME49_008010	hypothetical protein
TGME49_008020	hypothetical protein												x
TGME49_008030	microneme protein MIC4										x
TGME49_008040	aldo/keto reductase family oxidoreductase, putative
TGME49_008050	ABC transporter, putative			x		x
TGME49_008060	ABC transporter, putative										x
TGME49_008070	inositol polyphosphate kinase domain-containing protein
TGME49_008080	hypothetical protein
TGME49_008090	5-formyltetrahydrofolate cyclo-ligase domain-containing protein
TGME49_008200	PHD-finger domain-containing protein										x
TGME49_008310	pinA, putative
TGME49_008320	polynucleotide kinase-3'-phosphatase, putative
TGME49_008330	hypothetical protein
TGME49_008340	hypothetical protein				x	x		x	x
TGME49_008350	RNA recognition motif-containing protein
TGME49_008360	hypothetical protein				x		x	x			x
TGME49_008370	myosin heavy chain, putative											x
TGME49_008380	hypothetical protein
TGME49_008390	capping protein alpha-like subunit, putative					x			x
TGME49_008400	hypothetical protein
TGME49_008410	hypothetical protein
TGME49_008420	transporter, putative
TGME49_008430	serine proteinase inhibitor TgPI-2, putative				x	x		x	x		x
TGME49_008440	hypothetical protein, conserved										x
TGME49_008450	serine proteinase inhibitor, putative							x	x		x
TGME49_008460	tRNA-Ala
TGME49_008470	tRNA-Ala						x
TGME49_008480	tRNA-Ser
TGME49_008490	hypothetical protein										x
TGME49_008500	protein phosphatase 2C, putative				x	x		x
TGME49_008510	hypothetical protein				x
TGME49_008520	hypothetical protein				x
TGME49_008530	nicotinate phosphoribosyltransferase, putative
TGME49_008540	ATP-dependent RNA helicase, putative						x				x
TGME49_008550	hypothetical protein											x
TGME49_008560	mitochondrial carrier domain-containing protein										x
TGME49_008570	hypothetical protein										x
TGME49_008580	DNA ligase 1 precursor, putative
TGME49_008590	vacuolar ATP synthase subunit H, putative
TGME49_008600	hypothetical protein
TGME49_008710	DNA/RNA non-specific endonuclease domain-containing protein
TGME49_008720	phosphatase, putative
TGME49_008730	hypothetical protein						x			x	x
TGME49_008740	microneme protein, putative
TGME49_008750	RWD domain-containing protein
TGME49_008760	hypothetical protein					x	x		x	x
TGME49_008770	hypothetical protein						x
TGME49_008780	ubiquitin-conjugating enzyme E2, putative
TGME49_008790	mitochondrial carrier domain-containing protein
TGME49_008800	hypothetical protein, conserved								x
TGME49_008810	hypothetical protein
TGME49_008820	1-deoxy-D-xylulose 5-phosphate synthase, putative					x			x
TGME49_008830	hypothetical protein						x			x
TGME49_008840	ATP-dependent DNA helicase, putative				x						x
TGME49_008850	SRS11 (= SAG2B)					x					x
TGME49_008860	hypothetical protein				x			x	x			x
TGME49_008970	hypothetical protein
TGME49_008980	hypothetical protein, conserved
TGME49_008990	hypothetical protein
TGME49_009000	HECT-domain (ubiquitin-transferase) containing protein							x	x			x
TGME49_009010	elongation factor TS, putative										x
TGME49_009020	hypothetical protein								x	x	x
TGME49_009030	actin								x			x
TGME49_009040	ankyrin repeat-containing protein				x	x		x	x
TGME49_009050	Tyrosine kinase-like (TKL) protein							x	x			x
TGME49_009060	thrombospondin type 1 domain-containing protein			x		x	x				x
TGME49_009070	hypothetical protein							x	x
TGME49_009080	transport protein particle component Bet3 domain-containing protein
TGME49_009090	hypothetical protein										x
TGME49_009100	hypothetical protein										x
TGME49_009110	mRNA decapping enzyme, putative										x
TGME49_009120	hypothetical protein
TGME49_009130	regulator of chromosome condensation RCC1 domain-containing protein
TGME49_009140	anti-silencing protein 1, putative			x		x	x				x
TGME49_009150	mitochondrial alternative NADH dehydrogenase 1											x
TGME49_009160	glycylpeptide N-tetradecanoyltransferase, putative							x	x			x
TGME49_009170	hypothetical protein			x				x	x			x
TGME49_009180	PAN domain-containing protein, putative
TGME49_009190	ABC transporter, putative
TGME49_009200	hypothetical protein, conserved								x			x
TGME49_009210	KH domain-containing protein
TGME49_009220	hypothetical protein
TGME49_009230	tRNA-Phe
TGME49_009240	hypothetical protein, conserved								x		x
TGME49_009250	hypothetical protein							x	x			x
TGME49_009260	cytochrome c oxidase, putative								x
TGME49_009270	hypothetical protein
TGME49_009280	hypothetical protein
TGME49_009290	40S ribosomal protein S28, putative
TGME49_009300	dynein intermediate chain, putative				x	x	x	x	x	x
TGME49_009410	hypothetical protein					x
TGME49_009420	hypothetical protein										x
TGME49_009430	U3 small nucleolar ribonucleoprotein protein IMP3, putative						x			x	x
TGME49_009440	hypothetical protein										x
TGME49_009450	TLD domain-containing protein				x							x
TGME49_009460	hypothetical protein
TGME49_009470	hypothetical protein				x			x		x
TGME49_009480	hypothetical protein				x
TGME49_009490	hypothetical protein											x
TGME49_009500	hypothetical protein
TGME49_009510	hypothetical protein
TGME49_009520	hypothetical protein, conserved
TGME49_009530	hypothetical protein
TGME49_009540	hypothetical protein
TGME49_009550	hypothetical protein										x
TGME49_009560	hypothetical protein						x
TGME49_009570	exonuclease domain-containing protein										x
TGME49_009580	hypothetical protein
TGME49_009590	hypothetical protein
TGME49_009600	hypothetical protein											x
TGME49_009610	oocyst wall protein COWP, putative
TGME49_009620	eukaryotic aspartyl protease, putative
TGME49_009630	hypothetical protein										x
TGME49_009640	hypothetical protein										x
TGME49_009650	hypothetical protein
TGME49_009660	hypothetical protein
TGME49_009670	hypothetical protein, conserved
TGME49_009680	hypothetical protein										x
TGME49_009690	U2 small nuclear ribonucleoprotein, putative
TGME49_009700	hypothetical protein				x	x		x	x
TGME49_009710	50S ribosomal protein L28, putative				x	x		x			x
TGME49_009720	hypothetical protein			x							x
TGME49_009730	hypothetical protein							x	x
TGME49_009740	hypothetical protein
TGME49_009750	hypothetical protein			x	x	x	x	x	x
TGME49_009760	hypothetical protein			x	x	x		x	x
TGME49_009770	DNA repair helicase, putative				x		x	x		x
TGME49_009780	hypothetical protein, conserved
TGME49_009790	radical SAM domain-containing protein						x				x
TGME49_009800	formate/nitrite transporter, putative
TGME49_009810	hypothetical protein								x	x		x
TGME49_009820	syntaxin, putative
TGME49_009830	myosin heavy chain, putative						x
TGME49_009840	hypothetical protein										x
TGME49_009850	hypothetical protein										x
TGME49_009860	nucleolar phosphoprotein p130, putative				x			x		x	x
TGME49_009870	pyridoxal phosphate phosphatase, putative					x	x		x	x
TGME49_009880	glutamic acid-rcih protein, putative											x
TGME49_009890	hypothetical protein, conserved
TGME49_009900	hypothetical protein				x		x	x	x
TGME49_009910	histone H2B variant 1								x
TGME49_009920	PAN domain-containing protein											x
TGME49_009930	hypothetical protein
TGME49_009940	hypothetical protein
TGME49_009950	thioredoxin, putative
TGME49_009960	glycan synthetase, putative
TGME49_009970	gamma-tubulin complex component 4, putative										x
TGME49_009980	Rhoptry kinase family protein ROP42 (incomplete catalytic triad)											x
TGME49_010090	Rhoptry kinase family protein ROP43 (incomplete catalytic triad)
TGME49_010100	hypothetical protein
TGME49_010110	Rhoptry kinase family protein ROP44 (incomplete catalytic triad)
TGME49_010210	hypothetical protein				x		x			x
TGME49_010220	hypothetical protein										x
TGME49_010230	hypothetical protein										x
TGME49_010240	hypothetical protein						x			x
TGME49_010250	hypothetical protein						x			x
TGME49_010260	glycerol-3-phosphate dehydrogenase, putative
TGME49_010270	hypothetical protein, conserved											x
TGME49_010280	PEK kinase							x	x			x
TGME49_010290	hypothetical protein					x
TGME49_010300	zinc finger (CCCH type) protein, putative				x	x			x
TGME49_010310	hypothetical protein										x
TGME49_010320	SRS37A
TGME49_010330	SRS37B
TGME49_010340	hypothetical protein
TGME49_010350	hypothetical protein			x				x	x
TGME49_010360	DEAD/DEAH box helicase, putative										x
TGME49_010370	RNA helicase-1			x		x	x					x
TGME49_010380	hypothetical protein
TGME49_010390	WD domain, G-beta repeat-containing protein										x
TGME49_010400	hypothetical protein				x		x	x		x
TGME49_010410	high mobility group protein			x					x			x
TGME49_010420	hypothetical protein							x	x			x
TGME49_010430	DnaJ domain-containing protein			x					x
TGME49_010440	hypothetical protein, conserved
TGME49_010450	hypothetical protein						x		x	x	x
TGME49_010460	hypothetical protein
TGME49_010470	hypothetical protein				x	x		x	x
TGME49_010480	hypothetical protein				x			x	x
TGME49_010590	hypothetical protein				x	x		x	x
TGME49_010690	40s ribosomal protein S6, putative
TGME49_010700	hypothetical protein										x
TGME49_010710	hypothetical protein
TGME49_010720	hypothetical protein
TGME49_010730	ATP-dependent protease ATP-binding subunit, putative
TGME49_010740	hypothetical protein				x		x	x		x
TGME49_010750	hypothetical protein										x
TGME49_010760	hypothetical protein
TGME49_010770	hypothetical protein				x		x	x		x
TGME49_010780	ubiquitin carboxyl-terminal hydrolase, putative
TGME49_010790	dihydroorotate dehydrogenase
TGME49_010800	hypothetical protein, conserved
TGME49_010810	hypothetical protein											x
TGME49_010820	hypothetical protein							x	x			x
TGME49_010830	RIO1 family domain-containing protein										x
TGME49_010840	arginyl-tRNA synthetase, putative
TGME49_010950	oocyst wall protein, putative
TGME49_010960	replication factor C subunit, putative										x
TGME49_010970	hypothetical protein, conserved				x
TGME49_010980	hypothetical protein, conserved
TGME49_010990	hypothetical protein				x
TGME49_011000	hypothetical protein
TGME49_011010	hypothetical protein
TGME49_011020	RNA-binding protein, putative				x			x	x
TGME49_011030	hypothetical protein			x		x
TGME49_011040	Sec61beta family protein
TGME49_011050	AAA family ATPase domain-containing protein
TGME49_011060	hypothetical protein										x
TGME49_011070	hypothetical protein										x
TGME49_011080	hypothetical protein						x		x	x
TGME49_011090	cysteine desulfurase, putative
TGME49_011100	hypothetical protein
TGME49_011210	hypothetical protein
TGME49_011220	hypothetical protein
TGME49_011230	translation initiation factor eIF-2B subunit alpha, putative
TGME49_011240	peptidyl-tRNA hydrolase PTH2 domain-containing protein										x
TGME49_011250	hypothetical protein										x
TGME49_011260	Rhoptry kinase family protein ROP26 (incomplete catalytic triad)					x						x
TGME49_011270	sushi domain-containing protein / SCR repeat-containing protein				x	x		x	x
TGME49_011280	hypothetical protein				x	x	x	x	x	x
TGME49_011290	hypothetical protein			x			x	x				x
TGME49_011300	hypothetical protein										x
TGME49_011310	hypothetical protein										x
TGME49_011320	C protein immunoglobulin-A-binding beta antigen				x		x	x		x
TGME49_011330	methionine aminopeptidase, putative				x			x	x		x
TGME49_011340	hypothetical protein					x
TGME49_011350	CBS domain-containing protein
TGME49_011360	hypothetical protein				x			x
TGME49_011370	hypothetical protein
TGME49_011380	hypothetical protein
TGME49_011390	hypothetical protein				x	x
TGME49_011400	helicase, putative										x
TGME49_011410	hypothetical protein, conserved										x
TGME49_011420	hypothetical protein
TGME49_011430	leucine rich repeat protein, putative
TGME49_011440	hypothetical protein, conserved						x
TGME49_011450	hypothetical protein, conserved				x	x
TGME49_011460	hypothetical protein										x
TGME49_011470	hypothetical protein				x	x	x		x	x	x
TGME49_011480	GTP-binding protein EngA , putative				x	x	x	x	x	x	x
TGME49_011590	hypothetical protein
TGME49_011600	hypothetical protein											x
TGME49_011610	hypothetical protein
TGME49_011620	hypothetical protein											x
TGME49_011630	hypothetical protein							x				x
TGME49_011640	hypothetical protein				x		x	x		x
TGME49_011650	hypothetical protein											x
TGME49_011660	hypothetical protein
TGME49_011670	S1 RNA-binding domain containing protein											x
TGME49_011680	protein disulfide isomerase
TGME49_011690	ATP-dependent helicase, putative										x
TGME49_011700	SAC3/GANP family protein
TGME49_011710	TB2/DP1, HVA22 domain-containing protein										x
TGME49_011720	hypothetical protein												x
TGME49_011730	SET domain-containing protein						x		x	x	x
TGME49_011740	hypothetical protein
TGME49_011840	hypothetical protein				x		x	x		x
TGME49_011850	hypothetical protein											x
TGME49_011860	hypothetical protein										x
TGME49_011870	hypothetical protein, conserved										x
TGME49_011880	hypothetical protein, conserved										x
TGME49_011890	hypothetical protein
TGME49_011900	hypothetical protein										x
TGME49_011910	kinesin motor domain-containing protein				x		x	x	x
TGME49_011920	hypothetical protein							x
TGME49_012030	hypothetical protein							x
TGME49_012040	hypothetical protein				x		x	x		x
TGME49_012050	hypothetical protein						x	x		x
TGME49_012060	hypothetical protein				x		x	x		x
TGME49_012070	meiosis-specific nuclear structural protein 1, putative				x		x	x		x
TGME49_012080	meiosis-specific nuclear structural protein 1, putative				x		x	x		x
TGME49_012090	hypothetical protein
TGME49_012100	molybdenum cofactor synthesis protein, putative
TGME49_012110	hypothetical protein
TGME49_012120	jmjC domain-containing protein
TGME49_012130	patatin-like phospholipase domain-containing protein											x
TGME49_012140	hypothetical protein
TGME49_012150	hypothetical protein						x			x
TGME49_012160	hypothetical protein				x		x	x		x		x
TGME49_012170	hypothetical protein
TGME49_012180	hypothetical protein				x		x	x		x
TGME49_012190	RNA recognition motif domain containing protein										x
TGME49_012200	hypothetical protein							x
TGME49_012210	hypothetical protein											x
TGME49_012220	hypothetical protein, conserved
TGME49_012230	tRNA-Lys
TGME49_012240	tubulin beta chain, putative				x	x	x	x	x
TGME49_012250	XPG N-terminal domain containing protein										x
TGME49_012260	hypothetical protein				x		x			x
TGME49_012270	hypothetical protein, conserved											x
TGME49_012280	hypothetical protein						x		x	x
TGME49_012290	40s ribosomal protein s19, putative					x			x
TGME49_012300	hypothetical protein								x		x
TGME49_012310	vacuolar ATP synthase 16 kDa proteolipid subunit, putative
TGME49_012410	dense granule protein GRA11, putative
TGME49_012420	hypothetical protein										x
TGME49_012620	hypothetical protein
TGME49_012720	hypothetical protein, conserved
TGME49_012730	hypothetical protein
TGME49_012740	phenylalanine-4-hydroxylase, putative
TGME49_012750	tRNA-Met
TGME49_012760	hypothetical protein										x
TGME49_012770	hypothetical protein							x	x			x
TGME49_012780	hypothetical protein				x		x	x				x
TGME49_012790	hypothetical protein			x	x		x	x	x			x
TGME49_012800	ppg3, putative				x		x			x
TGME49_012810	hypothetical protein				x		x	x		x
TGME49_012820	ubiquitin family domain-containing protein
TGME49_012830	expressed protein JLP1
TGME49_012840	hypothetical protein
TGME49_012850	hypothetical protein											x
TGME49_012860	hypothetical protein
TGME49_012870	hypothetical protein								x
TGME49_012880	hypothetical protein
TGME49_012890	hypothetical protein
TGME49_012900	hypothetical protein
TGME49_012910	rhomboid family domain-containing protein								x
TGME49_012920	hypothetical protein								x		x
TGME49_012930	NifU-like domain-containing protein
TGME49_012940	hypothetical protein				x		x	x		x	x
TGME49_012950	ADP-ribosylation factor domain-containing protein			x			x					x
TGME49_012960	hypothetical protein, conserved
TGME49_012970	protein kinase (incomplete catalytic triad)				x					x
TGME49_012980	KH domain-containing protein											x
TGME49_012990	hypothetical protein, conserved										x
TGME49_013000	activator 1 36 kDa, putative										x
TGME49_013010	hypothetical protein				x		x	x		x	x
TGME49_013020	hypothetical protein
TGME49_013030	hypothetical protein								x			x
TGME49_013040	hypothetical protein
TGME49_013050	hypothetical protein					x	x	x	x	x		x
TGME49_013060	WD domain-containing protein										x
TGME49_013070	hypothetical protein, conserved							x	x
TGME49_013080	hypothetical protein, conserved
TGME49_013090	sec1 family domain-containing protein				x	x			x			x
TGME49_013100	YGGT family domain protein
TGME49_013110	hypothetical protein
TGME49_013120	hypothetical protein, conserved									x
TGME49_013130	hypothetical protein
TGME49_013240	hypothetical protein
TGME49_013250	hypothetical protein				x	x		x
TGME49_013260	hypothetical protein
TGME49_013270	hypothetical protein				x					x
TGME49_013280	hypothetical protein
TGME49_013290	hypothetical protein				x		x	x		x
TGME49_013300	hypothetical protein
TGME49_013310	hypothetical protein					x
TGME49_013320	hypothetical protein
TGME49_013330	hypothetical protein
TGME49_013340	glucose-methanol-choline oxidoreductase domain-containing protein					x
TGME49_013350	40S ribosomal protein S15, putative					x			x
TGME49_013360	leucine rich repeat domain containing protein
TGME49_013370	hypothetical protein
TGME49_013380	hypothetical protein						x
TGME49_013390	plectin, putative
TGME49_013400	hypothetical protein
TGME49_013410	small nuclear ribonucleoprotein F, putative										x
TGME49_013420	hypothetical protein, conserved										x
TGME49_013430	hypothetical protein
TGME49_013440	hypothetical protein				x		x	x		x
TGME49_013450	hypothetical protein				x	x	x	x	x	x
TGME49_013460	hypothetical protein				x	x	x	x	x
TGME49_013470	hypothetical protein					x	x	x	x		x
TGME49_013480	hypothetical protein					x	x	x	x
TGME49_013490	hypothetical protein
TGME49_013500	tRNA-Ile
TGME49_013510	tRNA-Tyr
TGME49_013520	amidohydrolase domain-containing protein
TGME49_013530	hypothetical protein				x			x		x
TGME49_013540	hypothetical protein
TGME49_013550	zinc finger DHHC domain-containing protein
TGME49_013560	hypothetical protein				x		x	x		x
TGME49_013570	hypothetical protein					x	x		x	x	x
TGME49_013580	hypothetical protein					x			x	x
TGME49_013590	hypothetical protein								x
TGME49_013600	hypothetical protein										x
TGME49_013610	hypothetical protein
TGME49_013620	ABC1 domain-containing protein					x			x	x
TGME49_013630	hypothetical protein					x	x		x	x
TGME49_013640	splicing factor, arginine/serine-rich 4, putative				x		x	x		x
TGME49_013650	conserved hypothetical ATP binding domain-containing protein										x
TGME49_013660	zinc finger (CCCH type) protein, putative
TGME49_013670	hypothetical protein
TGME49_013680	MmgE/PrpD family domain containing protein
TGME49_013690	hypothetical protein					x
TGME49_013700	hypothetical protein
TGME49_013710	WD repeat-containing protein
TGME49_013720	hypothetical protein					x
TGME49_013730	lanthionine synthetase C-like protein 1, putative				x		x	x	x		x
TGME49_013740	methyltransferase domain containing protein				x		x	x		x	x
TGME49_013750	hypothetical protein
TGME49_013760	hypothetical protein
TGME49_013770	RNA helicase, putative										x
TGME49_013780	molybdopterin synthase, putative
TGME49_013790	hypothetical protein			x					x			x
TGME49_013800	protein phosphatase 2B regulatory subunit						x					x
TGME49_013810	iron-sulfur cluster assembly accessory protein, putative				x			x
TGME49_013820	hypothetical protein
TGME49_013830	hypothetical protein
TGME49_013840	hypothetical protein				x	x	x	x		x
TGME49_013850	hypothetical protein				x		x	x		x
TGME49_013860	hypothetical protein									x
TGME49_013870	ubiquitin carboxyl-terminal hydrolase, putative					x	x		x			x
TGME49_013880	hypothetical protein, conserved					x					x
TGME49_013890	hypothetical protein, conserved
TGME49_013900	regulator of chromosome condensation, putative
TGME49_013910	hypothetical protein, conserved						x			x
TGME49_013920	hypothetical protein							x	x			x
TGME49_013930	exosome complex exonuclease, putative
TGME49_013940	CHCH domain-containing protein
TGME49_013950	hypothetical protein, conserved											x
TGME49_013960	hypothetical protein, conserved				x		x	x		x
TGME49_013970	NOL1/NOP2/sun family domain-containing protein										x
TGME49_014070	hypothetical protein					x	x			x
TGME49_014080	toxofilin					x	x					x
TGME49_014090	hypothetical protein
TGME49_014100	hypothetical protein, conserved
TGME49_014110	yip1 domain-containing protein
TGME49_014120	hypothetical protein
TGME49_014130	hypothetical protein								x
TGME49_014140	hypothetical protein
TGME49_014150	mitochondrial import inner membrane translocase subunit, putative				x						x
TGME49_014160	hypothetical protein, conserved
TGME49_014170	hypothetical protein										x
TGME49_014180	EPN3 protein											x
TGME49_014190	SRS46				x	x		x	x			x
TGME49_014200	WD-40 repeat protein, putative										x
TGME49_014210	centromere/microtubule binding protein, putative										x
TGME49_014220	hypothetical protein					x			x			x
TGME49_014230	dopey, N-terminal domain-containing protein
TGME49_014240	bromodomain-containing protein
TGME49_014250	hypothetical protein
TGME49_014260	alpha-glucan water dikinase 1, putative
TGME49_014270	translation initiation factor IF-2, putative					x	x		x	x	x
TGME49_014280	DJ-1/PfpI family domian-containing protein
TGME49_014290	intracellular protease, putative										x
TGME49_014300	hypothetical protein
TGME49_014310	hypothetical protein								x		x
TGME49_014320	facilitative glucose transporter, putative										x
TGME49_014330	hypothetical protein, conserved
TGME49_014340	hypothetical protein, conserved
TGME49_014350	GTP binding protein, putative										x
TGME49_014360	tRNA-Glu
TGME49_014370	hypothetical protein										x
TGME49_014380	hypothetical protein
TGME49_014390	hypothetical protein
TGME49_014400	hypothetical protein											x
TGME49_014410	hypothetical protein, conserved				x	x		x	x
TGME49_014420	hypothetical protein								x			x
TGME49_014430	hypothetical protein								x			x
TGME49_014440	4'-phosphopantetheinyl transferase, putative
TGME49_014450	tRNA-Ile
TGME49_014460	hypothetical protein
TGME49_014470	ulp1 protease family, C-terminal catalytic domain-containing protein
TGME49_014480	hypothetical protein
TGME49_014490	M16 family peptidase, putative
TGME49_014500	protamine P1, putative
TGME49_014510	hypothetical protein
TGME49_014520	hypothetical protein
TGME49_014530	DnaJ domain-containing protein
TGME49_014540	hypothetical protein								x		x
TGME49_014550	hypothetical protein
TGME49_014560	hypothetical protein										x
TGME49_014570	hypothetical protein							x		x
TGME49_014580	protein antigen, putative				x	x	x		x	x	x
TGME49_014590	microfibrillar-associated protein 1, putative
TGME49_014600	hypothetical protein
TGME49_014610	hypothetical protein				x		x	x
TGME49_014620	hypothetical protein, conserved
TGME49_014630	hypothetical protein						x	x
TGME49_014740	retinitis pigmentosa 1-like 1 protein, putative
TGME49_014750	hypothetical protein
TGME49_014760	D-3-phosphoglycerate dehydrogenase, putative					x	x		x	x	x
TGME49_014770	RAS small GTpase, putative
TGME49_014780	bis(5'-nucleosyl)-tetraphosphatase (asymmetrical), putative										x
TGME49_014790	mitochondrial glycoprotein domain-containing protein										x
TGME49_014800	hypothetical protein
TGME49_014810	hypothetical protein											x
TGME49_014820	DNA repair enzyme, putative					x					x
TGME49_014830	hypothetical protein
TGME49_014840	hypothetical protein										x		x
TGME49_014850	1-deoxy-D-xylulose 5-phosphate reductoisomerase, putative										x
TGME49_014860	hypothetical protein
TGME49_014870	ribosomal protein L9, N-terminal domain protein										x
TGME49_014880	hypothetical protein											x
TGME49_014890	hypothetical protein
TGME49_014900	hypothetical protein
TGME49_014910	hypothetical protein
TGME49_014920	hypothetical protein
TGME49_014930	hypothetical protein, conserved							x		x
TGME49_014940	MIC2-associated protein M2AP								x		x
TGME49_014950	hypothetical protein									x
TGME49_014960	hypothetical protein												x
TGME49_014970	DNA replication licensing factor, putative							x	x		x
TGME49_014980	hypothetical protein
TGME49_014990	hypothetical protein
TGME49_015000	hypothetical protein											x
TGME49_015010	hypothetical protein											x
TGME49_015020	hypothetical protein, conserved
TGME49_015030	helicase associated domain-containing protein										x
TGME49_015040	hypothetical protein
TGME49_015050	hypothetical protein
TGME49_015060	small GTP-binding protein sar1, putative								x			x
TGME49_015070	ferredoxin
TGME49_015080	hypothetical protein
TGME49_015090	conserved hypothetical ATP-binding domain-containing protein
TGME49_015100	hypothetical protein
TGME49_015110	tRNA-Thr
TGME49_015120	tRNA-Thr
TGME49_015130	adaptor-related protein complex 3, sigma 2 subunit, putative
TGME49_015140	hypothetical protein
TGME49_015150	hypothetical protein							x				x	x
TGME49_015160	hypothetical protein										x
TGME49_015170	serine/threonine protein phosphatase, putative				x		x	x
TGME49_015180	hypothetical protein			x	x		x	x	x	x		x
TGME49_015190	hypothetical protein				x	x	x	x	x	x		x
TGME49_015200	hypothetical protein				x					x
TGME49_015210	F-box domain-containing protein								x	x		x
TGME49_015220	hypothetical protein, conserved											x
TGME49_015230	splicing factor U2AF-associated protein, related
TGME49_015240	hypothetical protein
TGME49_015250	thiamin pyrophosphokinase, putative
TGME49_015260	carbamoyl phosphate synthetase II						x				x
TGME49_015270	hypothetical protein, conserved
TGME49_015280	iron-sulfur subunit of succinate dehydrogenase, putative
TGME49_015290	saccharopine dehydrogenase, putative
TGME49_015300	hypothetical protein, conserved
TGME49_015310	hypothetical protein				x	x	x	x		x
TGME49_015320	hypothetical protein					x
TGME49_015330	hypothetical protein						x
TGME49_015340	hypothetical protein			x					x	x			x
TGME49_015350	hypothetical protein
TGME49_015360	hypothetical protein					x	x				x
TGME49_015370	hypothetical protein										x
TGME49_015380	hypothetical protein
TGME49_015390	Tim10/DDP family zinc finger containing protein				x		x	x			x
TGME49_015400	RNA binding protein, putative					x	x			x	x
TGME49_015410	hypothetical protein				x			x		x
TGME49_015420	SNARE protein, putative
TGME49_015430	hypothetical protein										x
TGME49_015440	zinc finger (C3HC4 RING finger) protein, putative										x
TGME49_015450	aquaporin										x
TGME49_015460	40S ribosomal protein S24, putative								x
TGME49_015470	60S ribosomal protein L10a, putative								x
TGME49_015480	adenosine/AMP deaminase domain containing protein
TGME49_015490	transporter, major facilitator family domain containing protein										x
TGME49_015500	hypothetical protein				x			x
TGME49_015510	S-adenosyl-methyltransferase mraW, putative									x	x
TGME49_015520	hypothetical protein			x	x		x	x	x
TGME49_015530	hypothetical protein				x			x	x			x
TGME49_015540	hypothetical protein, conserved											x
TGME49_015550	hypothetical protein				x	x		x	x			x
TGME49_015560	protein arginine N-methyltransferase, putative										x
TGME49_015570	hypothetical protein								x			x	x
TGME49_015580	hypothetical protein, conserved
TGME49_015590	succinate dehydrogenase (ubiquinone) flavoprotein subunit, mitochondrial, putative
TGME49_015600	hypothetical protein
TGME49_015610	hypothetical protein, conserved
TGME49_015620	hypothetical protein				x	x
TGME49_015630	hypothetical protein											x
TGME49_015640	zinc finger (C3HC4 type RING finger) protein, putative											x
TGME49_015650	hypothetical protein
TGME49_015660	hypothetical protein						x			x
TGME49_015670	SRS47A				x					x
TGME49_015680	SRS47B (= SAG2E)					x	x		x	x
TGME49_015690	hypothetical protein
TGME49_015700	phosphatidylinositol 3-kinase, putative					x					x
TGME49_015710	hypothetical protein, conserved
TGME49_015720	hypothetical protein
TGME49_015730	hypothetical protein
TGME49_015740	hypothetical protein, conserved										x
TGME49_015750	cytidine and deoxycytidylate deaminase zinc-binding region domain-containing protein										x
TGME49_015760	Cytidine and deoxycytidylate deaminase zinc-binding domain-containing protein										x
TGME49_015770	Rhoptry kinase family protein ROP8 (incomplete catalytic triad)											x
TGME49_015780	Rhoptry kinase family protein ROP2A (incomplete catalytic triad)							x	x			x
TGME49_015880	hypothetical protein, conserved
TGME49_015890	trichohyalin, putative
TGME49_015900	hypothetical protein				x		x	x	x	x
TGME49_015910	hypothetical protein											x
TGME49_015920	hypothetical protein
TGME49_015930	hypothetical protein								x		x
TGME49_015940	acetyl-CoA transporter, putative
TGME49_015950	hypothetical protein										x
TGME49_015960	hypothetical protein				x		x	x		x
TGME49_015970	hypothetical protein					x	x		x	x		x
TGME49_015980	hypothetical protein								x			x
TGME49_015990	helicase, putative							x	x		x
TGME49_016000	inner membrane complex protein IMC3							x	x			x
TGME49_016010	50S ribosomal protein L24, putative										x
TGME49_016020	hypothetical protein
TGME49_016030	hypothetical protein
TGME49_016040	ribosomal protein S15, putative
TGME49_016050	ankyrin repeat containing protein / TPR domain-containing protein										x
TGME49_016060	hypothetical protein
TGME49_016070	hypothetical protein
TGME49_016080	hypothetical protein, conserved											x
TGME49_016090	tropomyosin 1 alpha chain, putative				x		x	x		x
TGME49_016100	hypothetical protein				x		x	x		x
TGME49_016110	hypothetical protein										x
TGME49_016120	hypothetical protein										x
TGME49_016130	ubiquitin-conjugating enzyme E2, putative
TGME49_016140	ankyrin repeat-containing protein				x	x		x	x
TGME49_016150	oligoendopeptidase F, putative				x
TGME49_016160	hypothetical protein				x	x	x	x	x
TGME49_016170	selenocysteine lyase, putative
TGME49_016180	hypothetical protein
TGME49_016190	hypothetical protein
TGME49_016200	hypothetical protein, conserved
TGME49_016210	hypothetical protein								x		x
TGME49_016220	hypothetical protein, conserved												x
TGME49_016230	hypothetical protein
TGME49_016240	hypothetical protein
TGME49_016250	SMC protein, putative
TGME49_016260	eukaryotic initiation factor-2B gamma subunit, putative
TGME49_016270	hypothetical protein										x
TGME49_016280	adenylyl cyclase, putative				x	x	x	x		x
TGME49_016290	hypothetical protein				x		x	x		x
TGME49_016300	hypothetical protein				x	x		x	x
TGME49_016310	hypothetical protein				x	x		x	x
TGME49_016320	hypothetical protein, conserved				x	x		x	x
TGME49_016330	hypothetical protein				x	x		x	x
TGME49_016340	hypothetical protein				x	x		x	x
TGME49_016350	hypothetical protein				x	x		x	x
TGME49_016360	hypothetical protein				x	x		x	x
TGME49_016370	hypothetical protein								x
TGME49_016380	ATPase 2, putative
TGME49_016390	RNA methyltransferase, putative										x
TGME49_016400	meiotic recombination protein DMC1-like protein, putative				x		x			x
TGME49_016410	hypothetical protein, conserved					x		x	x		x
TGME49_016420	hypothetical protein
TGME49_016430	hypothetical protein
TGME49_016440	hypothetical protein
TGME49_016450	proteasome subunit alpha type 3, putative
TGME49_016460	hypothetical protein			x				x	x			x
TGME49_016470	hypothetical protein
TGME49_016480	NMD3 protein										x
TGME49_016490	hypothetical protein										x
TGME49_016500	tRNA synthetase, putative
TGME49_016510	hypothetical protein
TGME49_016520	hypothetical protein
TGME49_016530	ribosome recycling factor domain-containing protein
TGME49_016540	dolichyl-phosphate beta-glucosyltransferase, putative
TGME49_016550	tRNA-Lys
TGME49_016560	hypothetical protein
TGME49_016570	tRNA-Arg
TGME49_016580	hypothetical protein
TGME49_016590	transportin, putative										x
TGME49_016600	DNA-(apurinic or apyrimidinic site) lyase, putative
TGME49_016610	hypothetical protein
TGME49_016620	EF hand domain-containing protein				x			x	x			x
TGME49_016630	hypothetical protein, conserved
TGME49_016640	homoserine kinase, putative				x	x		x	x			x
TGME49_016650	hypothetical protein, conserved
TGME49_016660	hypothetical protein, conserved										x
TGME49_016670	KH domain-containing protein
TGME49_016680	ankyrin repeat-containing protein				x	x		x	x
TGME49_016690	ankyrin repeat domain-containing protein								x
TGME49_016700	peptide deformylase, putative
TGME49_016710	hypothetical protein, conserved				x	x		x	x
TGME49_016720	hypothetical protein
TGME49_016730	DNA replication licensing factor, putative				x			x			x
TGME49_016740	hypothetical protein										x
TGME49_016750	hypothetical protein
TGME49_016760	RNA pseudouridylate synthase domain-containing protein										x
TGME49_016770	hypothetical protein, conserved						x				x
TGME49_016780	hypothetical protein										x
TGME49_016790	ABC transporter, putative
TGME49_016800	hypothetical protein
TGME49_016810	nucleotidase, putative
TGME49_016820	transmembrane domian-containing protein										x
TGME49_016830	hypothetical protein										x
TGME49_016840	hypothetical protein						x			x
TGME49_016850	hypothetical protein										x
TGME49_016860	ATP-dependent RNA helicase, putative
TGME49_016870	excision repair protein rad15, putative										x
TGME49_016880	receptor for activated C kinase, RACK protein, putative								x
TGME49_016890	hypothetical protein, conserved
TGME49_016900	hypothetical protein, conserved								x		x
TGME49_016910	hypothetical protein
TGME49_016920	hypothetical protein, conserved											x
TGME49_016930	cholinephosphate cytidylyltransferase, putative
TGME49_016940	hypothetical protein
TGME49_016950	pre-mRNA splicing factor RNA helicase, putative										x
TGME49_016960	elongation factor Tu GTP-binding domain-containing protein
TGME49_016970	hypothetical protein, conserved											x
TGME49_016980	hypothetical protein
TGME49_016990	LysM domain domain-containing protein
TGME49_017000	hypothetical protein
TGME49_017010	CD2 antigen cytoplasmic tail-binding protein 2, putative
TGME49_017020	ATPase, AFG1 family domain-containing protein					x	x		x	x	x
TGME49_017030	hypothetical protein, conserved								x		x
TGME49_017040	hypothetical protein
TGME49_017050	transcriptional co-activator ADA2-A
TGME49_017160	hypothetical protein, conserved
TGME49_017170	hypothetical protein, conserved				x			x
TGME49_017180	hypothetical protein
TGME49_017190	RNA dependent RNA polymerase domain-containing protein					x		x	x
TGME49_017200	hypothetical protein
TGME49_017210	hypothetical protein					x		x	x
TGME49_017220	zinc finger (C3HC4 RING finger) protein, putative
TGME49_017230	hypothetical protein
TGME49_017330	hypothetical protein
TGME49_017340	hypothetical protein
TGME49_017350	N6-adenosine-methyltransferase 70 kDa subunit, putative
TGME49_017360	hypothetical protein				x	x		x	x			x
TGME49_017370	hypothetical protein, conserved					x
TGME49_017380	hypothetical protein
TGME49_017390	hypothetical protein				x
TGME49_017400	hypothetical protein											x
TGME49_017410	hypothetical protein								x			x
TGME49_017420	hypothetical protein, conserved				x	x		x	x
TGME49_017430	protease inhibitor, putative											x
TGME49_017440	hypothetical protein										x
TGME49_017450	REX1 DNA repair domain-containing protein										x
TGME49_017460	glutaminyl-tRNA synthetase, putative										x
TGME49_017470	hypothetical protein										x
TGME49_017480	hypothetical protein
TGME49_017490	hypothetical protein				x	x		x	x
TGME49_017500	high mobility group (HMG)box domain-containing protein					x			x		x
TGME49_017510	hypothetical protein											x
TGME49_017520	hypothetical protein			x	x			x	x			x
TGME49_017530	hypothetical protein					x
TGME49_017540	splicing factor, putative
TGME49_017550	hypothetical protein
TGME49_017560	DNA-directed RNA polymerase II, 8.2 kDa polypeptide, putative										x
TGME49_017570	40s ribosomal protein S27, putative					x			x
TGME49_017580	DNA-directed RNA polymerases III, 39 kDa polypeptide, putative										x
TGME49_017590	hypothetical protein
TGME49_017600	CAM kinase, CDPK family CAM kinase TgTPK5											x
TGME49_017610	hypothetical protein				x			x		x
TGME49_017620	hypothetical protein
TGME49_017630	hypothetical protein									x
TGME49_017640	hypothetical protein										x
TGME49_017650	growth-arrest-specific protein 8, putative						x			x
TGME49_017660	dynein light chain Tctex-type 1, putative
TGME49_017670	ribosomal protein S6, putative
TGME49_017680	hypothetical protein, conserved										x
TGME49_017690	hypothetical protein								x		x
TGME49_017700	hypothetical protein			x				x	x			x	x
TGME49_017710	DnaJ domain-containing protein
TGME49_017720	hypothetical protein								x
TGME49_017730	hypothetical protein										x
TGME49_017740	oxoacyl-ACP reductase, putative				x			x	x		x
TGME49_017750	hypothetical protein								x		x
TGME49_017760	GTP-binding protein, putative				x
TGME49_017770	hypothetical protein
TGME49_017780	hypothetical protein
TGME49_017790	GTPase regulator, putative
TGME49_017800	hypothetical protein				x		x	x		x
TGME49_017810	hypothetical protein						x
TGME49_017820	proteasome PCI domain-containing protein								x		x
TGME49_017830	hypothetical protein											x
TGME49_017840	hypothetical protein											x
TGME49_017850	hypothetical protein											x
TGME49_017860	hypothetical protein				x	x	x	x	x
TGME49_017870	zinc finger DHHC domain-containing protein											x
TGME49_017880	KH domain-containing protein										x
TGME49_017890	peroxiredoxin										x
TGME49_017900	hypothetical protein, conserved								x			x
TGME49_017910	DNA polymerase alpha catalytic subunit										x
TGME49_017920	hypothetical protein					x			x	x
TGME49_017930	hypothetical protein											x
TGME49_017940	hypothetical protein
TGME49_017950	hypothetical protein						x			x
TGME49_017960	hypothetical protein
TGME49_018060	hypothetical protein
TGME49_018070	hypothetical protein								x
TGME49_018080	hypothetical protein							x
TGME49_018190	hypothetical protein, conserved				x	x		x	x
TGME49_018200	UDP-N-acetylglucosamine pyrophosphorylase, putative
TGME49_018210	kinesin, putative						x	x		x
TGME49_018220	CMGC kinase, CDK family TgPK2					x			x
TGME49_018230	SET domain containing protein										x
TGME49_018240	hypothetical protein			x					x			x
TGME49_018250	immunoglobulin-binding protein, putative										x
TGME49_018260	histone H3.3 variant
TGME49_018270	hypothetical protein			x			x	x	x			x
TGME49_018280	eukaryotic porin domain-containing protein						x				x
TGME49_018290	WD-repeat protein, putative				x		x	x		x		x
TGME49_018300	zinc finger (CCCH type) protein, putative
TGME49_018310	thrombospondin type 1 domain-containing protein								x
TGME49_018320	hypothetical protein				x	x		x	x
TGME49_018330	hypothetical protein				x			x	x
TGME49_018340	hypothetical protein				x			x
TGME49_018350	hypothetical protein
TGME49_018360	zinc finger (CCCH type) protein, putative											x
TGME49_018370	hypothetical protein
TGME49_018380	tRNA-Val
TGME49_018390	hypothetical protein
TGME49_018400	NEK kinase					x	x
TGME49_018410	60S acidic ribosomal protein P0
TGME49_018420	pleiotropic regulator 1, putative
TGME49_018430	tRNA-Asp
TGME49_018440	tRNA-Asp
TGME49_018450	hypothetical protein				x			x		x
TGME49_018460	hypothetical protein				x
TGME49_018470	protein disulfide-isomerase, putative				x		x	x		x
TGME49_018480	tRNA-Glu
TGME49_018490	hypothetical protein
TGME49_018500	hypothetical protein				x		x	x		x
TGME49_018510	hypothetical protein, conserved				x		x	x	x	x
TGME49_018520	microneme protein MIC6								x		x
TGME49_018530	hypothetical protein			x				x	x
TGME49_018540	hypothetical protein, conserved			x				x	x
TGME49_018550	PIK3R4 kinase-related protein											x
TGME49_018560	acetyl-coA carboxylase
TGME49_018570	hypothetical protein										x
TGME49_018580	RNA methyltransferase, TrmH family domain-containing protein										x
TGME49_018590	protein phosphatase 2C, putative
TGME49_018600	hypothetical protein										x
TGME49_018610	UPF0202 family protein										x
TGME49_018720	CAM kinase, CDPK family				x							x
TGME49_018730	hypothetical protein										x
TGME49_018740	hypothetical protein											x
TGME49_018750	hypothetical protein						x		x	x
TGME49_018760	alpha-soluble NSF attachment protein, putative
TGME49_018770	mitochondrial carrier domain-containing protein
TGME49_018780	phosphoserine aminotransferase, putative			x	x	x					x
TGME49_018790	elongation factor Tu GTP-binding domain-containing protein									x
TGME49_018800	hypothetical protein
TGME49_018810	histidyl tRNA synthetase 2
TGME49_018820	hypothetical protein, conserved
TGME49_018830	hypothetical protein
TGME49_018840	mismatch repair protein, putative						x				x
TGME49_018850	ribosomal protein S9, putative								x			x
TGME49_018860	hypothetical protein
TGME49_018870	TBC domain-containing protein
TGME49_018880	SF-assemblin, putative							x	x			x
TGME49_018890	hypothetical protein					x			x
TGME49_018900	hypothetical protein				x
TGME49_018910	hypothetical protein				x	x	x	x	x	x		x
TGME49_018920	proteasome subunit beta type 5, putative					x					x
TGME49_018930	hypothetical protein				x	x			x
TGME49_018940	hypothetical protein
TGME49_018950	hypothetical protein										x
TGME49_018960	hypothetical protein												x
TGME49_019070	cAMP-dependent protein kinase regulatory subunit, putative				x							x
TGME49_019080	hypothetical protein										x
TGME49_019090	hypothetical protein, conserved
TGME49_019100	cyclin-dependent kinase, putative								x		x
TGME49_019110	hypothetical protein, conserved
TGME49_019120	hypothetical protein
TGME49_019130	glutathione reductase, putative
TGME49_019140	elongation factor 1, putative										x
TGME49_019150	krr1 family, zinc finger-containing protein										x
TGME49_019160	hypothetical protein				x
TGME49_019170	hypothetical protein							x				x
TGME49_019180	hypothetical protein				x							x
TGME49_019190	nuclear movement domain-containing protein					x					x
TGME49_019200	DEAD/DEAH box RNA helicase, putative										x
TGME49_019210	ankyrin repeat domain-containing protein
TGME49_019220	hypothetical protein				x	x	x	x	x	x
TGME49_019230	acetoacetyl-CoA synthetase, putative								x
TGME49_019240	hypothetical protein, conserved					x			x
TGME49_019250	acetyltransferase domain-containing protein
TGME49_019260	cation-transporting ATPase, putative										x
TGME49_019270	hypothetical protein			x				x	x			x
TGME49_019280	actin, putative
TGME49_019290	F-actin capping protein beta subunit, putative					x
TGME49_019300	zinc finger, putative
TGME49_019310	heat shock protein, putative										x
TGME49_019320	acid phosphatase, putative							x	x			x
TGME49_019430	threonyl-tRNA synthetase, putative
TGME49_019440	hypothetical protein
TGME49_019450	WD-repeat protein, putative				x	x
TGME49_019460	hypothetical protein											x
TGME49_019470	hypothetical protein				x
TGME49_019480	hypothetical protein
TGME49_019490	hypothetical protein
TGME49_019500	hypothetical protein								x
TGME49_019510	GTPase domain-containing protein								x
TGME49_019520	arginine N-methyltransferase 1										x
TGME49_019530	hypothetical protein, conserved											x
TGME49_019540	alanyl-tRNA synthetase, putative										x
TGME49_019550	dihydrolipoamide succinyltransferase component of 2-oxoglutaratedehydrogenase complex, putative
TGME49_019560	tRNA-Ala						x
TGME49_019570	hypothetical protein				x		x	x		x
TGME49_019580	tRNA-Trp
TGME49_019590	ruvB-like 1, putative
TGME49_019600	hypothetical protein				x			x
TGME49_019610	hypothetical protein				x		x			x
TGME49_019620	hypothetical protein				x
TGME49_019630	NADPH-cytochrome p450 reductase, putative											x
TGME49_019640	hypothetical protein				x						x
TGME49_019650	hypothetical protein					x	x		x	x
TGME49_019660	membrane attachment protein, putative
TGME49_019670	zinc finger (CCCH type) protein, putative
TGME49_019680	hypothetical protein, conserved
TGME49_019690	hypothetical protein
TGME49_019700	DNA replication licensing factor, putative			x					x		x
TGME49_019710	hypothetical protein
TGME49_019720	Ras family domain-containing protein
TGME49_019730	hypothetical protein											x
TGME49_019740	hypothetical protein
TGME49_019750	cytochrome c, putative
TGME49_019760	N-terminal acetyltransferase complex subunit ARD1, putative
TGME49_019770	ribosomal protein S12, putative
TGME49_019780	hypothetical protein, conserved
TGME49_019790	U4/U6 small nuclear ribonucleoprotein, putative
TGME49_019800	vacuolar ATP synthase subunit B, putative
TGME49_019810	hypothetical protein									x
TGME49_019820	polyubiquitin, putative											x
TGME49_019830	high mobility group protein, putative
TGME49_019840	hypothetical protein
TGME49_019850	prolyl-tRNA synthetase, putative
TGME49_019860	hypothetical protein
TGME49_019870	DNA replication licensing factor, putative							x	x		x
TGME49_020070	hypothetical protein					x		x	x
TGME49_020080	hypothetical protein				x	x	x		x
TGME49_020090	hypothetical protein
TGME49_020100	phosphoribosylpyrophosphate synthetase, putative						x				x
TGME49_020110	hypothetical protein				x
TGME49_020120	hypothetical protein
TGME49_020130	hypothetical protein
TGME49_020140	calmodulin, putative										x
TGME49_020150	ribosomal protein L16, putative
TGME49_020160	hypothetical protein
TGME49_020170	hypothetical protein
TGME49_020180	hypothetical protein
TGME49_020190	hypothetical protein
TGME49_020200	hypothetical protein, conserved
TGME49_020210	hypothetical protein										x
TGME49_020220	hypothetical protein
TGME49_020230	leucine rich repeat protein, putative					x		x	x		x
TGME49_020240	proline-rich protein				x			x
TGME49_020250	chloride channel, nucleotide-sensitive, 1A, putative				x		x	x		x	x
TGME49_020260	hypothetical protein, conserved				x	x		x
TGME49_020270	hypothetical protein, conserved							x	x			x
TGME49_020280	SCP-like domain-containing protein				x		x	x		x
TGME49_020290	hypothetical protein				x	x		x	x	x
TGME49_020300	ribosomal protein L15, putative
TGME49_020310	hypothetical protein, conserved				x
TGME49_020320	hypothetical protein
TGME49_020330	hypothetical protein
TGME49_020340	hypothetical protein
TGME49_020350	lysyl-tRNA synthetase, putative			x	x	x					x
TGME49_020360	FAD-depdendent monooxygenase, putative											x
TGME49_020370	200 kDa antigen p200, putative											x
TGME49_020380	hypothetical protein										x
TGME49_020390	hypothetical protein
TGME49_020400	actin depolymerizing factor
TGME49_020410	tRNA-Arg
TGME49_020420	3'5'-cyclic nucleotide phosphodiesterase, putative				x		x	x		x		x
TGME49_020430	hypothetical protein					x	x
TGME49_020440	cyclin-dependent kinase, putative								x
TGME49_020450	ribonuclease H, putative				x	x			x		x
TGME49_020460	SNF7 family domain-containing protein
TGME49_020470	RNase H, putative										x
TGME49_020480	hypothetical protein
TGME49_020490	hypothetical protein										x
TGME49_020500	UBX domain-containing protein
TGME49_020510	hypothetical protein										x
TGME49_020520	hypothetical protein
TGME49_020530	glycoprotein 96-92, putative												x
TGME49_020540	hypothetical protein										x
TGME49_020550	tRNA-Ala
TGME49_020560	hypothetical protein					x			x			x
TGME49_020570	hypothetical protein
TGME49_020580	hypothetical protein
TGME49_020590	hypothetical protein						x			x
TGME49_020600	hypothetical protein, conserved										x
TGME49_020610	protein phosphatase 2C, putative							x	x
TGME49_020620	tRNA-Ser
TGME49_020630	hypothetical protein				x
TGME49_020840	threonine synthase, putative			x	x		x	x	x	x
TGME49_020850	hypothetical protein, conserved
TGME49_020860	DEAD/DEAH box helicase, putative										x
TGME49_020870	hypothetical protein										x
TGME49_020880	hypothetical protein					x		x	x
TGME49_020890	hypothetical protein										x
TGME49_020900	hypothetical protein								x			x
TGME49_020910	hypothetical protein
TGME49_020920	hypothetical protein
TGME49_020930	hypothetical protein, conserved			x	x			x	x
TGME49_020940	ribosomal RNA large subunit methyltransferase J, putative						x				x
TGME49_020950	hypothetical protein				x		x	x	x	x		x
TGME49_021160	acetyltransferase domain-containing protein						x
TGME49_021170	peptidase family M48 domain-containing protein							x
TGME49_021180	transmembrane domain-containing protein											x
TGME49_021190	mRNA cleavage factor-like protein, putative				x				x
TGME49_021200	CW-type zinc finger domain-containing protein
TGME49_021210	18 kDa cyclophilin
TGME49_021220	hypothetical protein									x
TGME49_021230	hypothetical protein
TGME49_021240	hypothetical protein				x		x			x
TGME49_021250	hypothetical protein			x				x	x			x
TGME49_021260	DAHP synthetase, putative					x
TGME49_021270	2OG-Fe(II) oxygenase family protein, putative							x				x
TGME49_021280	hypothetical protein							x	x			x
TGME49_021290	hypothetical protein							x	x			x
TGME49_021300	tRNA-Leu
TGME49_021310	aminopeptidase N, putative					x	x		x	x
TGME49_021320	acetyl-CoA carboxylase, putative					x	x	x	x		x
TGME49_021330	DNA gyrase subunit A, putative										x
TGME49_021340	hypothetical protein
TGME49_021350	hypothetical protein										x
TGME49_021360	beclin 1, putative							x
TGME49_021370	hypothetical protein											x
TGME49_021380	hypothetical protein, conserved
TGME49_021390	hypothetical protein											x
TGME49_021400	hypothetical protein								x	x
TGME49_021410	actin, putative				x		x	x		x	x
TGME49_021420	kinesin motor domain cointaining protein								x	x
TGME49_021430	hypothetical protein
TGME49_021440	hypothetical protein										x
TGME49_021450	hypothetical protein, conserved
TGME49_021460	phosphoglycerate mutase family protein, putative
TGME49_021470	hypothetical protein					x	x
TGME49_021480	hypothetical protein					x						x
TGME49_021490	PUA domain-containing, cell cycle regulator protein, putative						x	x
TGME49_021500	dual specificity protein phosphatase, catalytic domain-containing protein
TGME49_021510	hypothetical protein, conserved								x
TGME49_021520	coatomer delta subunit, putative
TGME49_021530	hypothetical protein
TGME49_021540	hypothetical protein											x
TGME49_021550	CMGC kinase, MAPK family, MEK kinase-related (incomplete catalytic triad)				x	x		x	x
TGME49_021560	TBP-binding protein ABT1, putative								x
TGME49_021570	hypothetical protein
TGME49_021580	ftsJ-like methyltransferase domain-containing protein
TGME49_021590	dual-specificity phosphatase, catalytic domain-containing protein				x						x
TGME49_021600	hypothetical protein, conserved
TGME49_021610	ubiquitin carboxyl-terminal hydrolase, putative
TGME49_021620	tubulin beta chain, putative			x				x	x			x
TGME49_021630	ppg3, putative											x
TGME49_021640	ppg3, putative
TGME49_021650	ATP-dependent RNA helicase, putative
TGME49_021660	hypothetical protein
TGME49_021670	transcription elongation factor FACT 140 kDa, putative										x
TGME49_021680	hypothetical protein											x
TGME49_021690	hypothetical protein, conserved
TGME49_021700	hypothetical protein
TGME49_021710	TBC domain-containing protein
TGME49_021720	hypothetical protein, conserved
TGME49_021830	subtilisin-like serine protease, putative				x	x		x	x
TGME49_021840	hypothetical protein				x	x		x	x			x
TGME49_021850	hypothetical protein
TGME49_021860	hypothetical protein
TGME49_021870	hypothetical protein
TGME49_021880	hypothetical protein				x	x		x	x
TGME49_021890	hypothetical protein, conserved				x	x		x	x
TGME49_021900	awp1 protein, putative											x
TGME49_021910	AN1-like Zinc finger domain-containing protein											x
TGME49_021920	hypothetical protein										x
TGME49_021930	hypothetical protein						x
TGME49_021940	splicing factor 3a protein, putative
TGME49_021950	splicing factor 3a protein, putative
TGME49_021960	hypothetical protein, conserved
TGME49_021970	hypothetical protein										x
TGME49_021980	ww domain U1 zinc finger domain-containing protein							x
TGME49_021990	hypothetical protein								x			x
TGME49_022000	ribosome biogenesis protein Brix, putative					x	x			x	x
TGME49_022010	ubiquitin-like domain-containing CTD phosphatase 1, putative
TGME49_022020	phosphoglycerate kinase, putative			x					x		x
TGME49_022030	hypothetical protein				x	x		x	x		x
TGME49_022040	mog1 protein, putative										x
TGME49_022050	hypothetical protein
TGME49_022060	hypothetical protein				x	x	x	x	x	x	x
TGME49_022070	elongation factor 1-alpha, putative										x
TGME49_022080	hypothetical protein				x			x	x
TGME49_022090	hypothetical protein								x		x
TGME49_022100	hypothetical protein				x		x	x				x
TGME49_022110	UBA/TS-N domain-containing protein
TGME49_022120	hypothetical protein
TGME49_022130	hypothetical protein, conserved
TGME49_022140	DEAD/DEAH box helicase, putative
TGME49_022150	hypothetical protein
TGME49_022160	aldehyde dehydrogenase, putative			x	x	x	x	x	x	x
TGME49_022170	dense-granule antigen DG32, putative						x			x	x
TGME49_022180	hypothetical protein										x
TGME49_022190	hypothetical protein										x
TGME49_022200	hypothetical protein
TGME49_022210	SPFH domain / Band 7 family domain-containing protein							x				x
TGME49_022220	articulin 4										x
TGME49_022230	hypothetical protein										x
TGME49_022240	hypothetical protein										x
TGME49_022250	hypothetical protein
TGME49_022260	hypothetical protein
TGME49_022270	hypothetical protein							x	x		x
TGME49_022280	hypothetical protein
TGME49_022290	U6 snRNA-associated Sm-like protein LSm1, putative
TGME49_022300	hypothetical protein			x			x	x			x
TGME49_022310	hypothetical protein, conserved
TGME49_022320	hypothetical protein				x		x			x
TGME49_022330	hypothetical protein				x			x	x			x
TGME49_022340	hypothetical protein				x	x		x	x
TGME49_022350	hypothetical protein				x			x	x			x
TGME49_022360	hypothetical protein							x				x
TGME49_022370	SRS13
TGME49_022380	exportin 7, putative
TGME49_022390	hypothetical protein, conserved
TGME49_022400	hypothetical protein								x		x
TGME49_022410	hypothetical protein, conserved			x		x	x		x
TGME49_022420	hypothetical protein				x	x		x	x	x
TGME49_022430	ubiquitin-transferase domain containing protein					x	x		x	x		x
TGME49_022640	leucine rich repeat containing protein
TGME49_022650	hypothetical protein, conserved
TGME49_022660	hypothetical protein
TGME49_022670	hypothetical protein											x
TGME49_022680	tRNA-Leu
TGME49_022690	tRNA-Leu
TGME49_022700	hypothetical protein				x			x		x
TGME49_022710	hypothetical protein, conserved
TGME49_022720	glycogen synthase, putative
TGME49_022830	hypothetical protein
TGME49_022840	serine/threonine protein phosphatase, putative
TGME49_022850	hypothetical protein
TGME49_022860	eukaryotic translation initiation factor 3 subunit 9, putative					x	x		x	x	x
TGME49_022870	hypothetical protein				x
TGME49_022880	hypothetical protein
TGME49_022890	phosphoserine phosphatase, putative										x
TGME49_022900	hypothetical protein
TGME49_022910	phosphoglycerate mutase family protein
TGME49_022920	trafficking protein particle complex protein, putative						x		x	x
TGME49_022930	hypothetical protein										x
TGME49_022940	oocyst wall protein, putative
TGME49_022950	14 kDa phosphohistidine phosphatase, putative
TGME49_022960	SCY kinase-related protein (incomplete catalytic triad)
TGME49_022970	inositol monophosphatase, putative
TGME49_022980	PAN domain containing protein						x
TGME49_022990	ribosomal protein S18 domain containing protein
TGME49_023000	dynein light chain, putative			x					x			x
TGME49_023010	hypothetical protein			x					x
TGME49_023020	coproporphyrinogen oxidase, putative					x			x		x
TGME49_023030	hypothetical protein							x		x
TGME49_023040	hypothetical protein, conserved										x
TGME49_023050	40s ribosomal protein S20, putative
TGME49_023060	MORN repeat-containing protein				x	x		x	x	x	x
TGME49_023070	hypothetical protein					x			x
TGME49_023080	hypothetical protein
TGME49_023090	hypothetical protein
TGME49_023100	hypothetical protein				x
TGME49_023110	glycolipid transfer protein, putative											x
TGME49_023120	hypothetical protein						x			x
TGME49_023130	hypothetical protein										x
TGME49_023140	multisynthetase complex auxiliary component p43, putative										x
TGME49_023150	hypothetical protein										x
TGME49_023250	vacuolar type H+-ATPase proteolipid subunit, putative
TGME49_023260	hypothtetical protein, conserved					x	x		x	x	x
TGME49_023270	hypothetical protein
TGME49_023280	hypothetical protein
TGME49_023390	sec63 domain-containing DEAD/DEAH box helicase, putative										x
TGME49_023400	hypothetical protein								x
TGME49_023410	eukaryotic translation initiation factor 4E, putative								x
TGME49_023420	DnaJ domain-containing protein
TGME49_023430	hypothetical protein					x
TGME49_023440	ATP-dependent RNA helicase, putative
TGME49_023450	ubiquitin carboxyl-terminal hydrolase, putative
TGME49_023460	hypothetical protein
TGME49_023470	hypothetical protein
TGME49_023480	thrombospondin type 1 domain-containing protein				x	x	x	x	x	x
TGME49_023490	hypothetical protein										x
TGME49_023500	hypothetical protein
TGME49_023510	hypothetical protein
TGME49_023520	hypothetical protein						x		x	x
TGME49_023530	hypothetical protein, conserved					x
TGME49_023540	hypothetical protein, conserved
TGME49_023550	hypothetical protein										x
TGME49_023560	hypothetical protein										x
TGME49_023570	zinc finger (C2H2 type) protein, putative						x					x
TGME49_023580	hypothetical protein
TGME49_023590	proteasome component PRE3 precursor, putative				x			x	x
TGME49_023600	hypothetical protein
TGME49_023610	hypothetical protein								x
TGME49_023620	golgi SNARE protein, putative											x
TGME49_023630	hypothetical protein, conserved
TGME49_023640	hypothetical protein
TGME49_023650	hypothetical protein
TGME49_023660	50S ribosomal protein L4, putative				x		x	x		x
TGME49_023670	inositol monophosphatase domain-containing protein						x				x
TGME49_023680	ubiquitin, putative
TGME49_023690	hypothetical protein
TGME49_023700	LCCL domain-containing protein / F5/8 type C domain-containing protein
TGME49_023710	N-terminal acetyltransferase complex subunit NARG1, putative							x			x
TGME49_023720	hypothetical protein							x
TGME49_023730	hypothetical protein
TGME49_023740	hypothetical protein				x			x	x
TGME49_023750	hypothetical protein, conserved											x
TGME49_023760	hypothetical protein
TGME49_023770	hypothetical protein
TGME49_023780	hypothetical protein							x	x
TGME49_023790	hypothetical protein, conserved							x				x
TGME49_023800	hypothetical protein
TGME49_023810	hypothetical protein
TGME49_023820	hypothetical protein, conserved
TGME49_023830	fasciclin domain-containing protein						x		x	x
TGME49_023840	ATP-citrate synthase, putative
TGME49_023850	hypothetical protein
TGME49_023860	RNA-binding protein, putative				x	x		x	x
TGME49_023870	hypothetical protein				x
TGME49_023880	hypothetical protein
TGME49_023890	zinc finger (C3HC4 RING finger) protein, putative
TGME49_023900	hypothetical protein				x	x		x	x
TGME49_023910	acyltransferase domain containing protein
TGME49_023920	hypothetical protein								x			x
TGME49_023930	RNA binding protein, putative
TGME49_023940	hypothetical protein								x			x
TGME49_023950	hypothetical protein							x	x
TGME49_023960	26S proteasome non-ATPase regulatory subunit 4, putative
TGME49_023970	elongation factor G, putative										x
TGME49_023980	hypothetical protein
TGME49_023990	hypothetical protein										x
TGME49_024000	hypothetical protein								x			x
TGME49_024010	hypothetical protein
TGME49_024020	hypothetical protein, conserved
TGME49_024030	hypothetical protein
TGME49_024040	IQ calmodulin-binding motif domain-containing protein				x		x	x		x
TGME49_024050	hypothetical protein												x
TGME49_024060	thioredoxin, putative											x
TGME49_024070	hypothetical protein
TGME49_024080	kazal-type serine protease inhibitor domain-containing protein				x
TGME49_024090	3-hydroxyisobutyryl-CoA hydrolase, mitochondrial precursor, putative									x
TGME49_024100	hypothetical protein				x	x		x	x
TGME49_024110	adhesion regulating molecule, putative								x
TGME49_024120	tRNA-Thr
TGME49_024130	hypothetical protein			x				x	x			x
TGME49_024140	hypothetical protein				x	x	x	x		x
TGME49_024150	hypothetical protein
TGME49_024160	hypothetical protein				x		x	x
TGME49_024170	SRS domain-containing protein				x		x	x	x	x
TGME49_024180	ankyrin repeat-containing protein				x		x	x		x
TGME49_024190	phospholipid-transporting ATPase, P-type, putative
TGME49_024200	hypothetical protein
TGME49_024210	pseudouridylate synthase 1, putative					x
TGME49_024220	serine/threonine protein phosphatase, putative
TGME49_024230	hypothetical protein												x
TGME49_024240	protein phosphatase 2C, putative
TGME49_024250	hypothetical protein, conserved
TGME49_024260	PHD-finger domain-containing protein										x
TGME49_024270	hypothetical protein, conserved
TGME49_024280	hypothetical protein
TGME49_024290	zinc finger DHHC domain-containing protein				x	x		x	x		x
TGME49_024300	hypothetical protein				x	x		x	x
TGME49_024310	zinc finger DHHC domain-containing protein
TGME49_024320	hypothetical protein
TGME49_024330	proteasome activator subunit, putative					x
TGME49_024340	hypothetical protein											x
TGME49_024350	aminopeptidase N, putative
TGME49_024460	aminopeptidase N, putative
TGME49_024470	hypothetical protein				x	x		x	x
TGME49_024480	CMGC kinase, Lammer family
TGME49_024490	farnesyl pyrophosphate synthetase, putative
TGME49_024500	tRNA-Pro
TGME49_024510	hypothetical protein
TGME49_024520	hypothetical protein											x
TGME49_024530	inner membrane complex associated protein 4											x
TGME49_024540	hypothetical protein
TGME49_024550	hypothetical protein
TGME49_024560	hypothetical protein											x
TGME49_024570	hypothetical protein			x					x
TGME49_024580	splicing factor, putative
TGME49_024590	hypothetical protein										x
TGME49_024600	GTP-binding protein, putative										x
TGME49_024610	IQ calmodulin-binding motif domain-containing protein
TGME49_024620	hypothetical protein										x
TGME49_024630	hypothetical protein											x
TGME49_024640	zinc finger (CCCH type) protein, putative				x	x			x			x
TGME49_024650	hypothetical protein
TGME49_024660	transcription factor S-II central domain-containing protein
TGME49_024670	DnaJ domain-containing protein
TGME49_024680	hypothetical protein				x	x		x		x
TGME49_024690	hypothetical protein											x
TGME49_024700	hypothetical protein											x
TGME49_024710	vacuolar sorting receptor protein, putative
TGME49_024720	RNA binding motif-containing zinc finger protein
TGME49_024730	hypothetical protein
TGME49_024740	hypothetical protein
TGME49_024750	SRS40F
TGME49_024760	SRS40E (= SRS4)					x	x			x		x
TGME49_024770	SRS40D					x
TGME49_024780	SRS domain-containing protein
TGME49_024790	SRS40A
TGME49_024800	hypothetical protein
TGME49_024810	hypothetical protein					x	x		x	x
TGME49_024820	hypothetical protein
TGME49_024830	hypothetical protein, conserved
TGME49_024840	cAMP phosphodiesterase, putative				x	x		x	x			x
TGME49_024850	polyadenylate-binding protein, putative					x	x		x	x	x
TGME49_024860	exosome complex exonuclease, putative										x
TGME49_024870	hypothetical protein										x
TGME49_024880	kinesin motor domain-containing protein							x				x
TGME49_024890	hypothetical protein, conserved											x
TGME49_024900	adenylate kinase, putative										x
TGME49_024910	CutA1 divalent ion tolerance domain-containing protein
TGME49_024920	hypothetical protein, conserved						x
TGME49_024930	jmjC domain-containing protein
TGME49_024940	hypothetical protein
TGME49_024950	CAM kinase, CDPK family TgTOXPK2										x
TGME49_024960	hypothetical protein
TGME49_024970	Nucleolar protein,Nop52 domain containing protein										x
TGME49_024980	hypothetical protein							x
TGME49_024990	hypothetical protein
TGME49_025000	hypothetical protein				x			x
TGME49_025010	hypothetical protein
TGME49_025020	hypothetical protein											x
TGME49_025030	myosin heavy chain, putative				x		x	x		x
TGME49_025040	tRNA-Pro
TGME49_025050	adenosylhomocysteinase, putative								x		x
TGME49_025060	nnucleoredoxin, putative											x
TGME49_025070	hypothetical protein				x			x		x
TGME49_025080	40S ribosomal protein S18, putative
TGME49_025090	hypothetical protein, conserved						x				x
TGME49_025100	hypothetical protein, conserved				x	x		x	x
TGME49_025110	hypothetical protein												x
TGME49_025120	rRNA processing protein, putative				x		x	x		x
TGME49_025130	hypothetical protein					x			x
TGME49_025140	folate/methotrexate transporter FT1, putative
TGME49_025150	hypothetical protein								x			x
TGME49_025160	hypothetical protein								x			x
TGME49_025170	hypothetical protein							x	x		x
TGME49_025180	hypothetical protein, conserved
TGME49_025190	hypothetical protein
TGME49_025200	trichohyalin, putative				x			x	x			x
TGME49_025210	hypothetical protein, conserved				x	x		x	x
TGME49_025220	hypothetical protein				x	x		x	x
TGME49_025230	hypothetical protein				x	x			x
TGME49_025240	50s ribosomal protein L13, putative
TGME49_025250	ribosomal protein L14p/L2 domain containing protein										x
TGME49_025260	DNA-directed RNA polymerase II largest subunit, putative
TGME49_025270	hypothetical protein
TGME49_025280	hypothetical protein						x	x		x
TGME49_025290	nucleoside-triphosphatase, putative
TGME49_025300	moesin protein, putative											x
TGME49_025310	ARF1-directed GTPase-activating protein, putative										x
TGME49_025320	hypothetical protein, conserved											x
TGME49_025330	hypothetical protein											x
TGME49_025340	hypothetical protein, conserved				x			x				x
TGME49_025350	hypothetical protein, conserved					x					x
TGME49_025360	hypothetical protein
TGME49_025370	hypothetical protein				x			x
TGME49_025380	hypothetical protein, conserved
TGME49_025390	hypothetical protein, conserved
TGME49_025400	hypothetical protein				x		x	x		x
TGME49_025410	histone H3 variant, putative											x
TGME49_025420	bis(5'-nucleosyl)-tetraphosphatase, putative
TGME49_025430	gtr1/ragA G protein domain-containing protein										x
TGME49_025440	hypothetical protein
TGME49_025450	hypothetical protein
TGME49_025460	hypothetical protein				x		x		x	x
TGME49_025470	peptide methionine sulfoxide reductase, putative											x
TGME49_025480	hypothetical protein											x
TGME49_025490	CAM kinase, CDPK family TgPK6											x
TGME49_025500	hypothetical protein										x
TGME49_025510	hypothetical protein, conserved				x	x		x	x
TGME49_025520	hypothetical protein
TGME49_025530	ZIP Zinc transporter domain-containing protein
TGME49_025540	hypothetical protein								x			x
TGME49_025550	phosphatidylserine decarboxylase proenzyme, putative
TGME49_025560	hypothetical protein											x
TGME49_025570	non-muscle myosin II heavy chain, putative				x					x
TGME49_025580	26S Proteasome non-ATPase regulatory subunit 9, putative				x			x			x
TGME49_025690	hypothetical protein											x
TGME49_025700	hypothetical protein											x
TGME49_025710	mitochondrial import inner membrane translocase subunit Tim17 domain-contraining protein										x
TGME49_025720	hypothetical protein
TGME49_025730	hypothetical protein
TGME49_025740	hypothetical protein											x
TGME49_025750	hypothetical protein
TGME49_025760	hypothetical protein
TGME49_025770	Tyrosine kinase-like (TKL) protein
TGME49_025780	hypothetical protein
TGME49_025790	hypothetical protein											x
TGME49_025800	ABC transporter, putative						x				x
TGME49_025810	hypothetical protein
TGME49_025820	hypothetical protein								x			x
TGME49_025830	hypothetical protein
TGME49_025840	hypothetical protein
TGME49_025850	hypothetical protein					x			x
TGME49_025860	hypothetical protein						x	x				x
TGME49_025870	hypothetical protein											x
TGME49_025880	UDP-glucose 4-epimerase, putative					x	x		x	x	x
TGME49_025890	PWWP domain-containing protein
TGME49_025900	F-box domain-containing protein					x			x			x
TGME49_025910	hypothetical protein
TGME49_025920	hypothetical protein								x	x
TGME49_025930	triosephosphate isomerase, putative										x
TGME49_025940	hypothetical protein, conserved
TGME49_025950	hypothetical protein				x	x		x	x
TGME49_025960	STE kinase
TGME49_025970	SOH1 domain-containing protein
TGME49_025980	hypothetical protein										x
TGME49_025990	malonyl CoA-acyl carrier protein transacylase, putative										x
TGME49_026000	ATP synthase, putative								x		x
TGME49_026010	pterin-4a-carbinolamine dehydratase				x			x		x
TGME49_026020	transmembrane domain-containing protein
TGME49_026030	AGC kinase
TGME49_026040	hypothetical protein, conserved											x
TGME49_026050	hypothetical protein
TGME49_026060	transmembrane amino acid transporter, putative
TGME49_026070	hypothetical protein, conserved
TGME49_026080	poly(A) polymerase, putative
TGME49_026090	RNA helicase, putative
TGME49_026100	hypothetical protein				x			x		x
TGME49_026110	copper-transporting ATPase 1, putative						x	x		x
TGME49_026220	hypothetical protein							x	x			x
TGME49_026230	hypothetical protein				x		x	x		x		x
TGME49_026240	zinc finger protein, putative										x
TGME49_026250	ATP-dependent RNA helicase, putative
TGME49_026260	hypothetical protein										x
TGME49_026270	hypothetical protein				x						x
TGME49_026280	hypothetical protein, conserved										x
TGME49_026290	hypothetical protein, conserved					x			x			x
TGME49_026300	oxidoreductase, putative									x
TGME49_026310	zinc finger (CCCH type) protein, putative				x	x		x	x			x
TGME49_026320	hypothetical protein
TGME49_026330	hypothetical protein
TGME49_026340	hypothetical protein, conserved											x
TGME49_026350	hypothetical protein
TGME49_026360	hypothetical protein, conserved
TGME49_026370	dgat2l1-prov protein
TGME49_026380	hypothetical protein										x
TGME49_026390	hypothetical protein				x	x			x		x
TGME49_026400	lipoic acid synthase
TGME49_026410	elongation factor 1-beta, putative
TGME49_026420	oligoendopeptidase F, putative										x
TGME49_026430	reticulon domain-containing protein										x
TGME49_026440	SNF2/RAD54 helicase family protein
TGME49_026450	hypothetical protein				x	x		x				x
TGME49_026460	hypothetical protein
TGME49_026470	hypothetical protein										x
TGME49_026480	DNA topoisomerase III alpha, putative					x					x
TGME49_026490	hypothetical protein				x		x	x		x
TGME49_026500	hypothetical protein
TGME49_026510	sec23/Sec24 helical domain-containing protein
TGME49_026520	hypothetical protein										x
TGME49_026530	hypothetical protein			x		x	x	x	x	x
TGME49_026540	protein kinase							x				x
TGME49_026550	hypothetical protein, conserved										x
TGME49_026560	zinc finger (CCCH type) protein, putative										x
TGME49_026570	hypothetical protein								x
TGME49_026580	hypothetical protein
TGME49_026590	hypothetical protein
TGME49_026600	syntaxin, putative											x
TGME49_026610	hypothetical protein			x	x		x	x	x	x
TGME49_026620	hypothetical protein
TGME49_026630	hypothetical protein
TGME49_026640	yippee-like protein, putative
TGME49_026650	hypothetical protein
TGME49_026660	hypothetical protein
TGME49_026670	hypothetical protein
TGME49_026680	hypothetical protein											x
TGME49_026690	hypothetical protein							x	x			x
TGME49_026700	nuclease, putative											x
TGME49_026710	hypothetical protein			x					x			x
TGME49_026720	translin, putative					x			x		x
TGME49_026730	aconitate hydratase, putative
TGME49_026740	zinc finger (C3HC4 RING finger) protein, putative											x
TGME49_026750	hypothetical protein				x		x	x	x	x
TGME49_026760	hypothetical protein				x		x			x
TGME49_026770	cGMP-inhibited 3',5'-cyclic phosphodiesterase, putative				x		x			x		x
TGME49_026780	zinc finger (C3HC4 RING finger) protein, putative
TGME49_026790	ABC transporter, putative					x			x
TGME49_026800	glutathione synthetase, putative					x	x			x
TGME49_026810	SET domain-containing protein / Bromodomain-containing protein
TGME49_026820	hypothetical protein, conserved
TGME49_026830	DnaK family protein										x
TGME49_026840	hypothetical protein										x
TGME49_026850	TBC domain-containing protein				x		x	x		x	x
TGME49_026860	hypothetical protein								x
TGME49_026870	tubulin gamma chain, putative
TGME49_026880	hypothetical protein, conserved
TGME49_026890	hypothetical protein						x	x			x
TGME49_026900	hypothetical protein
TGME49_026910	glycogen debranching enzyme, putative					x			x
TGME49_026920	hypothetical protein										x
TGME49_026930	hypothetical protein
[truncated: 6,085 more rows]
