# Supplementary material for: Distinct Strains of Toxoplasma gondii Feature Divergent Transcriptomes Regardless of Developmental Stage
Source: PLoS One. 2014 Nov 13;9(11):e111297. doi: 10.1371/journal.pone.0111297 (PMC4230917; doi:10.1371/journal.pone.0111297)
Supplement: Table S3 — RPKM expression values for annotated AP2 genes. Product names are those conferred by a community annotation group as available on www.toxodb.org. Gene ID's are version 6.1. Developmental assignments are per Behnke [8] and Walker Mol Micro [23]. Mean RPKM for each strain and condition are shown: r7 (RH strain pH 7); r8 (RH strain pH 8); p7 (PLK strain pH 7); p8 (PLK strain pH 8); c7 (CTG strain pH 7); c7 (CTG strain pH 8); (XLS) [file pone.0111297.s003.xls]

## Sheet: ap2_rpkm_mean.csv
Product Name	Gene ID V6	Developmental assignment (Behnke 2011; Walker2013)		r7	r8	p7	p8	c7	c8
AP2Ib-1	TGME49_008020	Bradyzoite; brady Mol Micro		4.97018	7.00682	3.50101	4.31656	5.42555	3.17537
AP2III-1	TGME49_052370	No expressed		3.17549	4.2354	21.7713	28.9386	4.28965	1.88863
AP2III-2	TGME49_053380	tachyzoite CC; brady mol micro		5.46281	4.79982	6.24312	10.6266	5.76526	13.4044
AP2III-3	TGME49_099150	Bradyzoite; brady Mol Micro		0.0427482	0.108837	0.0373856	0.0561284	0.103359	0.0527104
AP2III-4	TGME49_099020	Bradyzoite		0.172219	0.447455	0.309902	0.544192	0.394302	0.190875
AP2IV-1	TGME49_120700	Tachyzoite constitutive		8.56369	8.44944	9.45617	8.71204	6.14909	4.65704
AP2IV-2	TGME49_120680	Tachyzoite constitutive		0.776438	1.23471	0.889951	1.05825	3.38877	1.68731
AP2IV-3	TGME49_118610	tachyzoite CC		4.27182	7.26627	4.74482	5.64124	6.39773	3.32594
AP2IV-4	TGME49_118470	tachyzoite CC		1.84028	1.65797	3.7389	6.88977	3.19491	9.42986
AP2IV-5	TGME49_011720	Tachyzoite constitutive; tachy in MolMicro		19.5227	17.1737	18.3799	24.3939	17.4551	28.9971
AP2IX-1	TGME49_067460	Bradyzoite; brady Mol Micro		0.621487	1.02049	1.05089	1.09845	0.593974	0.358872
AP2IX-2	TGME49_064590	Bradyzoite		10.2278	10.7473	4.05611	4.89429	6.74282	4.36202
AP2IX-3	TGME49_064480	Tachyzoite constitutive; brady Mol Micro		5.41387	5.29339	2.3199	2.53193	2.91987	2.24264
AP2IX-4	TGME49_088950	tachyzoite CC		15.606	15.0558	20.8437	24.0194	27.7603	30.095
AP2IX-5	TGME49_089710	Tachyzoite constitutive		2.43448	2.12233	2.03495	5.04346	1.32379	4.26429
AP2IX-6	TGME49_090180	Tachyzoite constitutive		5.77913	5.73417	5.958	5.2219	6.70773	5.78253
AP2IX-7	TGME49_090630	No expressed		5.51187	5.26727	6.64532	6.06245	4.36353	4.2316
AP2IX-8	TGME49_106000	Tachyzoite constitutive		32.242	29.9039	29.9347	32.2138	31.4202	32.4112
AP2IX-9	TGME49_106620	Bradyzoite		42.6443	46.295	15.2775	25.4439	19.1519	14.6566
AP2V-1	TGME49_020530	Tachyzoite constitutive		59.3409	55.4492	72.5379	62.9658	46.9909	41.2173
AP2V-2	TGME49_085890	Tachyzoite constitutive		14.1023	12.1301	21.0516	17.3269	20.2904	16.3293
AP2VI-1	TGME49_040460	tachyzoite CC		9.85852	9.32162	35.1791	36.9362	21.0641	40.9733
AP2VI-2	TGME49_040900	No expressed		3.73849	4.10413	5.06604	7.11908	6.93974	6.96643
AP2VI-3	TGME49_044510	Tachyzoite constitutive		0.834942	0.809315	0.426992	0.888232	0.213327	0.746652
AP2VIIa-1	TGME49_080470	tachyzoite CC		8.28128	9.809	10.6909	11.8374	16.3501	9.0501
AP2VIIa-2	TGME49_080460	Tachyzoite constitutive		133.927	121.716	114.736	128.815	153.746	129.475
AP2VIIa-3	TGME49_005650	Tachyzoite constitutive; Sl brady Mol Micro		35.6442	29.5062	38.0707	48.2225	34.9539	71.8465
AP2VIIa-4	TGME49_003710	tachyzoite CC		5.32838	4.32546	3.5086	8.22569	6.00136	12.9772
AP2VIIa-5	TGME49_003690	Tachyzoite constitutive; no T/B pref Mol Micro		16.932	16.1166	22.2628	20.9449	22.1675	20.9226
AP2VIIa-6	TGME49_003050	tachyzoite CC		18.7888	16.4997	11.5652	14.7585	13.372	9.20371
AP2VIIa-7	TGME49_002490	Tachyzoite constitutive		17.0784	16.7562	10.9821	11.8708	4.76821	7.35261
AP2VIIa-8	TGME49_082210	tachyzoite CC		7.62768	7.99702	10.9311	16.0552	15.9527	18.2443
AP2VIIa-9	TGME49_082220	Tachyzoite constitutive		11.3332	11.3278	11.8825	13.2331	15.3394	11.2205
AP2VIIb-1	TGME49_062420	Bradyzoite		4.93789	4.82492	5.43813	6.8888	5.42738	6.0217
AP2VIIb-2	TGME49_062000	tachyzoite CC; Tachy in Mol Micro		11.6488	11.0353	8.87249	8.7638	7.4645	6.50828
AP2VIIb-3	TGME49_055220	Tachyzoite constitutive; tachy in MolMicro		32.7153	28.4257	20.1166	24.5822	28.0536	26.4818
AP2VIII-1	TGME49_029370	Tachyzoite constitutive		3.60523	3.34309	4.63919	5.04646	2.1446	3.43915
AP2VIII-2	TGME49_033120	Tachyzoite constitutive; Sl brady Mol Micro		6.67124	6.63003	6.69036	6.75374	7.3989	8.85217
AP2VIII-3	TGME49_073660	Tachyzoite constitutive		14.1401	13.4464	12.5935	17.0653	22.105	21.5438
AP2VIII-4	TGME49_072710	tachyzoite CC		16.8029	15.9571	11.2171	11.352	16.6387	13.1629
AP2VIII-5	TGME49_071200	tachyzoite CC		2.94279	2.7443	3.52557	6.8321	3.87803	11.8625
AP2VIII-6	TGME49_071030	Bradyzoite		34.8737	29.566	23.4515	32.011	25.1722	24.3062
AP2VIII-7	TGME49_069010	tachyzoite CC		169.662	175.178	118.603	143.682	156.392	150.493
AP2X-1	TGME49_027900	Tachyzoite constitutive		71.5049	65.9091	43.9262	47.6069	41.0371	38.2744
AP2X-10	TGME49_015340	Bradyzoite		2.51959	3.02654	5.77271	6.90406	1.68336	0.371641
AP2X-11	TGME49_015570	tachyzoite CC; Tachy in Mol Micro		3.39826	3.03573	3.9784	5.83486	4.60469	7.28613
AP2X-2	TGME49_025110	Bradyzoite		16.3711	16.0395	12.0949	11.4588	17.6569	12.789
AP2X-3	TGME49_024230	Tachyzoite constitutive		2.35589	2.40332	1.27311	1.44913	2.27905	1.82348
AP2X-4	TGME49_024050	Tachyzoite constitutive; Sl brady Mol Micro		17.8115	17.8679	24.3303	23.0992	22.5537	23.7388
AP2X-5	TGME49_037090	tachyzoite CC		14.6346	12.4979	27.1375	30.2813	12.1479	33.3715
AP2X-6	TGME49_037440	No expressed; brady mol micro		0.741916	0.694699	0.579638	0.959738	0.644606	1.15808
AP2X-7	TGME49_014840	tachyzoite CC		89.5277	84.2167	85.4504	85.7168	78.2535	77.8365
AP2X-8	TGME49_014960	Tachyzoite constitutive		14.2596	13.4038	14.5126	13.9947	13.4816	10.0299
AP2X-9	TGME49_015150	tachyzoite CC		22.8195	20.3505	32.6768	38.2285	21.3263	33.3386
AP2XI-1	TGME49_109410	tachyzoite CC		15.5537	13.6183	14.0786	14.4357	8.11205	4.99457
AP2XI-2	TGME49_110900	Tachyzoite constitutive		24.7831	21.575	17.5997	20.0449	21.8955	19.4668
AP2XI-3	TGME49_110950	tachyzoite CC		26.8245	25.6576	28.079	28.0709	23.7543	21.7001
AP2XI-4	TGME49_115760	tachyzoite CC		13.0916	11.8084	15.6571	15.3678	11.4683	9.51229
AP2XI-5	TGME49_016220	Tachyzoite constitutive; brady Mol Micro		14.8681	13.779	17.7868	19.4858	22.5076	24.2314
AP2XII-1	TGME49_018960	Tachyzoite constitutive; brady Mol Micro		58.298	53.4621	57.9693	65.8768	56.4078	56.4933
AP2XII-2	TGME49_017700	tachyzoite CC		0.454878	0.533222	1.01661	2.53069	0.757723	3.4838
AP2XII-3	TGME49_046660	No expressed		0.458915	0.459442	1.20742	1.18308	0.407222	0.260685
AP2XII-4	TGME49_047700	tachyzoite CC		20.808	20.016	21.3127	21.0683	21.1533	20.4196
AP2XII-5	TGME49_047730	Bradyzoite; brady Mol Micro		8.05868	7.06327	12.1919	13.493	12.5889	12.8882
AP2XII-6	TGME49_049190	Tachyzoite constitutive		26.437	27.7394	12.2883	12.4932	16.9333	14.4985
AP2XII-7	TGME49_050070	No expressed		17.2743	14.4524	13.9368	13.3562	18.2651	13.5902
AP2XII-8	TGME49_050800	tachyzoite CC		283.903	263.818	286.698	307.253	293.268	291.457
AP2XII-9	TGME49_051740	tachyzoite CC; brady mol micro		2.24216	2.03475	2.7707	5.63538	2.88803	7.81055
